# Supplementary material for: Adolescent binge ethanol impacts H3K9me3-occupancy at synaptic genes and the regulation of oligodendrocyte development
Source: Front Mol Neurosci. 2024 May 22;17:1389100. doi: 10.3389/fnmol.2024.1389100 (PMC11150558; doi:10.3389/fnmol.2024.1389100)
Supplement: Supplementary file 5 [file Table_1.XLSX]

## Sheet: Sheet1
Supplemental Table 1: Summary of sample and alignment information for ChIP-seq data
Sample ID	Sex	Treatment	Sample Type	Read number	Alignment percentage (Bowtie2)
P1	Female	EtOH	Input	51429287	0.729
			H3K9me3	61262613	0.7811
P2	Female	H2O	Input	54398526	0.6967
			H3K9me3	55499194	0.8082
P3	Male	EtOH	Input	60149093	0.6861
			H3K9me3	58284733	0.7435
P4	Male	H2O	Input	51891912	0.6979
			H3K9me3	53839220	0.7935
P5	Female	EtOH	Input	51624620	0.6963
			H3K9me3	53072123	0.7802
P6	Female	H2O	Input	53114925	0.7181
			H3K9me3	61568118	0.7673
P7	Male	EtOH	Input	59686217	0.7235
			H3K9me3	63502768	0.801
P8	Male	H2O	Input	63548974	0.6922
			H3K9me3	65795749	0.7581
P9	Female	H2O	Input	50108613	0.6923
			H3K9me3	52255842	0.8022
P11	Female	EtOH	Input	50598198	0.7041
			H3K9me3	52475413	0.8004
P12	Female	H2O	Input	63430827	0.6556
			H3K9me3	57396176	0.7259
P13	Male	EtOH	Input	56840932	0.7102
			H3K9me3	56043665	0.7799
P14	Male	H2O	Input	64336845	0.6862
			H3K9me3	62258381	0.7645
P15	Female	EtOH	Input	54961795	0.7076
			H3K9me3	58384437	0.7836
P16	Female	H2O	Input	54051432	0.6951
			H3K9me3	58047405	0.7752
P17	Male	EtOH	Input	58870580	0.668
			H3K9me3	96379814	0.7702
P18	Male	H2O	Input	50582230	0.7075
			H3K9me3	54155606	0.7823
P19	Female	EtOH	Input	58334844	0.7092
			H3K9me3	56542094	0.7838
P20	Male	EtOH	Input	51157062	0.7086
			H3K9me3	53466539	0.8063
P21	Female	EtOH	Input	62638756	0.685
			H3K9me3	55372688	0.7683
P22	Male	EtOH	Input	50505726	0.7023
			H3K9me3	53100576	0.7841
P23	Male	H2O	Input	53833226	0.6972
			H3K9me3	61351021	0.7826
