# Supplementary material for: Adolescent binge ethanol impacts H3K9me3-occupancy at synaptic genes and the regulation of oligodendrocyte development
Source: Front Mol Neurosci. 2024 May 22;17:1389100. doi: 10.3389/fnmol.2024.1389100 (PMC11150558; doi:10.3389/fnmol.2024.1389100)
Supplement: Supplementary file 6 [file Table_2.XLSX]

## Sheet: Sheet1
Supplemental Table 2: Sequences for qPCR designed to the GRCm38/mm10 genome
qRT-PCR Target	Sequence, 5' → 3'
Ehmt1	AGGAGCCAACATCAATGCCGTAGA
	TCACTAGCAGGCGACCATTTCCA
Ehmt2	CAGACAGCTTGCTTGCCTTT
	GCCCACAGTGGAATGGGTTA
Kdm4c	CATGGAGGAGTTTCGGGAGT
	CCATTCATCCACACCCTCATCA
Kdm4d	GGTGCTTCATAGTCGACCCC
	TCTTTGGAAAGCTCGTGGCT
Mag	GGTCTCTACCCGGGATTGTC
	CTGTCCTTGGTGGGTCGTTT
Mal	TCTTCACCACCTTCCCTGAC
	GCCACAAAGCAGAACACAGA
Mbp	ACACACGAGAACTACCCATTATGG
	AGAAATGGACTACTGGGTTTTCATCT
Mobp	AACTCCAAGCGTGAGATCGT
	CTCGGTCACTTCTTCCTTGG
Olig1	CCGCCCCAGATGTACTATGC
	AACCCACCAGCTCATACAGC
PPP2r2a	ATCTCTCACCCTTGCCCTTT
	CCCATTTTGTGTGCTTTCGT
Pdgfra	CTGTTGGAGCTTGAGGGAGAG
	CCCATAGCTCCTGAGACCTTCT
Plp1	TGAGCGCAACGGTAACAGG
	CCCACAAACTTGTCGGGATG
Sox10	GAGGCGGACGATGACAAGTT
	CTTTCGTTCAGCAACCTCCA
Ublcp1	ATGACAGGGACAGGACAAGC
	TACAATGACACCCGACTGGA
