# Supplementary material for: Adolescent binge ethanol impacts H3K9me3-occupancy at synaptic genes and the regulation of oligodendrocyte development
Source: Front Mol Neurosci. 2024 May 22;17:1389100. doi: 10.3389/fnmol.2024.1389100 (PMC11150558; doi:10.3389/fnmol.2024.1389100)
Supplement: Supplementary file 7 [file Table_3.XLSX]

## Sheet: Sheet2
Supplemental Table 3: Differential trimethylation of H3K9 results in male and female PFC (p<0.05)
Male H3K9me3 differentially bound regions													Female H3K9me3 differentially bound regions
geneChr	geneStart	geneEnd	geneLength	geneStrand	Fold	p.value	FDR	annotation	transcriptId	distanceToTSS	geneName		geneChr	geneStart	geneEnd	geneLength	geneStrand	Fold	p.value	FDR	annotation	transcriptId	distanceToTSS	GENENAME
20	113298634	113556299	257666	1	0.00147698	0.000197702	0.999769	Intron (ENSMUST00000113380.7/93837, intron 4 of 15)	ENSMUST00000141552.1	201130	Dach2		20	86191764	86195947	4184	1	0.091809	2.11288e-05	0.365041	Distal Intergenic	ENSMUST00000026036.4	-30999	Nr0b1
5	38351083	38480131	129049	2	-0.00212932	0.000348885	0.999769	Exon (ENSMUST00000140462.1/117591, exon 5 of 5)	ENSMUST00000143758.7	3748	Slc2a9		14	11553532	12242041	688510	1	0.0960231	2.3553e-05	0.365041	Distal Intergenic	ENSMUST00000022264.12	-105420	Ptprg
9	5345504	5358823	13320	1	0.0027541	0.000434312	0.999769	Distal Intergenic	ENSMUST00000151332.1	31783	Casp12		1	128588199	128592290	4092	2	0.0941883	8.05292e-05	0.884449	Distal Intergenic	ENSMUST00000052172.6	67436	Cxcr4
1	25067550	25829707	762158	2	0.00219749	0.000443111	0.999769	Distal Intergenic	ENSMUST00000151309.7	-70283	Bai3		12	57282173	57467041	184869	1	0.0916818	0.000107809	0.884449	Intron (ENSMUST00000153755.7/73490, intron 1 of 3)	ENSMUST00000153137.5	-10950	Mipol1
18	56400375	56503565	103191	1	-0.00303459	0.00083158	0.999769	Intron (ENSMUST00000237355.1/107022, intron 1 of 14)	ENSMUST00000237422.1	2352	Gramd3		12	66466060	67222549	756490	2	0.0928533	0.000173673	0.884449	Distal Intergenic	ENSMUST00000037181.15	-59977	Mdga2
9	54534146	54545020	10875	1	-0.00208296	0.000967833	0.999769	Distal Intergenic	ENSMUST00000118413.2	-12101	Sh2d7		20	133681320	133684991	3672	2	0.0886986	0.000175836	0.884449	Distal Intergenic	ENSMUST00000193485.1	1254051	Pcdh19
6	106780201	106800074	19874	2	-0.00206843	0.00116164	0.999769	Distal Intergenic	ENSMUST00000113239.9	-46171	Crbn		5	87808082	87824426	16345	1	0.0887828	0.000241318	0.884449	Distal Intergenic	ENSMUST00000072539.11	-4461	Csn1s2b
2	36869568	36870515	948	1	0.00200744	0.00130733	0.999769	Distal Intergenic	ENSMUST00000065416.1	-2427	Olfr352		20	98148769	98323215	174447	1	0.077173	0.000279102	0.884449	Distal Intergenic	ENSMUST00000052837.8	-306425	Ar
20	65047644	65049014	1371	1	0.0017672	0.00138068	0.999769	Distal Intergenic	ENSMUST00000033524.2	628927	Ctag2		1	140085862	140147812	61951	2	0.0871805	0.000351524	0.884449	Intron (ENSMUST00000192880.5/12628, intron 11 of 12)	ENSMUST00000192919.5	54123	Cfh
4	122689275	122705129	15855	1	-0.00189987	0.00165471	0.999769	Intron (ENSMUST00000120975.1/ENSMUST00000120975.1, intron 1 of 3)	ENSMUST00000024032.3	-14637	9530002B09Rik		6	6956007	6965658	9652	1	0.0646892	0.000513045	0.884449	Intron (ENSMUST00000040826.5/71238, intron 1 of 1)	ENSMUST00000123848.1	57730	Acn9
9	39318647	39319612	966	2	0.00188565	0.00185575	0.999769	Distal Intergenic	ENSMUST00000076516.1	4617	Olfr948		9	19338459	19339400	942	1	0.0925454	0.000517507	0.884449	Distal Intergenic	ENSMUST00000071259.2	-23109	Olfr845
4	144453771	144463756	9986	2	0.00166654	0.00188908	0.999769	Distal Intergenic	ENSMUST00000105749.1	-13609	Aadacl3		10	26333858	26375971	42114	2	0.0759515	0.00054472	0.884449	Distal Intergenic	ENSMUST00000217699.1	-44200	L3mbtl3
4	80834123	80837684	3562	1	-0.00152076	0.001923	0.999769	Distal Intergenic	ENSMUST00000133655.7	-14482	Tyrp1		3	18071950	18243338	171389	2	0.0984269	0.000552793	0.884449	Distal Intergenic	ENSMUST00000035625.6	-78164	Cyp7b1
5	137857450	137858106	657	2	-0.00180988	0.00198268	0.999769	Distal Intergenic	ENSMUST00000196195.1	-2325	Pilrb1		2	66095641	66102483	6843	2	0.0891001	0.000564138	0.884449	Intron (ENSMUST00000028378.3/14425, intron 1 of 10)	ENSMUST00000153563.1	-7351	Galnt3
12	64471330	64474690	3361	2	0.00233675	0.00202988	0.999769	Distal Intergenic	ENSMUST00000059833.7	789817	Fscb		7	14067446	14123044	55599	2	0.08678	0.000709003	0.884449	Intron (ENSMUST00000117899.2/ENSMUST00000117899.2, intron 1 of 2)	ENSMUST00000098809.3	-17321	Sult2a3
19	36437169	36455700	18532	1	-0.00199252	0.0021208	0.999769	Intron (ENSMUST00000225920.1/76073, intron 2 of 8)	ENSMUST00000224859.1	-11512	Pcgf5		11	91575315	91577558	2244	2	0.0759657	0.000821671	0.884449	Distal Intergenic	ENSMUST00000061019.5	-757919	Kif2b
5	70751775	70842204	90430	2	0.00205478	0.00231396	0.999769	Distal Intergenic	ENSMUST00000199705.1	499191	Gabrg1		1	19103022	19166346	63325	1	0.095888	0.000878864	0.884449	Distal Intergenic	ENSMUST00000037294.7	-51921	Tfap2d
12	32378704	32382943	4240	1	-0.00248808	0.0023395	0.999769	Distal Intergenic	ENSMUST00000172332.3	-60174	Ccdc71l		16	55811375	55822138	10764	2	0.069239	0.000881724	0.884449	Distal Intergenic	ENSMUST00000114458.7	129541	Nfkbiz
2	43555329	43563496	8168	1	0.00206961	0.00244474	0.999769	Distal Intergenic	ENSMUST00000138540.1	-80666	Kynu		4	110397791	111657510	1259720	1	0.0896196	0.000922503	0.884449	Intron (ENSMUST00000106589.8/78933, intron 1 of 2)	ENSMUST00000097920.8	121528	Agbl4
18	37996312	37998969	2658	2	0.0017377	0.00256604	0.999769	Intron (ENSMUST00000236681.1/ENSMUST00000236681.1, intron 2 of 3)	ENSMUST00000236134.1	-33814	Arap3		13	100281121	100317674	36554	2	0.0808691	0.000967372	0.884449	Intron (ENSMUST00000118082.2/ENSMUST00000118082.2, intron 4 of 12)	ENSMUST00000118574.7	-46594	Naip6
14	77380579	77594319	213741	1	0.00179194	0.00262718	0.999769	Intron (ENSMUST00000022589.8/239188, intron 3 of 18)	ENSMUST00000228102.1	-22151	Enox1		17	22144359	22166190	21832	2	0.0820638	0.00101812	0.884449	Distal Intergenic	ENSMUST00000080249.5	61404	Zfp947
1	143606161	143640581	34421	2	0.00209365	0.00298241	0.999769	Distal Intergenic	ENSMUST00000162638.1	642350	Cdc73		10	44004175	44058778	54604	2	0.0805172	0.00114527	0.884449	Intron (ENSMUST00000200401.1/11630, intron 2 of 21)	ENSMUST00000239010.1	16351	Aim1
8	5083219	5105351	22133	2	0.00196655	0.00317993	0.999769	Distal Intergenic	ENSMUST00000023835.2	-5055	Slc10a2		3	55625195	56183701	558507	2	0.0929061	0.00114915	0.884449	Distal Intergenic	ENSMUST00000029374.7	-200383	Nbea
9	18292125	18317442	25318	1	0.00186101	0.00320029	0.999769	Distal Intergenic	ENSMUST00000001825.8	-880014	Chordc1		9	38329198	38330559	1362	1	0.0841892	0.00117197	0.884449	Distal Intergenic	ENSMUST00000212354.2	-4347	Olfr25
9	19374941	19375879	939	2	0.00204544	0.00336437	0.999769	Distal Intergenic	ENSMUST00000079620.1	-29756	Olfr847		10	95940757	96002953	62197	1	-0.077595	0.00126644	0.884449	Intron (ENSMUST00000218291.1/216238, intron 2 of 17)	ENSMUST00000218517.1	43036	Eea1
5	70751775	70842204	90430	2	0.00184928	0.00348857	0.999769	Distal Intergenic	ENSMUST00000199705.1	537627	Gabrg1		7	84935565	84964115	28551	2	0.0724269	0.0013144	0.884449	Distal Intergenic	ENSMUST00000233469.1	-20108	Vmn2r65
7	10527210	10528169	960	2	0.00199909	0.00351325	0.999769	Intron (ENSMUST00000238012.1/ENSMUST00000238012.1, intron 2 of 7)	ENSMUST00000058362.4	-22649	Vmn1r68		11	11114223	11263526	149304	1	0.0828374	0.00134764	0.884449	Distal Intergenic	ENSMUST00000109681.7	-696451	Vwc2
14	52488791	52495749	6959	2	0.00195631	0.00357224	0.999769	Distal Intergenic	ENSMUST00000206062.3	-113622	Olfr1507		19	25505707	25560265	54559	1	-0.0634672	0.00135447	0.884449	Intron (ENSMUST00000025755.10/50796, intron 2 of 4)	ENSMUST00000160814.1	27547	Dmrt1
17	9666495	9669717	3223	2	0.00184254	0.00361938	0.999769	Intron (ENSMUST00000232756.1/ENSMUST00000232756.1, intron 2 of 2)	ENSMUST00000057190.3	96177	Pabpc6		7	11161374	11166159	4786	2	0.0788405	0.00136775	0.884449	Distal Intergenic	ENSMUST00000067210.11	-72650	Zscan4d
4	66827584	66842800	15217	1	-0.00176495	0.00377039	0.999769	Distal Intergenic	ENSMUST00000048096.11	-116790	Tlr4		13	80883384	80889643	6260	1	0.0651584	0.00139557	0.884449	Distal Intergenic	ENSMUST00000159090.1	-33675	Arrdc3
17	18151887	18188886	37000	1	0.00187574	0.00383734	0.999769	Distal Intergenic	ENSMUST00000169686.2	42618	Vmn2r92		4	49379920	49383576	3657	2	0.0745771	0.00142357	0.884449	Distal Intergenic	ENSMUST00000107698.7	12246	Acnat2
9	39393793	39394737	945	1	0.00224101	0.00394523	0.999769	Distal Intergenic	ENSMUST00000078531.1	10236	Olfr951		14	18630335	18894267	263933	2	0.067792	0.00144561	0.884449	Distal Intergenic	ENSMUST00000124353.1	-348981	Ube2e2
20	107946876	107948465	1590	2	0.00187941	0.00406231	0.999769	Distal Intergenic	ENSMUST00000155294.1	-98501	Gm732		13	65278814	65297795	18982	1	0.0793738	0.00148512	0.884449	Exon (ENSMUST00000209951.1/ENSMUST00000209951.1, exon 4 of 4)	ENSMUST00000126879.7	-28401	Zfp369
5	151561661	151586924	25264	2	0.00234994	0.00415831	0.999769	Intron (ENSMUST00000232853.1/632671, intron 3 of 5)	ENSMUST00000165928.3	7033	Vmn2r18		8	21929799	21932710	2912	2	0.0667419	0.00149641	0.884449	Intron (ENSMUST00000212313.1/ENSMUST00000212313.1, intron 2 of 3)	ENSMUST00000062586.2	11222	Defb15
5	71442824	71548205	105382	2	0.00141273	0.0043095	0.999769	Distal Intergenic	ENSMUST00000050129.5	-15161	Cox7b2		14	80000302	80021930	21629	1	-0.0720284	0.00151979	0.884449	Distal Intergenic	ENSMUST00000088735.3	1967554	Olfm4
1	17145468	17161631	16164	1	0.00130083	0.00434123	0.999769	Intron (ENSMUST00000026879.7/14545, intron 2 of 5)	ENSMUST00000189736.1	6090	Gdap1		6	13185610	13224965	39356	2	0.0627136	0.00153411	0.884449	Distal Intergenic	ENSMUST00000054530.6	-50648	Vwde
6	123262117	123275265	13149	1	-0.00177064	0.0043505	0.999769	Intron (ENSMUST00000204826.2/17474, intron 1 of 5)	ENSMUST00000032240.3	2124	Clec4d		3	100468057	100489324	21268	2	0.0637046	0.00153973	0.884449	Distal Intergenic	ENSMUST00000061455.8	-61525	Fam46c
5	96617364	96636766	19403	1	-0.00158507	0.00446592	0.999769	Intron (ENSMUST00000036019.4/231470, intron 15 of 73)	ENSMUST00000197126.4	-23422	Fras1		9	20237119	20261643	24525	1	0.0779297	0.00156156	0.884449	Intron (ENSMUST00000086474.5/258553, intron 1 of 1)	ENSMUST00000086474.5	8848	Olfr872
7	23504642	23505589	948	2	0.00202327	0.00447736	0.999769	Distal Intergenic	ENSMUST00000164527.1	-15788	Vmn1r167		3	66053558	66296837	243280	2	0.0670003	0.00159537	0.884449	Distal Intergenic	ENSMUST00000029419.7	-136039	Veph1
3	119760549	119784466	23918	2	0.00177682	0.00448054	0.999769	Distal Intergenic	ENSMUST00000199026.4	-186758	Ptbp2		20	65047644	65049014	1371	1	0.0782565	0.00159737	0.884449	Distal Intergenic	ENSMUST00000033524.2	-124277	Ctag2
17	18424078	18460849	36772	1	0.00212547	0.0045046	0.999769	Distal Intergenic	ENSMUST00000166327.2	-13713	Vmn2r95		1	111858706	111864918	6213	2	0.0699202	0.00164286	0.884449	Distal Intergenic	ENSMUST00000035462.6	-1613395	Dsel
20	64264885	64276996	12112	2	0.00154677	0.00451812	0.999769	Distal Intergenic	ENSMUST00000069926.13	-165118	Slitrk4		20	74740927	74742188	1262	1	0.0710195	0.00165701	0.884449	Distal Intergenic	ENSMUST00000114117.1	2048	Gm6890
1	66175273	66380617	205345	1	0.00125308	0.00454138	0.999769	Distal Intergenic	ENSMUST00000156636.8	-106505	Map2		18	46963556	47087104	123549	1	0.0759362	0.00167623	0.884449	Intron (ENSMUST00000234124.1/69456, intron 6 of 6)	ENSMUST00000234376.1	149506	Commd10
14	38368952	39473088	1104137	2	0.00204783	0.00458497	0.999769	Distal Intergenic	ENSMUST00000166968.8	-73000	Nrg3		5	134099711	134144343	44633	1	0.068191	0.00167993	0.884449	Distal Intergenic	ENSMUST00000016088.8	-371433	Gatsl2
7	54835498	55250089	414592	1	0.00160218	0.00478663	0.999769	Distal Intergenic	ENSMUST00000206923.1	-250069	Luzp2		1	11414509	11975397	560889	1	0.0804371	0.00169733	0.884449	Intron (ENSMUST00000171690.8/320492, intron 1 of 7)	ENSMUST00000179089.7	41125	A830018L16Rik
17	19660328	19709533	49206	1	0.00214205	0.00486247	0.999769	Intron (ENSMUST00000171741.2/224572, intron 1 of 5)	ENSMUST00000171741.2	11446	Vmn2r102		1	99772765	100484849	712085	1	0.0763072	0.00176205	0.884449	Intron (ENSMUST00000086738.9/241175, intron 1 of 23)	ENSMUST00000086738.9	43147	Cntnap5b
17	18085016	18136768	51753	1	0.00169845	0.00496925	0.999769	Distal Intergenic	ENSMUST00000172359.2	-3184	Vmn2r91		6	58307268	58308290	1023	1	0.0730099	0.00178139	0.884449	Distal Intergenic	ENSMUST00000168416.1	34919	Vmn1r29
15	20665214	20666750	1537	2	0.00221311	0.00522605	0.999769	Distal Intergenic	ENSMUST00000052910.5	739941	Acot10		2	80644204	80653414	9211	1	0.064155	0.00178395	0.884449	Distal Intergenic	ENSMUST00000127926.1	451202	Nup35
4	6191098	6221688	30591	1	0.00138699	0.00523125	0.999769	Distal Intergenic	ENSMUST00000029907.5	-63079	Ubxn2b		2	36927180	36928112	933	2	0.0796925	0.00183292	0.884449	Distal Intergenic	ENSMUST00000100147.1	6793	Olfr355
20	96714197	96719282	5086	1	0.00149468	0.00525301	0.999769	Distal Intergenic	ENSMUST00000137479.1	75138	Gpr165		7	13554866	13571067	16202	2	0.081386	0.00190512	0.884449	Distal Intergenic	ENSMUST00000202285.1	-5090	Bsph2
6	125546774	125592174	45401	1	0.0012142	0.00527268	0.999769	Distal Intergenic	ENSMUST00000100941.8	-21655	Vwf		4	75277354	75278305	952	2	0.0672357	0.00191027	0.884449	Distal Intergenic	ENSMUST00000030103.8	181121	Tmem261
2	12109070	12132552	23483	2	0.00184329	0.00527991	0.999769	Distal Intergenic	ENSMUST00000148055.1	33717	Itga8		16	57624258	57754737	130480	2	0.0820286	0.00193488	0.884449	Distal Intergenic	ENSMUST00000089332.4	-29632	Col8a1
2	163075153	163080779	5627	1	-0.0016799	0.00530996	0.999769	Distal Intergenic	ENSMUST00000133322.1	13708	Mybl2		15	16728756	16857094	128339	1	0.0320342	0.00202196	0.884449	Distal Intergenic	ENSMUST00000228307.1	-826426	Cdh9
19	39842814	39886799	43986	2	0.00205347	0.00532549	0.999769	Intron (ENSMUST00000168838.2/100043108, intron 6 of 8)	ENSMUST00000168838.2	30109	Cyp2c69		1	81076950	81298934	221985	1	0.0666411	0.00202292	0.884449	Distal Intergenic	ENSMUST00000137862.7	-28058	Nyap2
14	108908800	108914158	5359	2	0.00147953	0.00553139	0.999769	Distal Intergenic	ENSMUST00000100322.3	-149451	Slitrk1		17	90036853	90088140	51288	2	0.0789279	0.00203349	0.884449	Exon (ENSMUST00000234973.1/ENSMUST00000234973.1, exon 2 of 5)	ENSMUST00000173222.1	337021	Nrxn1
6	43345001	43666278	321278	2	0.00172492	0.00553451	0.999769	Distal Intergenic	ENSMUST00000067888.13	-251754	Tpk1		2	62786281	63184287	398007	2	0.0646563	0.00204682	0.884449	Distal Intergenic	ENSMUST00000112454.7	-347702	Kcnh7
1	78816758	78820028	3271	1	-0.00194052	0.00553717	0.999769	Intron (ENSMUST00000189296.1/102636764, intron 3 of 3)	ENSMUST00000057262.7	-13305	Kcne4		13	13182715	13191923	9209	1	0.0562862	0.00206598	0.884449	Distal Intergenic	ENSMUST00000021778.13	-87014	Prl2c5
17	58878808	58884133	5326	2	0.00198838	0.00554049	0.999769	Distal Intergenic	ENSMUST00000177108.1	26183	2610034M16Rik		7	15388721	15398545	9825	1	0.0719863	0.002068	0.884449	Distal Intergenic	ENSMUST00000036575.15	-326896	Obox2
4	63959785	64047015	87231	2	0.00183576	0.00566505	0.999769	Intron (ENSMUST00000141428.7/ENSMUST00000141428.7, intron 3 of 4)	ENSMUST00000107377.9	-58054	Tnc		9	20282351	20286648	4298	1	0.0718026	0.00206977	0.884449	Distal Intergenic	ENSMUST00000071725.3	-7078	Olfr39
12	8208107	8285759	77653	1	0.00128978	0.00566552	0.999769	Intron (ENSMUST00000217927.1/ENSMUST00000217927.1, intron 2 of 3)	ENSMUST00000037383.12	-45003	1110057K04Rik		6	14713977	14755274	41298	2	0.0800239	0.00207836	0.884449	Distal Intergenic	ENSMUST00000045096.5	238214	Ppp1r3a
5	63649102	63793387	144286	1	-0.00167172	0.00575257	0.999769	Distal Intergenic	ENSMUST00000160066.7	-128196	Nwd2		12	113489511	113492057	2547	1	0.0838846	0.00214851	0.884449	3' UTR	ENSMUST00000063317.3	-133244	Adam6b
15	71445676	71462400	16725	2	-0.0018887	0.00586731	0.999769	Distal Intergenic	ENSMUST00000229634.1	156343	Fam135b		17	53507460	53539451	31992	2	0.0810067	0.0021697	0.884449	Intron (ENSMUST00000056198.3/110332, intron 1 of 2)	ENSMUST00000056198.3	15732	Pp2d1
3	126805862	126842893	37032	1	0.00151667	0.00598974	0.999769	Distal Intergenic	ENSMUST00000170149.1	49005	Camk2d		20	129972533	130042530	69998	1	0.0648832	0.00221001	0.884449	Distal Intergenic	ENSMUST00000133457.1	1769436	Diap2
10	74303151	74331050	27900	1	-0.00171974	0.00601379	0.999769	Exon (ENSMUST00000123398.8/11994, exon 11 of 14)	ENSMUST00000147455.1	-72755	Pcdh15		12	66283379	66284401	1023	2	0.0795735	0.00221799	0.884449	Distal Intergenic	ENSMUST00000081908.7	35095	Rpl10l
7	55768178	55772523	4346	1	0.00200378	0.00606607	0.999769	Distal Intergenic	ENSMUST00000172988.7	-398412	Siglech		4	6396207	6454271	58065	2	0.0876986	0.00224672	0.884449	Distal Intergenic	ENSMUST00000143704.7	-50270	Nsmaf
18	48045335	48048412	3078	1	-0.00128927	0.00614912	0.999769	Distal Intergenic	ENSMUST00000076155.5	483767	Eno1b		20	46329007	46330345	1339	1	0.0856944	0.00227687	0.884449	Intron (ENSMUST00000186570.1/ENSMUST00000186570.1, intron 1 of 3)	ENSMUST00000059466.2	437543	Actrt1
7	4237754	4243463	5710	1	-0.00169877	0.00623754	0.999769	Distal Intergenic	ENSMUST00000117550.1	14939	Lilra5		16	52248996	52454074	205079	2	0.0757201	0.0022858	0.884449	Distal Intergenic	ENSMUST00000023312.13	-126019	Alcam
20	107946876	107948465	1590	2	-0.00195385	0.00625428	0.999769	Promoter	ENSMUST00000155294.1	-266	Gm732		4	115411624	115439034	27411	1	0.0763788	0.00228671	0.884449	Distal Intergenic	ENSMUST00000094887.3	-7869	Cyp4a12b
9	19641224	19648048	6825	1	0.00227294	0.00640098	0.999769	Distal Intergenic	ENSMUST00000079042.6	34814	Zfp317		12	109452823	109453782	960	1	0.0803023	0.0023277	0.884449	Distal Intergenic	ENSMUST00000174539.1	-175148	Dlk1
17	90033644	91093071	1059428	2	0.00152024	0.00649853	0.999769	Distal Intergenic	ENSMUST00000160844.9	-250330	Nrxn1		1	118300889	118309986	9098	2	0.078941	0.00235283	0.884449	Intron (ENSMUST00000190869.1/ENSMUST00000190869.1, intron 2 of 2)	ENSMUST00000188512.6	419100	Tsn
7	128745420	128750378	4959	1	-0.00183604	0.00650803	0.999769	Intron (ENSMUST00000205528.1/ENSMUST00000205528.1, intron 4 of 5)	ENSMUST00000206986.1	144226	Sec23ip		3	3508030	3657844	149815	1	0.0869787	0.00242219	0.884449	Distal Intergenic	ENSMUST00000108393.7	-290210	Hnf4g
4	20243842	20778866	535025	2	0.00179256	0.00652127	0.999769	Distal Intergenic	ENSMUST00000102998.3	-305408	Nkain3		4	68826581	68829358	2778	2	0.0794537	0.00245072	0.884449	Distal Intergenic	ENSMUST00000140572.1	248410	Brinp1
12	50341231	50649098	307868	2	0.00219336	0.00657727	0.999769	Intron (ENSMUST00000220240.1/ENSMUST00000220240.1, intron 3 of 8)	ENSMUST00000002765.8	-147609	Prkd1		6	89844518	89845615	1098	2	0.0702986	0.00251208	0.884449	Intron (ENSMUST00000227279.1/ENSMUST00000227279.1, intron 1 of 1)	ENSMUST00000089419.2	-6602	Vmn1r42
11	21695129	21749350	54222	1	0.00171366	0.00664581	0.999769	Intron (ENSMUST00000020568.9/216560, intron 12 of 17)	ENSMUST00000156624.1	48859	Wdpcp		20	77919786	77925062	5277	2	0.0854526	0.00252423	0.884449	Distal Intergenic	ENSMUST00000063127.3	-38091	5430402E10Rik
11	91575315	91577558	2244	2	-0.00179935	0.00668759	0.999769	Distal Intergenic	ENSMUST00000061019.5	-757156	Kif2b		5	93268708	93273485	4778	1	0.063817	0.00254134	0.884449	Distal Intergenic	ENSMUST00000149329.1	135007	Ccng2
5	18265135	18360355	95221	2	0.00172334	0.00682764	0.999769	Distal Intergenic	ENSMUST00000074694.6	-241737	Gnai1		4	20243842	20778866	535025	2	0.0570363	0.0025517	0.884449	Distal Intergenic	ENSMUST00000102998.3	-305082	Nkain3
20	25548296	25570452	22157	2	0.00125442	0.00686506	0.999769	Distal Intergenic	ENSMUST00000120268.1	24761	Gm1993		15	34958564	34999922	41359	2	0.0747571	0.00258196	0.884449	Intron (ENSMUST00000018476.13/56274, intron 6 of 10)	ENSMUST00000128425.1	-33900	Stk3
5	87000860	87013275	12416	1	0.0020341	0.00695211	0.999769	Distal Intergenic	ENSMUST00000031186.8	21692	Ugt2b35		15	65787034	65791351	4318	1	0.0547948	0.00258664	0.884449	Distal Intergenic	ENSMUST00000174135.1	-425244	Efr3a
17	36322858	36326155	3298	2	0.00196447	0.00701767	0.999769	Distal Intergenic	ENSMUST00000025322.13	-9532	H2-M10.1		2	148872848	148875692	2845	2	0.0586346	0.00260485	0.884449	Distal Intergenic	ENSMUST00000144845.1	-196457	Cst3
2	173768200	173778125	9926	1	0.00128334	0.00704574	0.999769	Intron (ENSMUST00000138925.1/ENSMUST00000138925.1, intron 1 of 4)	ENSMUST00000154306.1	47940	Vapb		20	89752268	89755491	3224	1	0.0745878	0.00268072	0.884449	Distal Intergenic	ENSMUST00000113958.1	82127	4932429P05Rik
7	86615636	86616643	1008	2	0.00208364	0.00711938	0.999769	Distal Intergenic	ENSMUST00000078588.1	-21695	Olfr294		16	57036967	57071352	34386	2	0.0744152	0.00270154	0.884449	Distal Intergenic	ENSMUST00000067173.7	36205	Tmem45a2
11	8451070	8468675	17606	2	0.00199395	0.00713352	0.999769	Distal Intergenic	ENSMUST00000129074.1	208648	Tns3		20	127721182	127736554	15373	2	0.0866356	0.00272657	0.884449	Distal Intergenic	ENSMUST00000052500.5	109531	4930412D23Rik
11	30771726	30880361	108636	1	0.00172992	0.00713958	0.999769	Distal Intergenic	ENSMUST00000041231.13	-44310	Psme4		5	61808816	61811163	2348	1	0.0767579	0.0027924	0.884449	Distal Intergenic	ENSMUST00000053876.4	-198197	G6pd2
17	64832523	64836071	3549	2	0.000912321	0.00715338	0.999769	Distal Intergenic	ENSMUST00000232860.1	-90331	4930583I09Rik		10	49101128	49103931	2804	2	0.064309	0.00279504	0.884449	Distal Intergenic	ENSMUST00000220330.1	616129	Grik2
3	3508030	3657844	149815	1	0.0016879	0.00722141	0.999769	Distal Intergenic	ENSMUST00000108393.7	-326150	Hnf4g		4	72850583	72852632	2050	2	0.0782592	0.00286695	0.884449	Distal Intergenic	ENSMUST00000179234.1	133067	Aldoart1
5	4192367	4197651	5285	1	-0.00144564	0.00732708	0.999769	Distal Intergenic	ENSMUST00000177258.1	216938	Mterf1b		17	55892468	55897279	4812	1	0.0814428	0.00287678	0.884449	Distal Intergenic	ENSMUST00000224294.1	20489	Zfp959
20	118427227	118428256	1030	1	0.00128956	0.00747365	0.999769	Distal Intergenic	ENSMUST00000072518.7	-605007	Tgif2lx2		20	111891389	112240590	349202	1	0.0697394	0.00288315	0.884449	Intron (ENSMUST00000207962.1/71030, intron 5 of 15)	ENSMUST00000207962.1	63260	4933403O08Rik
4	10988662	11007676	19015	2	0.00175769	0.00753323	0.999769	Distal Intergenic	ENSMUST00000054776.3	55440	Plekhf2		12	35497974	35535038	37065	2	0.0463278	0.0028833	0.884449	Distal Intergenic	ENSMUST00000116436.8	-60175	Ahr
3	3508030	3657844	149815	1	0.000942368	0.00754475	0.999769	Distal Intergenic	ENSMUST00000108393.7	-187926	Hnf4g		6	82402334	82405364	3031	1	0.0753033	0.00289577	0.884449	Distal Intergenic	ENSMUST00000205041.1	-98528	Tacr1
2	66348364	66440814	92451	2	0.00121317	0.00755627	0.999769	Intron (ENSMUST00000112371.8/20265, intron 1 of 26)	ENSMUST00000129508.1	4179	Scn1a		20	139563316	139673138	109823	1	0.0534029	0.00291559	0.884449	Intron (ENSMUST00000113027.7/66889, intron 1 of 6)	ENSMUST00000113027.7	9234	Rnf128
20	68678541	68717963	39423	1	0.00126755	0.00765108	0.999769	Distal Intergenic	ENSMUST00000088546.11	-228673	Fmr1		7	43114229	43189654	75426	1	0.0711104	0.00293653	0.884449	Distal Intergenic	ENSMUST00000205912.1	-42600	Zfp936
5	103963461	103977410	13950	2	0.00186508	0.00767531	0.999769	Distal Intergenic	ENSMUST00000112803.2	-8021	Hsd17b13		3	142701051	142744527	43477	1	0.0716346	0.0029383	0.884449	Distal Intergenic	ENSMUST00000106218.7	-24287	Ccbl2
20	39862919	39863604	686	2	-0.00132739	0.00771872	0.999769	Distal Intergenic	ENSMUST00000179096.1	202526	Cypt14		10	129873823	129874755	933	2	0.0795707	0.00297599	0.884449	Distal Intergenic	ENSMUST00000081367.1	-13483	Olfr814
9	81863709	82026458	162750	1	0.00199986	0.00772308	0.999769	Intron (ENSMUST00000189832.6/75033, intron 4 of 4)	ENSMUST00000189391.1	204092	Mei4		10	8204809	8518825	314017	2	0.0829314	0.00297616	0.884449	Distal Intergenic	ENSMUST00000061601.8	-88605	Ust
6	102163304	102573101	409798	2	0.00167003	0.00775152	0.999769	Distal Intergenic	ENSMUST00000203619.2	-20765	Cntn3		13	80883384	80889643	6260	1	0.0728901	0.00302554	0.884449	Distal Intergenic	ENSMUST00000159090.1	-640111	Arrdc3
6	49822710	49829507	6798	1	0.0017871	0.00780915	0.999769	Distal Intergenic	ENSMUST00000031843.6	-93493	Npy		12	65226068	65233359	7292	1	0.0517625	0.00302663	0.884449	Distal Intergenic	ENSMUST00000222822.1	260401	Wdr20rt
17	57769570	58410355	640786	1	0.00187963	0.00783838	0.999769	Intron (ENSMUST00000076038.6/620292, intron 3 of 23)	ENSMUST00000076038.6	196657	Cntnap5c		19	13190669	13191592	924	1	0.0810131	0.00303097	0.884449	Distal Intergenic	ENSMUST00000076832.2	-6866	Olfr1462
13	8202866	8761530	558665	1	0.00211901	0.00786159	0.999769	Distal Intergenic	ENSMUST00000064473.12	-622654	Adarb2		20	5669067	5671026	1960	1	0.076749	0.00305507	0.884449	Distal Intergenic	ENSMUST00000105007.2	120386	Gm14374
20	154575228	154579360	4133	2	0.00160326	0.00791295	0.999769	Distal Intergenic	ENSMUST00000101137.2	-120318	Samt2		17	40520022	40530421	10400	1	0.0712018	0.00306519	0.884449	Distal Intergenic	ENSMUST00000171813.3	-74318	Esp8
6	133292216	133295792	3577	1	-0.00177161	0.00800097	0.999769	Distal Intergenic	ENSMUST00000048459.7	116623	5530400C23Rik		5	5736317	5749326	13010	2	0.049399	0.00308166	0.884449	Distal Intergenic	ENSMUST00000015796.8	-70208	Steap1
10	63929890	64090277	160388	2	0.00167066	0.00805272	0.999769	Intron (ENSMUST00000105441.7/216033, intron 11 of 17)	ENSMUST00000131945.1	-403334	Lrrtm3		20	59131877	59567472	435596	2	0.0725718	0.0031209	0.884449	Intron (ENSMUST00000119833.7/14168, intron 2 of 5)	ENSMUST00000124402.1	109635	Fgf13
5	48389507	49524764	1135258	2	0.00142501	0.00805964	0.999769	Intron (ENSMUST00000087395.10/80334, intron 1 of 8)	ENSMUST00000176191.7	52318	Kcnip4		12	37817726	37982010	164285	1	0.0736054	0.00320535	0.884449	Distal Intergenic	ENSMUST00000222337.1	-153321	Dgkb
18	25479115	25754157	275043	2	0.00179978	0.00811232	0.999769	Distal Intergenic	ENSMUST00000225477.1	-635653	Celf4		7	8244348	8260599	16252	2	0.0664314	0.00322865	0.884449	Intron (ENSMUST00000173038.1/ENSMUST00000173038.1, intron 3 of 4)	ENSMUST00000066317.4	-24100	Vmn2r43
5	38706462	38876812	170351	2	0.00117257	0.00817944	0.999769	Distal Intergenic	ENSMUST00000171633.4	-34866	Clnk		7	18345684	18346765	1082	2	0.0789206	0.00326419	0.884449	Distal Intergenic	ENSMUST00000183222.1	38648	Psg18
9	18754553	18755709	1157	2	0.00206348	0.00823436	0.999769	Distal Intergenic	ENSMUST00000066997.3	-12581	Olfr24		3	64685044	64770657	85614	2	0.0757003	0.00328347	0.884449	Intron (ENSMUST00000177146.1/319210, intron 1 of 8)	ENSMUST00000233255.1	-25831	Vmn2r7
4	51216706	51229928	13223	1	0.00197522	0.00824486	0.999769	Distal Intergenic	ENSMUST00000041392.12	373833	Cylc2		6	122006761	122085965	79205	1	0.0805322	0.00328349	0.884449	Intron (ENSMUST00000203118.1/ENSMUST00000203118.1, intron 19 of 26)	ENSMUST00000081777.7	-57413	Mug2
20	116448944	116478783	29840	1	-0.00168528	0.00826744	0.999769	Distal Intergenic	ENSMUST00000101269.1	-665822	Cpxcr1		6	122006761	122085965	79205	1	0.0805322	0.00328349	0.884449	Intron (ENSMUST00000203118.1/ENSMUST00000203118.1, intron 19 of 26)	ENSMUST00000081777.7	-57413	Mug1
16	66662190	67620908	958719	2	-0.0016371	0.00848547	0.999769	Distal Intergenic	ENSMUST00000120898.7	-566591	Cadm2		3	117321911	117360248	38338	2	0.074786	0.00331825	0.884449	Distal Intergenic	ENSMUST00000197743.1	121399	Lppr4
3	13473220	14115727	642508	1	0.00212745	0.00856949	0.999769	Intron (ENSMUST00000191806.2/76897, intron 2 of 2)	ENSMUST00000211860.1	42297	Ralyl		12	31470872	31471823	952	1	0.0555006	0.00334472	0.884449	Distal Intergenic	ENSMUST00000109275.2	4901	Slc26a3
8	72814599	73353540	538942	2	0.00186468	0.00860746	0.999769	Distal Intergenic	ENSMUST00000212459.1	-11167	Large		6	46170215	46435576	265362	1	0.0567328	0.00336703	0.884449	Intron (ENSMUST00000114641.7/66797, intron 13 of 23)	ENSMUST00000196561.1	427282	Cntnap2
13	76825207	76828076	2870	1	0.00174943	0.00863003	0.999769	Intron (ENSMUST00000125209.7/78771, intron 8 of 20)	ENSMUST00000155275.1	-35730	Mctp1		20	86769118	88115645	1346528	2	0.067047	0.00338208	0.884449	Distal Intergenic	ENSMUST00000113964.1	-55670	Il1rapl1
3	92014583	92031582	17000	1	0.00147686	0.00869108	0.999769	Intron (ENSMUST00000047660.4/242100, intron 1 of 6)	ENSMUST00000047660.4	4024	Pglyrp3		20	124124961	124135952	10992	2	0.0665166	0.00339508	0.884449	Distal Intergenic	ENSMUST00000233504.1	-80624	Vmn2r121
16	19285743	19286837	1095	2	0.00136671	0.00881304	0.999769	Distal Intergenic	ENSMUST00000056727.4	-29044	Olfr164		8	3940294	3954746	14453	2	0.0651091	0.00347132	0.884449	Exon (ENSMUST00000208298.1/ENSMUST00000208298.1, exon 1 of 3)	ENSMUST00000127592.1	-63872	Cd209c
15	13059251	13173675	114425	2	-0.0016378	0.008848	0.999769	Distal Intergenic	ENSMUST00000226917.1	-500623	Cdh6		20	79401625	79434418	32794	2	0.0652852	0.00351646	0.884449	Intron (ENSMUST00000197180.5/636104, intron 26 of 64)	ENSMUST00000179788.1	-2515	Gm7173
7	27862557	27879567	17011	1	-0.00190175	0.00896797	0.999769	Distal Intergenic	ENSMUST00000053722.8	28839	Zfp607		20	79401625	79434418	32794	2	0.0652852	0.00351646	0.884449	Intron (ENSMUST00000197180.5/636104, intron 26 of 64)	ENSMUST00000179788.1	-2515	Chdc2
8	66121742	66471625	349884	1	-0.00106297	0.00913641	0.999769	Intron (ENSMUST00000152320.7/72925, intron 3 of 8)	ENSMUST00000098708.10	-11958	2023-03-01		2	70965437	71018374	52938	2	0.0651272	0.00355318	0.884449	Intron (ENSMUST00000100037.8/228019, intron 2 of 9)	ENSMUST00000121586.7	7830	Mettl8
3	3508030	3657844	149815	1	0.00174696	0.00915006	0.999769	Intron (ENSMUST00000108393.7/30942, intron 1 of 9)	ENSMUST00000108393.7	60167	Hnf4g		16	46458852	46498525	39674	2	0.0755964	0.00358491	0.884449	Distal Intergenic	ENSMUST00000133935.1	-816281	Pvrl3
20	24552250	24574895	22646	2	0.00127509	0.00926205	0.999769	Distal Intergenic	ENSMUST00000119285.1	24903	Gm4297		12	9574441	9581500	7060	1	0.0647173	0.00360191	0.884449	Distal Intergenic	ENSMUST00000057021.8	220798	Osr1
9	18754553	18755709	1157	2	0.00124623	0.00933743	0.999769	Intron (ENSMUST00000208663.1/ENSMUST00000208663.1, intron 4 of 77)	ENSMUST00000066997.3	128479	Olfr24		20	67682900	67693562	10663	2	0.0500855	0.00363816	0.884449	Distal Intergenic	ENSMUST00000114675.1	243648	Gm1140
9	92192936	92209772	16837	1	0.00172295	0.00934189	0.999769	Distal Intergenic	ENSMUST00000179751.2	-385697	Plscr5		20	67695698	67706350	10653	1	0.0592444	0.00369103	0.884449	Distal Intergenic	ENSMUST00000114672.1	69991	Gm1140
12	98207453	98216528	9076	2	0.00172085	0.00939552	0.999769	Distal Intergenic	ENSMUST00000222703.1	678507	Galc		20	20059560	20097521	37962	1	0.0787097	0.0037338	0.884449	Intron (ENSMUST00000044138.7/60322, intron 1 of 1)	ENSMUST00000044138.7	24804	Chst7
1	32543686	32547294	3609	2	0.00156738	0.00940973	0.999769	Distal Intergenic	ENSMUST00000171322.2	-296242	Gm5415		5	109043360	109059569	16210	2	0.0773742	0.003774	0.884449	Distal Intergenic	ENSMUST00000164875.2	18625	Vmn2r11
17	18241122	18277756	36635	2	0.00190186	0.00944824	0.999769	Distal Intergenic	ENSMUST00000172190.3	57321	Vmn2r94		3	114030540	114108324	77785	1	0.0697641	0.00381091	0.884449	Distal Intergenic	ENSMUST00000123619.7	-24734	Col11a1
12	17728226	17791126	62901	1	0.00105426	0.00953964	0.999769	Intron (ENSMUST00000221149.1/ENSMUST00000221149.1, intron 1 of 1)	ENSMUST00000222944.1	188797	Hpcal1		3	14533788	14572658	38871	1	0.0620253	0.00383078	0.884449	Distal Intergenic	ENSMUST00000108370.8	-16589	Lrrcc1
15	10177238	10329388	152151	1	0.0015857	0.00953969	0.999769	Distal Intergenic	ENSMUST00000005400.12	-190173	Prlr		20	104342266	104413856	71591	2	0.0692263	0.00385756	0.884449	Distal Intergenic	ENSMUST00000140333.1	-11550	Abcb7
9	35788050	35790112	2063	2	0.00218446	0.00959317	0.999769	Distal Intergenic	ENSMUST00000034619.1	-16846	D730048I06Rik		6	108852391	108855525	3135	1	0.054925	0.00391499	0.884449	Distal Intergenic	ENSMUST00000203302.1	228480	Edem1
13	85215495	85289130	73636	2	0.00142829	0.00976072	0.999769	Distal Intergenic	ENSMUST00000223598.1	-173098	Rasa1		9	9660969	10904775	1243807	2	0.0850903	0.00404914	0.884449	Intron (ENSMUST00000214628.1/ENSMUST00000214628.1, intron 1 of 1)	ENSMUST00000160216.7	-643268	Cntn5
2	89977780	89978712	933	1	-0.00148594	0.0097984	0.999769	Distal Intergenic	ENSMUST00000061830.1	7356	Olfr1260		20	109196758	109200439	3682	1	0.0757781	0.00407262	0.884449	Distal Intergenic	ENSMUST00000060013.3	257888	Gm6377
16	78930948	78947155	16208	1	0.00162257	0.00983253	0.999769	Distal Intergenic	ENSMUST00000114216.1	-28216	Chodl		3	126805862	126842893	37032	1	0.0590125	0.00407767	0.884449	Distal Intergenic	ENSMUST00000170149.1	48891	Camk2d
4	17852893	18117457	264565	1	-0.00186672	0.00989563	0.999769	Distal Intergenic	ENSMUST00000183662.7	-34915	Mmp16		20	43591160	43593532	2373	1	0.0699059	0.00408203	0.884449	Distal Intergenic	ENSMUST00000105113.3	136840	Gm362
2	57997884	58039878	41995	1	-0.00144022	0.00990452	0.999769	Distal Intergenic	ENSMUST00000112616.7	-319387	Galnt5		6	46170215	46435576	265362	1	0.0647018	0.00408817	0.884449	Intron (ENSMUST00000114641.7/66797, intron 10 of 23)	ENSMUST00000196561.1	146392	Cntnap2
20	154886805	154890267	3463	2	-0.0015697	0.00994059	0.999769	Distal Intergenic	ENSMUST00000096852.4	15852	Gm16390		1	118300889	118309986	9098	2	0.0494604	0.00411194	0.884449	Intron (ENSMUST00000186341.1/ENSMUST00000186341.1, intron 3 of 4)	ENSMUST00000188512.6	590177	Tsn
5	32458843	32495523	36681	1	-0.00101429	0.0100003	0.999769	Distal Intergenic	ENSMUST00000015100.14	-22386	Ppp1cb		5	86057116	86065522	8407	2	0.0444787	0.0041171	0.884449	Distal Intergenic	ENSMUST00000199141.1	709351	Cenpc1
12	46694517	46818929	124413	2	-0.00172454	0.010023	0.999769	Distal Intergenic	ENSMUST00000021438.7	-987865	Nova1		11	40680710	40685227	4518	2	0.0772999	0.00412852	0.884449	Distal Intergenic	ENSMUST00000137797.1	1056353	Mat2b
5	9485541	9725170	239630	2	0.00201807	0.0100882	0.999769	Distal Intergenic	ENSMUST00000004076.4	-248401	Grm3		2	150470991	150485091	14101	2	0.0723899	0.00421564	0.884449	Distal Intergenic	ENSMUST00000109914.1	-30868	Zfp345
16	38773184	38800328	27145	2	0.00134618	0.0101476	0.999769	Distal Intergenic	ENSMUST00000057767.5	-5736	Upk1b		16	66662190	67620908	958719	2	-0.0523799	0.00422357	0.884449	Distal Intergenic	ENSMUST00000120898.7	-824181	Cadm2
17	39036695	39040227	3533	1	0.00132972	0.0102116	0.999769	Distal Intergenic	ENSMUST00000232955.1	-184643	Esp24		17	20539969	20564756	24788	2	0.0703574	0.00424838	0.884449	Intron (ENSMUST00000167093.2/627814, intron 1 of 5)	ENSMUST00000167093.2	8909	Vmn2r109
14	75642259	75667137	24879	1	-0.00162473	0.0103939	0.999769	Intron (ENSMUST00000238633.1/75272, intron 6 of 13)	ENSMUST00000022579.1	31566	4930564B18Rik		13	17684485	17694736	10252	2	0.068101	0.00425959	0.884449	Intron (ENSMUST00000068545.5/192136, intron 9 of 13)	ENSMUST00000221467.1	244392	Sugct
5	30013114	30019975	6862	1	0.00187501	0.0104191	0.999769	Distal Intergenic	ENSMUST00000026845.11	-94008	Il6		18	6032960	6034707	1748	2	0.0623918	0.0042974	0.884449	Distal Intergenic	ENSMUST00000182343.1	129163	Arhgap12
3	145576205	145604113	27909	1	0.0015337	0.0104542	0.999769	Distal Intergenic	ENSMUST00000199033.4	-10491	Znhit6		19	8160304	8218900	58597	2	0.0505148	0.00430916	0.884449	Intron (ENSMUST00000235607.1/ENSMUST00000235607.1, intron 2 of 2)	ENSMUST00000140910.7	-76616	Slc22a29
5	21898724	21932719	33996	2	-0.00192953	0.0104825	0.999769	Intron (ENSMUST00000161356.7/19699, intron 40 of 64)	ENSMUST00000159768.1	-31491	Reln		11	17938756	17953875	15120	2	0.0692468	0.0043191	0.884449	Distal Intergenic	ENSMUST00000076661.6	172835	Etaa1
13	8202866	8761530	558665	1	0.00197894	0.0105156	0.999769	Distal Intergenic	ENSMUST00000064473.12	-636095	Adarb2		13	86044816	86046904	2089	2	0.0631534	0.00434397	0.884449	Distal Intergenic	ENSMUST00000131011.1	-218244	Cox7c
13	67257748	67268464	10717	2	0.00120838	0.0106061	0.999769	Distal Intergenic	ENSMUST00000223990.1	13840	Zfp458		4	34028314	34050191	21878	2	0.079114	0.00434803	0.884449	Distal Intergenic	ENSMUST00000029927.5	-238004	Spaca1
10	56106917	56116880	9964	1	-0.00154515	0.0107608	0.999769	Distal Intergenic	ENSMUST00000063138.7	-496475	Msl3l2		7	56239808	56536513	296706	1	0.0569496	0.00441825	0.884449	Intron (ENSMUST00000032633.11/18431, intron 2 of 23)	ENSMUST00000144739.7	29548	Oca2
1	123332142	124846039	1513898	2	0.00141965	0.0108025	0.999769	Distal Intergenic	ENSMUST00000239072.1	-47676	Dpp10		20	49009707	49288212	278506	2	0.0691265	0.00443568	0.884449	Intron (ENSMUST00000114914.7/209224, intron 2 of 15)	ENSMUST00000114914.7	70416	Enox2
13	113171608	113225908	54301	2	0.00134689	0.0108159	0.999769	Intron (ENSMUST00000136755.9/ENSMUST00000136755.9, intron 5 of 9)	ENSMUST00000122399.7	-103404	Gzmk		3	7366669	7437515	70847	1	0.0658931	0.00446475	0.884449	Distal Intergenic	ENSMUST00000192468.1	-197143	Pkia
4	90218820	90225702	6883	1	0.00182381	0.0109445	0.999769	Distal Intergenic	ENSMUST00000107129.1	34186	Zfp352		9	80313995	80465481	151487	2	0.0612288	0.00448192	0.884449	Distal Intergenic	ENSMUST00000113250.9	-278462	Impg1
11	40680710	40685227	4518	2	-0.00144577	0.0109505	0.999769	Intron (ENSMUST00000130945.1/ENSMUST00000130945.1, intron 6 of 7)	ENSMUST00000137797.1	369379	Mat2b		1	110950353	110977584	27232	2	0.0766988	0.00455093	0.884449	Distal Intergenic	ENSMUST00000187555.1	-73030	Cdh19
15	23173864	23474029	300166	1	-0.00139765	0.0110006	0.999769	Distal Intergenic	ENSMUST00000167623.1	530561	Cdh18		19	7864388	7966027	101640	2	0.0545906	0.00455861	0.884449	Distal Intergenic	ENSMUST00000075619.4	-1627	Slc22a27
19	8160304	8218900	58597	2	0.00105857	0.0110795	0.999769	Intron (ENSMUST00000235607.1/ENSMUST00000235607.1, intron 2 of 2)	ENSMUST00000140910.7	-76509	Slc22a29		18	9386401	9450154	63754	2	0.0745554	0.00457838	0.884449	Distal Intergenic	ENSMUST00000234382.1	-7319	Ccny
2	78868124	78870607	2484	1	0.00171183	0.0111256	0.999769	Distal Intergenic	ENSMUST00000124120.1	-193651	Ube2e3		20	92015191	92016333	1143	2	0.0709345	0.0046164	0.884449	Intron (ENSMUST00000113955.1/215641, intron 3 of 4)	ENSMUST00000072269.1	-125428	Mageb1
10	49101128	49103931	2804	2	0.00208412	0.0111986	0.999769	Distal Intergenic	ENSMUST00000220330.1	1378846	Grik2		9	6940585	6956689	16105	2	0.061487	0.00463733	0.884449	Distal Intergenic	ENSMUST00000152934.1	137019	Dync2h1
9	38401698	38407997	6300	1	0.00162883	0.011207	0.999769	Distal Intergenic	ENSMUST00000214648.2	-10308	Olfr147		5	5736317	5749326	13010	2	0.0792913	0.00464643	0.884449	Distal Intergenic	ENSMUST00000015796.8	-374687	Steap1
9	45174797	45180653	5857	2	0.00130576	0.0112614	0.999769	Distal Intergenic	ENSMUST00000163945.1	19305	Tmprss4		1	21577644	21855902	278259	2	0.0685738	0.00472257	0.884449	Intron (ENSMUST00000029667.12/226922, intron 1 of 13)	ENSMUST00000134505.1	91934	Kcnq5
4	80834123	80837684	3562	1	-0.00109298	0.0113982	0.999769	Distal Intergenic	ENSMUST00000133655.7	-644204	Tyrp1		13	104307347	104375745	68399	1	0.0688915	0.00478425	0.884449	Intron (ENSMUST00000224784.1/108154, intron 20 of 24)	ENSMUST00000224504.1	150482	Adamts6
1	143606161	143640581	34421	2	-0.00151669	0.0115467	0.999769	Distal Intergenic	ENSMUST00000162638.1	1152440	Cdc73		8	116504974	116515915	10942	1	0.0729327	0.00479962	0.884449	Distal Intergenic	ENSMUST00000213007.1	-62953	Dynlrb2
2	82235173	82256880	21708	1	0.00143834	0.0115983	0.999769	Intron (ENSMUST00000047527.7/241514, intron 1 of 3)	ENSMUST00000127187.1	-28561	Zfp804a		11	91575315	91577558	2244	2	0.0691823	0.00480576	0.884449	Distal Intergenic	ENSMUST00000061019.5	-164094	Kif2b
8	53511727	53523334	11608	1	0.00196626	0.0116627	0.999769	Distal Intergenic	ENSMUST00000211424.1	-219883	Aga		8	65618525	66470427	851903	1	0.0590538	0.00484737	0.884449	Intron (ENSMUST00000152320.7/72925, intron 1 of 8)	ENSMUST00000110259.7	81303	2023-03-01
8	85306058	85307785	1728	1	0.00146113	0.0116767	0.999769	Distal Intergenic	ENSMUST00000210458.1	8106	Orc6		20	155586808	155623814	37007	2	0.0764373	0.00487	0.884449	Intron (ENSMUST00000112542.1/ENSMUST00000112542.1, intron 2 of 6)	ENSMUST00000141356.1	-411170	Ptchd1
20	25548296	25570452	22157	2	0.00101009	0.0117557	0.999769	Distal Intergenic	ENSMUST00000120268.1	125724	Gm1993		20	120401364	120906344	504981	1	0.0653062	0.00489444	0.884449	Intron (ENSMUST00000050239.15/245578, intron 10 of 10)	ENSMUST00000191653.1	499448	Pcdh11x
1	158295704	158296464	761	2	-0.0014908	0.0117682	0.999769	Intron (ENSMUST00000192097.1/ENSMUST00000192097.1, intron 2 of 3)	ENSMUST00000194578.1	317242	Brinp2		13	76579674	76763273	183600	1	0.0674484	0.00490313	0.884449	Intron (ENSMUST00000125209.7/78771, intron 1 of 20)	ENSMUST00000126960.7	-4412	Mctp1
16	25959288	26105784	146497	2	0.00205967	0.0119285	0.999769	Distal Intergenic	ENSMUST00000039990.5	-83102	Leprel1		6	43115744	43116676	933	1	0.074884	0.00490825	0.884449	Distal Intergenic	ENSMUST00000095954.3	3269	Olfr441
15	50819499	50827521	8023	2	0.00167776	0.0121419	0.999769	Distal Intergenic	ENSMUST00000183421.1	550423	Trps1		20	38958084	38959555	1472	1	0.0822382	0.00491149	0.884449	Distal Intergenic	ENSMUST00000168144.2	30096	6030498E09Rik
17	88440711	88490533	49823	1	0.00193104	0.0122262	0.999769	Intron (ENSMUST00000234514.1/ENSMUST00000234514.1, intron 1 of 1)	ENSMUST00000112238.8	-83514	Foxn2		20	71301369	71315691	14323	1	0.0429688	0.0049205	0.884449	Distal Intergenic	ENSMUST00000129722.1	17697	Mtm1
2	82053222	82259879	206658	1	0.00149391	0.0123383	0.999769	Distal Intergenic	ENSMUST00000047527.7	-57914	Zfp804a		5	83278145	83355195	77051	2	0.0729139	0.00492689	0.884449	Distal Intergenic	ENSMUST00000053543.10	-404640	Tecrl
1	88070800	88218997	148198	1	0.00188514	0.0123804	0.999769	Intron (ENSMUST00000138182.7/394430, intron 1 of 3)	ENSMUST00000073772.4	7243	Ugt1a9		4	17852893	18117457	264565	1	0.0488376	0.00493903	0.884449	Distal Intergenic	ENSMUST00000183662.7	-84858	Mmp16
6	33701434	33862160	160727	1	-0.00178765	0.0124169	0.999769	Intron (ENSMUST00000052266.14/20336, intron 10 of 17)	ENSMUST00000143190.1	-71627	Exoc4		10	129111428	129112511	1084	2	0.0714794	0.00494044	0.884449	Distal Intergenic	ENSMUST00000050915.4	7839	Olfr769
4	122689275	122705129	15855	1	0.00103928	0.0124762	0.999769	Intron (ENSMUST00000024032.3/77432, intron 1 of 4)	ENSMUST00000024032.3	2244	9530002B09Rik		20	39862919	39863604	686	2	0.0792531	0.00494283	0.884449	Distal Intergenic	ENSMUST00000179096.1	208949	Cypt14
9	18292125	18317442	25318	1	-0.00148034	0.0126531	0.999769	Distal Intergenic	ENSMUST00000001825.8	-709403	Chordc1		17	19660328	19709533	49206	1	0.0812306	0.00502768	0.884449	Intron (ENSMUST00000171741.2/224572, intron 1 of 5)	ENSMUST00000171741.2	10984	Vmn2r102
4	73401032	73403449	2418	2	-0.00121837	0.0127219	0.999769	Distal Intergenic	ENSMUST00000147434.6	76255	Gm11487		17	40293758	40319207	25450	2	0.0766866	0.00503334	0.884449	Distal Intergenic	ENSMUST00000026498.4	-25731	Crisp1
8	8620597	8639363	18767	2	0.00180363	0.0127611	0.999769	Distal Intergenic	ENSMUST00000152698.1	1028987	Efnb2		20	46329007	46330345	1339	1	0.0763546	0.00505829	0.884449	Distal Intergenic	ENSMUST00000059466.2	639858	Actrt1
7	134670654	134876943	206290	1	-0.00152053	0.012818	0.999769	Distal Intergenic	ENSMUST00000211570.1	-35799	Dock1		20	161117193	161256900	139708	1	0.0516208	0.00513032	0.884449	Intron (ENSMUST00000238603.1/107815, intron 3 of 11)	ENSMUST00000101113.8	-10159	Scml2
4	72850583	72852632	2050	2	0.00182464	0.0128185	0.999769	Distal Intergenic	ENSMUST00000179234.1	212653	Aldoart1		12	20990459	21200919	210461	1	0.0648435	0.00514176	0.884449	Intron (ENSMUST00000174530.1/211914, intron 1 of 9)	ENSMUST00000174530.1	28535	Asap2
9	123366927	123462664	95738	1	0.00211354	0.0128616	0.999769	Exon (ENSMUST00000213851.1/ENSMUST00000213851.1, exon 1 of 3)	ENSMUST00000038863.8	-48964	Lars2		9	24557047	24696293	139247	2	0.042736	0.00520983	0.884449	Distal Intergenic	ENSMUST00000133010.3	-8523	Dpy19l2
3	31202858	31310378	107521	2	0.00165401	0.0128673	0.999769	Distal Intergenic	ENSMUST00000091259.8	-203461	Slc7a14		17	34734365	34736099	1735	2	0.0541247	0.00521728	0.884449	Intron (ENSMUST00000069507.8/12268, intron 14 of 40)	ENSMUST00000173057.1	-2287	C4b
3	90738133	90741515	3383	1	0.00227341	0.0130968	0.999769	Distal Intergenic	ENSMUST00000156268.1	82884	Pglyrp4		3	114904078	115125722	221645	1	0.072422	0.00526471	0.884449	Distal Intergenic	ENSMUST00000081752.12	-349862	Olfm3
10	74631834	74642364	10531	1	-0.00165328	0.0132786	0.999769	Distal Intergenic	ENSMUST00000192370.1	78764	Pcdh15		4	115600969	115611325	10357	1	0.0708707	0.00528073	0.884449	Distal Intergenic	ENSMUST00000129918.1	-7406	Cyp4a31
7	5477255	5493956	16702	2	-0.0015615	0.0133131	0.999769	Distal Intergenic	ENSMUST00000233941.1	-1782	Vmn2r28		4	115600969	115611325	10357	1	0.0708707	0.00528073	0.884449	Distal Intergenic	ENSMUST00000129918.1	-7406	Cyp4a32
2	83916764	83941228	24465	2	0.00137605	0.0133322	0.999769	Distal Intergenic	ENSMUST00000152829.1	-63195	Zswim2		16	62735161	62767123	31963	2	0.040296	0.00528772	0.884449	Distal Intergenic	ENSMUST00000156676.1	568541	Nsun3
8	82331914	82344473	12560	2	0.00148861	0.0134247	0.999769	Distal Intergenic	ENSMUST00000209687.1	198526	Il15		8	9429733	9770104	340372	2	-0.0595156	0.00530128	0.884449	Intron (ENSMUST00000110969.4/270028, intron 1 of 2)	ENSMUST00000207869.1	179346	Fam155a
8	53511727	53523334	11608	1	0.00129868	0.0134591	0.999769	Distal Intergenic	ENSMUST00000211424.1	-424676	Aga		16	81200697	81597805	397109	1	0.0728936	0.00530325	0.884449	Distal Intergenic	ENSMUST00000037785.13	-456796	Ncam2
7	13177719	13178669	951	1	0.00175951	0.0135517	0.999769	3' UTR	ENSMUST00000171783.1	5403	Vmn1r88		2	36376778	36377698	921	1	0.068122	0.00530617	0.884449	Distal Intergenic	ENSMUST00000091006.1	-18533	Olfr338
6	133292216	133295792	3577	1	0.00136639	0.0136643	0.999769	Distal Intergenic	ENSMUST00000048459.7	-81146	5530400C23Rik		20	118479708	118480737	1030	2	0.0779466	0.00540758	0.884449	Distal Intergenic	ENSMUST00000073857.5	-454570	Tgif2lx2
18	40523099	40531179	8081	1	0.00156525	0.0136775	0.999769	Distal Intergenic	ENSMUST00000236525.1	505241	Kctd16		5	145436309	145469723	33415	2	0.0790723	0.00546666	0.884449	Distal Intergenic	ENSMUST00000031633.4	43631	Cyp3a16
5	86057116	86065522	8407	2	-0.00131855	0.0137041	0.999769	Distal Intergenic	ENSMUST00000199141.1	812100	Cenpc1		7	18245347	18266092	20746	1	0.0666936	0.0054786	0.884449	Distal Intergenic	ENSMUST00000066780.4	-26081	Mill1
1	17145362	17164271	18910	1	0.0015543	0.0137518	0.999769	Distal Intergenic	ENSMUST00000026879.7	-3265	Gdap1		1	107271201	107278371	7171	2	0.07737	0.00553549	0.884449	Intron (ENSMUST00000122463.1/ENSMUST00000122463.1, intron 2 of 5)	ENSMUST00000027565.4	-19115	Serpinb3c
4	25618898	25800244	181347	2	0.00186283	0.0137825	0.999769	Distal Intergenic	ENSMUST00000108199.1	-134289	Fut9		10	114398823	114801364	402542	2	0.06552	0.00553554	0.884449	Distal Intergenic	ENSMUST00000061632.7	845578	Trhde
3	123526168	123690853	164686	2	-0.00144515	0.0137895	0.999769	Distal Intergenic	ENSMUST00000154668.7	-302373	Ndst3		14	35809488	35811978	2491	2	0.0567675	0.00553974	0.884449	Distal Intergenic	ENSMUST00000043266.6	48404	4930596D02Rik
1	53397006	53706761	309756	2	0.00179788	0.0139415	0.999769	Intron (ENSMUST00000094964.6/627872, intron 23 of 65)	ENSMUST00000094964.6	135638	Dnah7a		14	22310165	22584439	274275	1	0.0521917	0.00559241	0.884449	Promoter	ENSMUST00000159107.1	577	1700112E06Rik
16	22985874	22999959	14086	2	0.00170605	0.0139768	0.999769	Distal Intergenic	ENSMUST00000231872.1	22862	Kng2		10	50895651	50989152	93502	1	0.0574136	0.00560321	0.884449	Distal Intergenic	ENSMUST00000020071.3	-41789	Sim1
5	103205827	103211334	5508	2	0.00201067	0.0139849	0.999769	Intron (ENSMUST00000198193.1/74624, intron 6 of 6)	ENSMUST00000135134.1	-27478	Mapk10		19	13501117	13506192	5076	1	0.0769342	0.00561596	0.884449	Distal Intergenic	ENSMUST00000214274.1	7167	Olfr1477
8	69300776	69303162	2387	1	0.0018571	0.0140222	0.999769	Distal Intergenic	ENSMUST00000078257.6	39191	D130040H23Rik		11	8451070	8468675	17606	2	0.0672904	0.00562722	0.884449	Distal Intergenic	ENSMUST00000129074.1	285945	Tns3
1	3214482	3671498	457017	2	0.00154397	0.0140915	0.999769	Intron (ENSMUST00000070533.4/497097, intron 2 of 2)	ENSMUST00000070533.4	411866	Xkr4		20	135302307	135312652	10346	1	0.0415113	0.00565905	0.884449	Promoter	ENSMUST00000118821.7	0	Pramel3
4	98355370	98375028	19659	2	-0.00164622	0.0141256	0.999769	Distal Intergenic	ENSMUST00000125034.1	202162	Tm2d1		20	65047644	65049014	1371	1	0.0784019	0.00573645	0.884449	Distal Intergenic	ENSMUST00000033524.2	17303	Ctag2
1	120340582	120343174	2593	1	-0.00145163	0.014231	0.999769	Distal Intergenic	ENSMUST00000037286.9	36461	C1ql2		16	62735161	62767123	31963	2	0.0799019	0.0057835	0.884449	Distal Intergenic	ENSMUST00000156676.1	53797	Nsun3
18	82392380	82406777	14398	2	-0.00133311	0.014242	0.999769	Intron (ENSMUST00000065224.7/14427, intron 2 of 2)	ENSMUST00000065224.7	7150	Galr1		7	26173411	26210661	37251	1	0.061589	0.00578897	0.884449	Intron (ENSMUST00000082214.4/13094, intron 1 of 8)	ENSMUST00000082214.4	10451	Cyp2b9
2	89527491	89528408	918	2	0.00153378	0.014437	0.999769	Distal Intergenic	ENSMUST00000099775.1	-7946	Olfr1243		20	120290259	120906344	616086	1	0.0750572	0.00584924	0.884449	Distal Intergenic	ENSMUST00000050239.15	-43454	Pcdh11x
11	21813399	21817341	3943	1	0.00116209	0.0144445	0.999769	Intron (ENSMUST00000020568.9/216560, intron 13 of 17)	ENSMUST00000128794.1	-46066	Wdpcp		6	131219223	131247362	28140	2	0.0629404	0.00584959	0.884449	Distal Intergenic	ENSMUST00000032306.14	171215	Klra2
10	11609223	11609835	613	1	0.00144966	0.0144828	0.999769	Distal Intergenic	ENSMUST00000052902.8	-51553	Timm8a1		4	96294508	96348662	54155	2	0.05746	0.00587857	0.884449	Intron (ENSMUST00000015368.7/100066, intron 7 of 8)	ENSMUST00000015368.7	43309	Cyp2j11
9	52673044	52679429	6386	2	0.00156013	0.0144886	0.999769	Distal Intergenic	ENSMUST00000098768.2	61807	AI593442		15	39144959	39146856	1898	1	0.0763708	0.00587976	0.884449	Distal Intergenic	ENSMUST00000227219.1	8779	Dcaf13
19	55069734	55099451	29718	2	-0.00164912	0.0145107	0.999769	Distal Intergenic	ENSMUST00000061856.5	486250	Gpam		15	95624738	95632828	8091	2	0.0578782	0.00588645	0.884449	Distal Intergenic	ENSMUST00000229611.1	27672	Dbx2
9	18754553	18755709	1157	2	0.00211848	0.0145452	0.999769	Intron (ENSMUST00000208663.1/ENSMUST00000208663.1, intron 1 of 77)	ENSMUST00000066997.3	84992	Olfr24		9	116578025	117629913	1051889	2	0.074317	0.00593487	0.884449	Intron (ENSMUST00000164018.8/207181, intron 1 of 14)	ENSMUST00000164018.8	42372	Rbms3
5	49959956	50059006	99051	2	-0.00198429	0.0146295	0.999769	Distal Intergenic	ENSMUST00000030971.6	-18099	Gpr125		17	68826623	68840579	13957	1	0.0590417	0.00594534	0.884449	Distal Intergenic	ENSMUST00000233019.1	-15424	Tmem200c
9	19440915	19441853	939	1	0.00205443	0.0146537	0.999769	3' UTR	ENSMUST00000063923.3	3334	Olfr849		8	125087987	125102878	14892	1	0.0749799	0.00594647	0.884449	Intron (ENSMUST00000074562.10/244667, intron 6 of 12)	ENSMUST00000126111.1	56333	Disc1
10	56106917	56116880	9964	1	0.00162601	0.014772	0.999769	Distal Intergenic	ENSMUST00000063138.7	-740129	Msl3l2		9	38752299	38760117	7819	1	0.0552363	0.00596659	0.884449	Distal Intergenic	ENSMUST00000074740.4	9317	Olfr920
16	19486793	19487832	1040	1	0.00122977	0.0148145	0.999769	Distal Intergenic	ENSMUST00000074739.3	-30974	Olfr166		3	10417817	10440102	22286	2	0.0600831	0.00600513	0.884449	Distal Intergenic	ENSMUST00000099223.10	-635294	Snx16
4	77351290	78211961	860672	2	0.00181992	0.0148928	0.999769	Distal Intergenic	ENSMUST00000140422.7	-166783	Ptprd		6	129898996	129917650	18655	2	0.0583724	0.00600599	0.884449	Distal Intergenic	ENSMUST00000118060.7	-8736	Klra5
4	115600975	115621602	20628	1	-0.00165666	0.0149095	0.999769	Intron (ENSMUST00000084342.5/100040843, intron 11 of 11)	ENSMUST00000084342.5	15968	Cyp4a31		20	95420318	95444872	24555	2	0.0716084	0.00600862	0.884449	Distal Intergenic	ENSMUST00000084535.5	43134	Amer1
4	115600975	115621602	20628	1	-0.00165666	0.0149095	0.999769	Intron (ENSMUST00000084342.5/100040843, intron 11 of 11)	ENSMUST00000084342.5	15968	Cyp4a32		11	31365441	31368166	2726	2	0.0492139	0.00609933	0.884449	Distal Intergenic	ENSMUST00000149467.1	51617	Stc2
4	68761514	68954397	192884	2	0.00134336	0.0149646	0.999769	Distal Intergenic	ENSMUST00000030036.5	-43645	Brinp1		6	57389580	57390666	1087	2	0.0630331	0.00617824	0.884449	3' UTR	ENSMUST00000164732.1	2237	Vmn1r18
11	59612966	59614225	1260	1	0.00162572	0.0150546	0.999769	Distal Intergenic	ENSMUST00000055276.5	7214	Olfr225		4	51216678	51229928	13251	1	0.0635003	0.00620129	0.884449	Distal Intergenic	ENSMUST00000166749.1	-134853	Cylc2
9	91382410	91388044	5635	1	0.00129729	0.015161	0.999769	Distal Intergenic	ENSMUST00000085242.4	189526	Zic4		13	81791977	81793668	1692	1	-0.060417	0.00622379	0.884449	Distal Intergenic	ENSMUST00000224168.1	55087	Cetn3
17	38130249	38131190	942	2	0.00141381	0.0151641	0.999769	Distal Intergenic	ENSMUST00000087128.1	3272	Olfr132		18	50278369	50283014	4646	1	0.0650017	0.00622403	0.884449	Distal Intergenic	ENSMUST00000238113.1	-32227	Fam170a
12	81497941	81532911	34971	2	0.00136105	0.0151746	0.999769	Intron (ENSMUST00000166971.1/ENSMUST00000166971.1, intron 1 of 1)	ENSMUST00000163402.7	-3443	Synj2bp		20	86250256	86305093	54838	2	0.0615021	0.0062409	0.884449	Distal Intergenic	ENSMUST00000096378.2	-28329	Mageb4
7	25897620	25926624	29005	1	0.00154358	0.0152031	0.999769	Distal Intergenic	ENSMUST00000072438.12	-11399	Cyp2b10		13	33192959	33203129	10171	1	0.0708528	0.00628046	0.884449	Distal Intergenic	ENSMUST00000067198.2	-8669	Serpinb9d
13	62517500	62520451	2952	2	0.00164345	0.0152397	0.999769	Exon (ENSMUST00000221494.1/77117, exon 2 of 5)	ENSMUST00000082203.6	25682	Zfp934		20	95051604	95081629	30026	2	0.0584281	0.00633045	0.884449	Intron (ENSMUST00000113876.8/236915, intron 4 of 9)	ENSMUST00000196354.4	-2590	Arhgef9
1	28776117	28780252	4136	2	0.00169249	0.0153386	0.999769	Distal Intergenic	ENSMUST00000059937.4	320576	Gm597		17	33335310	33358868	23559	2	0.0689948	0.00636957	0.884449	Intron (ENSMUST00000054072.8/224694, intron 1 of 3)	ENSMUST00000235063.1	17986	Zfp81
17	39950520	39955287	4768	1	-0.000889831	0.0154088	0.999769	Distal Intergenic	ENSMUST00000232743.1	-44420	Esp38		4	53840470	53854332	13863	1	-0.0543196	0.00637876	0.884449	Distal Intergenic	ENSMUST00000144167.1	295850	Tmem38b
21	7167094	7167777	684	2	0.000877514	0.0154697	0.999769	Distal Intergenic	ENSMUST00000178447.1	688474	Gm20826		11	11114223	11263526	149304	1	0.0659843	0.00641084	0.884449	Distal Intergenic	ENSMUST00000109681.7	-610483	Vwc2
6	121838541	121889057	50517	1	0.00180351	0.0156782	0.999769	Distal Intergenic	ENSMUST00000032228.8	-34448	Mug1		15	96994820	97019951	25132	2	0.054179	0.0064205	0.884449	Distal Intergenic	ENSMUST00000231039.1	54836	Slc38a4
20	64264885	64276996	12112	2	-0.000901533	0.0156939	0.999769	Distal Intergenic	ENSMUST00000069926.13	-218938	Slitrk4		12	61523948	61857928	333981	1	0.0702634	0.00643544	0.884449	Intron (ENSMUST00000055815.13/238205, intron 2 of 3)	ENSMUST00000119481.1	276601	Lrfn5
9	15910189	16501285	591097	2	0.00141741	0.0157104	0.999769	Distal Intergenic	ENSMUST00000217308.2	-44320	Fat3		9	24097996	24289892	191897	1	0.0573935	0.00646242	0.884449	Distal Intergenic	ENSMUST00000133787.7	-255223	Npsr1
15	20665214	20666750	1537	2	0.0017365	0.0157408	0.999769	Distal Intergenic	ENSMUST00000052910.5	338174	Acot10		5	109083824	109097950	14127	2	0.0739017	0.00648824	0.884449	Intron (ENSMUST00000095922.4/627569, intron 4 of 5)	ENSMUST00000095922.4	8432	Vmn2r12
12	30884322	30893854	9533	1	0.00202614	0.0157567	0.999769	Distal Intergenic	ENSMUST00000067087.6	-55951	Fam150b		17	56892611	56935415	42805	2	0.0713947	0.0065003	0.884449	Distal Intergenic	ENSMUST00000025053.9	-5721	Mllt1
19	30568027	30730582	162556	2	-0.00152799	0.0158848	0.999769	Intron (ENSMUST00000065067.13/19091, intron 7 of 17)	ENSMUST00000239061.1	-5419	Prkg1		5	108990063	109006527	16465	2	0.0647418	0.00653152	0.884449	Exon (ENSMUST00000197240.1/ENSMUST00000197240.1, exon 1 of 1)	ENSMUST00000079163.4	34786	Vmn2r10
17	68764551	68779782	15232	1	-0.00124082	0.0158868	0.999769	Intron (ENSMUST00000093007.5/320858, intron 17 of 19)	ENSMUST00000233625.1	-63770	L3mbtl4		7	23834812	23835726	915	2	0.0678578	0.00654486	0.884449	Distal Intergenic	ENSMUST00000171073.1	7404	Vmn1r176
2	84798828	84810176	11349	1	-0.00195319	0.0160069	0.999769	Distal Intergenic	ENSMUST00000102642.8	-3545	Ube2l6		11	47351154	47637469	286316	2	0.0460004	0.00661303	0.884449	Intron (ENSMUST00000154578.7/24052, intron 1 of 2)	ENSMUST00000154578.7	8998	Sgcd
15	50819499	50827521	8023	2	0.00131333	0.016073	0.999769	Distal Intergenic	ENSMUST00000183421.1	438233	Trps1		17	18021733	18022704	972	1	0.0573071	0.00661784	0.884449	Distal Intergenic	ENSMUST00000095651.1	-23681	Fpr-rs4
6	32792694	32819692	26999	2	0.00109143	0.0160954	0.999769	Intron (ENSMUST00000129069.7/66075, intron 2 of 4)	ENSMUST00000140446.1	-13308	Chchd3		17	18085016	18136768	51753	1	0.0761718	0.00663903	0.884449	Intron (ENSMUST00000172359.2/665210, intron 1 of 5)	ENSMUST00000172359.2	16807	Vmn2r91
18	6765220	6789240	24021	1	-0.00147012	0.0161623	0.999769	Distal Intergenic	ENSMUST00000097680.6	87186	Rab18		5	12484955	12508522	23568	1	0.0641929	0.00670248	0.884449	Intron (ENSMUST00000030868.10/108151, intron 1 of 17)	ENSMUST00000196093.1	-46110	Sema3d
7	14465051	14494230	29180	2	0.00171489	0.0162416	0.999769	Distal Intergenic	ENSMUST00000210034.1	-7614	Sult2a7		17	15821041	15830885	9845	2	0.0740805	0.00670748	0.884449	Distal Intergenic	ENSMUST00000238157.1	-395393	Rgmb
4	95557507	95926939	369433	1	0.00160152	0.0162438	0.999769	Distal Intergenic	ENSMUST00000079223.10	-220397	Fggy		20	94535476	94537564	2089	2	0.0620051	0.00675706	0.884449	Distal Intergenic	ENSMUST00000138146.1	18645	Maged1
1	111858706	111864918	6213	2	0.00171168	0.0162525	0.999769	Distal Intergenic	ENSMUST00000035462.6	-744343	Dsel		20	109196758	109200439	3682	1	0.0663706	0.00687248	0.884449	Distal Intergenic	ENSMUST00000060013.3	435824	Gm6377
15	6423162	6425024	1863	1	-0.00138711	0.0163716	0.999769	Intron (ENSMUST00000159552.1/13132, intron 5 of 5)	ENSMUST00000161558.1	9985	Dab2		5	9485541	9725170	239630	2	0.0678651	0.00690905	0.884449	Distal Intergenic	ENSMUST00000004076.4	-249795	Grm3
14	96102736	96519102	416367	2	-0.00148605	0.0164054	0.999769	Intron (ENSMUST00000022666.8/93688, intron 2 of 10)	ENSMUST00000022666.8	140527	Klhl1		10	99129487	99192789	63303	1	0.0678701	0.00694662	0.884449	Intron (ENSMUST00000020113.14/382406, intron 4 of 11)	ENSMUST00000159043.1	11182	Poc1b
5	105323042	105346472	23431	2	0.00135951	0.016477	0.999769	Distal Intergenic	ENSMUST00000100960.10	-2706	GBP11		1	95313623	95335284	21662	1	0.0559215	0.00695164	0.884449	Distal Intergenic	ENSMUST00000059975.7	-197769	Fam174a
20	127039972	127063986	24015	1	0.00147831	0.0165147	0.999769	Distal Intergenic	ENSMUST00000096332.1	-177614	Gm382		6	58434842	58435894	1053	2	0.0423526	0.00700171	0.884449	Distal Intergenic	ENSMUST00000078890.4	46364	Vmn1r30
4	111118841	111259039	140199	1	-0.0016135	0.016566	0.999769	Intron (ENSMUST00000106591.7/78933, intron 4 of 8)	ENSMUST00000136433.1	-140703	Agbl4		11	9193451	9256178	62728	1	0.0584792	0.00707159	0.884449	Intron (ENSMUST00000042740.12/268379, intron 59 of 61)	ENSMUST00000151522.1	443828	Abca13
18	40523099	40531179	8081	1	0.00169022	0.0166084	0.999769	Distal Intergenic	ENSMUST00000236525.1	452883	Kctd16		16	11447308	11661496	214189	1	0.0690764	0.00710423	0.884449	Intron (ENSMUST00000180792.7/74478, intron 14 of 20)	ENSMUST00000134941.1	99409	Snx29
1	5913707	5917398	3692	2	0.00156029	0.0166345	0.999769	Distal Intergenic	ENSMUST00000044180.4	104292	Npbwr1		6	65441304	65452993	11690	1	0.065668	0.00711626	0.884449	Distal Intergenic	ENSMUST00000136016.2	25438	C130060K24Rik
4	15881264	15908064	26801	1	0.00171724	0.0167636	0.999769	Distal Intergenic	ENSMUST00000029876.1	-256067	Calb1		5	108729365	108774982	45618	2	0.0550424	0.00712136	0.884449	Intron (ENSMUST00000004943.1/67366, intron 2 of 4)	ENSMUST00000212212.1	-8680	Rnf212
9	6262733	6269846	7114	2	0.00180771	0.0167798	0.999769	Distal Intergenic	ENSMUST00000051706.5	-286774	Ddi1		7	26435646	26464606	28961	1	0.0698789	0.00714486	0.884449	Intron (ENSMUST00000068767.9/243880, intron 6 of 10)	ENSMUST00000146907.2	20486	Nlrp4a
1	104768529	104995481	226953	1	0.00191808	0.0169355	0.999769	Distal Intergenic	ENSMUST00000062528.8	-1681669	Cdh20		3	86542033	86608661	66629	1	0.0636091	0.00714737	0.884449	Intron (ENSMUST00000192145.5/80877, intron 37 of 50)	ENSMUST00000194674.1	-55303	Lrba
3	75061361	75143703	82343	2	0.00145565	0.0169897	0.999769	Intron (ENSMUST00000107778.8/213234, intron 15 of 16)	ENSMUST00000107776.7	97577	Zbbx		20	20549787	20562089	12303	1	0.043402	0.00715892	0.884449	Exon (ENSMUST00000117527.1/ENSMUST00000117527.1, exon 1 of 1)	ENSMUST00000023832.6	31093	Rgn
7	20019172	20073306	54135	1	-0.00131252	0.017059	0.999769	Intron (ENSMUST00000073151.12/243874, intron 5 of 9)	ENSMUST00000117909.1	14303	Nlrp9b		7	13623967	13670807	46841	1	0.0661283	0.00716832	0.884449	Distal Intergenic	ENSMUST00000108525.3	53903	Sult2a5
7	142174535	142176005	1471	2	0.00138612	0.0170711	0.999769	Distal Intergenic	ENSMUST00000190456.1	-7502	Krtap5-2		2	36850048	36850986	939	1	0.0669666	0.00718756	0.884449	Distal Intergenic	ENSMUST00000055130.2	-7065	Olfr350
2	48814109	48903269	89161	1	0.00188039	0.0171147	0.999769	Intron (ENSMUST00000127672.1/ENSMUST00000127672.1, intron 3 of 5)	ENSMUST00000063886.3	-700060	Acvr2a		2	87033281	87034219	939	2	0.0654265	0.00720331	0.884449	Distal Intergenic	ENSMUST00000099868.1	-5426	Olfr1105
20	25548296	25570452	22157	2	0.000899768	0.0171407	0.999769	Distal Intergenic	ENSMUST00000120268.1	74159	Gm1993		7	5883580	5884542	963	2	0.0630423	0.00720976	0.884449	Distal Intergenic	ENSMUST00000078475.4	-49912	Vmn1r64
18	3507923	3516404	8482	1	0.00168417	0.0171451	0.999769	Distal Intergenic	ENSMUST00000025075.2	243918	Bambi		6	60944476	60989378	44903	1	0.065013	0.00726154	0.884449	Distal Intergenic	ENSMUST00000129603.3	-32368	Mmrn1
19	13632944	13634054	1111	1	0.001666	0.0172362	0.999769	Distal Intergenic	ENSMUST00000053113.4	-4944	Olfr1489		12	56611389	56613284	1896	2	0.0611684	0.00727116	0.884449	Distal Intergenic	ENSMUST00000072631.5	-35284	Nkx2-9
9	19477301	19478247	947	2	0.00188816	0.0173079	0.999769	Distal Intergenic	ENSMUST00000211832.1	2843	Olfr850		16	25997161	26014593	17433	2	0.055658	0.00731625	0.884449	Intron (ENSMUST00000039990.5/210530, intron 1 of 14)	ENSMUST00000159161.1	5685	Leprel1
4	72850583	72852634	2052	2	0.00187698	0.0173437	0.999769	Distal Intergenic	ENSMUST00000078617.4	-34471	Aldoart1		7	86996115	87044941	48827	1	0.052196	0.00734295	0.884449	Intron (ENSMUST00000164462.2/621430, intron 5 of 5)	ENSMUST00000233730.1	33111	Vmn2r79
3	34077279	34081321	4043	2	0.00150732	0.0173714	0.999769	Distal Intergenic	ENSMUST00000108195.9	-5907	Dnajc19		1	53397006	53706761	309756	2	0.0494664	0.00734951	0.884449	Intron (ENSMUST00000094964.6/627872, intron 8 of 65)	ENSMUST00000094964.6	54512	Dnah7a
7	55768178	55772523	4346	1	0.00133229	0.0174043	0.999769	Distal Intergenic	ENSMUST00000172988.7	-174724	Siglech		17	4994332	5097733	103402	1	0.0718942	0.00742877	0.884449	Distal Intergenic	ENSMUST00000124362.1	-97704	Arid1b
3	46447056	46447920	865	2	-0.00149705	0.0175002	0.999769	Distal Intergenic	ENSMUST00000195537.1	28226	Pabpc4l		4	61435790	61439743	3954	2	0.0432369	0.00744086	0.884449	Distal Intergenic	ENSMUST00000095049.4	16626	Mup15
7	10633587	10634483	897	1	-0.00203854	0.0176056	0.999769	Distal Intergenic	ENSMUST00000055847.3	6354	Vmn1r70		5	18265135	18360355	95221	2	0.0593895	0.0074467	0.884449	Distal Intergenic	ENSMUST00000074694.6	-367785	Gnai1
19	18930605	19111196	180592	2	0.00178566	0.0177608	0.999769	Distal Intergenic	ENSMUST00000112832.7	-392583	Rorb		6	6956007	6965658	9652	1	-0.0396604	0.00752692	0.884449	Distal Intergenic	ENSMUST00000123848.1	152963	Acn9
6	57955641	57956531	891	2	-0.00146368	0.0178934	0.999769	Distal Intergenic	ENSMUST00000228315.1	9687	Vmn1r24		20	138914430	139009092	94663	1	0.0720104	0.00752998	0.884449	Intron (ENSMUST00000113063.7/60367, intron 6 of 10)	ENSMUST00000064937.13	-336885	Nrk
5	101658139	101664996	6858	2	0.00174018	0.0179907	0.999769	Distal Intergenic	ENSMUST00000044125.10	267248	Nkx6-1		1	184034381	184075636	41256	1	0.0688879	0.00755336	0.884449	Distal Intergenic	ENSMUST00000048655.7	174038	Dusp10
8	89027235	89044162	16928	2	0.00155605	0.0180048	0.999769	Distal Intergenic	ENSMUST00000034090.7	-72220	Sall1		1	118300889	118309986	9098	2	0.0618813	0.00765465	0.884449	Distal Intergenic	ENSMUST00000188512.6	148308	Tsn
5	69575001	69592340	17340	2	0.00165873	0.0180624	0.999769	Distal Intergenic	ENSMUST00000031117.12	-585782	Gnpda2		11	95568818	95587735	18918	2	0.0631735	0.0076605	0.884449	Distal Intergenic	ENSMUST00000000122.6	34943	Ngfr
18	90510154	90543267	33114	1	0.00174099	0.0180674	0.999769	Distal Intergenic	ENSMUST00000025515.6	-257947	Tmx3		6	142085761	142186153	100393	2	0.0609482	0.00767738	0.884449	Intron (ENSMUST00000174455.1/28254, intron 1 of 2)	ENSMUST00000111827.3	-7482	Slco1a6
17	39073691	39077037	3347	2	0.00115375	0.0181009	0.999769	Distal Intergenic	ENSMUST00000178532.1	-153560	Esp23		20	39862919	39863604	686	2	0.0644233	0.00767976	0.884449	Intron (ENSMUST00000144412.1/ENSMUST00000144412.1, intron 2 of 7)	ENSMUST00000179096.1	-329376	Cypt14
4	144391674	144408464	16791	2	0.00173769	0.0182023	0.999769	Intron (ENSMUST00000030323.2/69364, intron 2 of 3)	ENSMUST00000030326.9	-12426	Pramef12		16	57624258	57754737	130480	2	0.0647256	0.00773017	0.884449	Intron (ENSMUST00000232651.1/ENSMUST00000232651.1, intron 1 of 3)	ENSMUST00000089332.4	-85011	Col8a1
7	88430394	88490829	60436	1	0.00176971	0.0182024	0.999769	Distal Intergenic	ENSMUST00000208478.1	231039	Rab38		20	150572549	150588071	15523	2	0.0649746	0.00774633	0.884449	Promoter	ENSMUST00000140207.7	170	Apex2
7	15833241	15839678	6438	2	0.00173305	0.0182853	0.999769	Intron (ENSMUST00000173825.3/ENSMUST00000173825.3, intron 1 of 1)	ENSMUST00000108513.4	16452	Obox6		2	111269427	111270388	962	2	0.0527599	0.00775283	0.884449	Distal Intergenic	ENSMUST00000099619.5	-9286	Olfr1277
13	80883384	80889643	6260	1	-0.00184352	0.0182948	0.999769	Distal Intergenic	ENSMUST00000159090.1	-1028336	Arrdc3		10	79540245	79555199	14955	2	0.0710144	0.00776439	0.884449	Distal Intergenic	ENSMUST00000165028.7	-9974	Mier2
12	65226068	65233359	7292	1	0.00175271	0.0183107	0.999769	Distal Intergenic	ENSMUST00000222822.1	128322	Wdr20rt		20	21714896	21742355	27460	1	0.0693646	0.00778581	0.884449	Distal Intergenic	ENSMUST00000033414.7	-9691	Slc6a14
13	61035024	61040631	5608	2	0.00145498	0.0184524	0.999769	Distal Intergenic	ENSMUST00000021888.8	-27786	Ctsq		20	69360294	69868037	507744	1	0.0725543	0.00779511	0.884449	Distal Intergenic	ENSMUST00000033532.6	-153467	Aff2
14	18630335	18894267	263933	2	0.00140152	0.0185521	0.999769	Distal Intergenic	ENSMUST00000124353.1	-198366	Ube2e2		13	62603013	62624182	21170	2	0.0630175	0.00780668	0.884449	Distal Intergenic	ENSMUST00000201563.3	-23735	6720489N17Rik
20	26028317	26049458	21142	2	-0.000782498	0.0187534	0.999769	Distal Intergenic	ENSMUST00000168002.2	27102	Gm5168		1	143606161	143640581	34421	2	0.0507079	0.0078155	0.884449	Distal Intergenic	ENSMUST00000162638.1	694349	Cdc73
5	148094256	148204008	109753	1	0.0015264	0.0187806	0.999769	Intron (ENSMUST00000085558.10/77521, intron 4 of 14)	ENSMUST00000128423.1	25834	Mtus2		8	118283733	119324921	1041189	1	0.0441038	0.00781849	0.884449	Distal Intergenic	ENSMUST00000117160.1	-62702	Cdh13
20	118427227	118428256	1030	1	0.00107967	0.0188243	0.999769	Distal Intergenic	ENSMUST00000072518.7	-428350	Tgif2lx2		20	147470380	147554081	83702	2	0.0678368	0.00785028	0.884449	Intron (ENSMUST00000112814.7/ENSMUST00000112814.7, intron 1 of 6)	ENSMUST00000136789.7	-216927	Lrch2
1	97059038	97128206	69169	2	0.00110175	0.0188795	0.999769	Intron (ENSMUST00000027569.13/74441, intron 7 of 13)	ENSMUST00000027569.13	43464	Slco6c1		17	39536142	39540847	4706	1	0.0689393	0.00799986	0.884449	Distal Intergenic	ENSMUST00000178037.1	-57085	Esp16
9	34486125	34510616	24492	1	0.00137131	0.0188833	0.999769	Distal Intergenic	ENSMUST00000183580.2	-194065	Kirrel3		4	121316316	121324917	8602	2	0.0623417	0.00802032	0.884449	Distal Intergenic	ENSMUST00000097905.2	-37843	Gm12888
20	16710039	16817275	107237	2	-0.00140887	0.0190751	0.999769	Intron (ENSMUST00000040820.12/109731, intron 1 of 14)	ENSMUST00000168613.7	28959	Maob		18	5594203	5767742	173540	1	0.0752123	0.0080774	0.884449	Intron (ENSMUST00000025081.12/21417, intron 1 of 7)	ENSMUST00000162892.7	64782	Zeb1
10	24915221	24927484	12264	2	-0.00109868	0.0191649	0.999769	Intron (ENSMUST00000219012.1/ENSMUST00000219012.1, intron 1 of 3)	ENSMUST00000020161.9	-82060	Arg1		11	20685084	20741589	56506	2	0.0700879	0.00812048	0.884449	Distal Intergenic	ENSMUST00000035350.11	-16984	Aftph
13	50245181	50250308	5128	2	0.00112576	0.0191745	0.999769	Distal Intergenic	ENSMUST00000099521.1	143251	Gm906		5	134099711	134144343	44633	1	0.0635863	0.0081935	0.884449	Distal Intergenic	ENSMUST00000016088.8	-100291	Gatsl2
8	8620597	8639363	18767	2	0.00180707	0.0191852	0.999769	Distal Intergenic	ENSMUST00000152698.1	1594377	Efnb2		10	59221953	59226434	4482	1	0.0576021	0.00819941	0.884449	Distal Intergenic	ENSMUST00000182161.1	20937	Sowahc
7	49631499	49636849	5351	2	0.00151394	0.0192266	0.999769	Distal Intergenic	ENSMUST00000032717.6	-9391	Dbx1		13	104238269	104252392	14124	1	-0.0484034	0.00822362	0.884449	Promoter	ENSMUST00000224098.1	350	Cenpk
7	52011683	52015728	4046	2	0.00127238	0.0192565	0.999769	Distal Intergenic	ENSMUST00000180038.7	-505062	1700015G11Rik		13	61564630	61570127	5498	2	0.0765403	0.00822467	0.884449	Intron (ENSMUST00000222397.1/ENSMUST00000222397.1, intron 1 of 2)	ENSMUST00000223815.1	-163812	Cts3
6	45059357	45715945	656589	1	0.00193507	0.0193376	0.999769	Distal Intergenic	ENSMUST00000207647.1	-143953	Cntnap2		8	5083219	5105351	22133	2	0.0650492	0.00831291	0.884449	Distal Intergenic	ENSMUST00000023835.2	-430913	Slc10a2
8	115701435	115707794	6360	2	-0.00164639	0.0193614	0.999769	Distal Intergenic	ENSMUST00000109104.1	-171490	Maf		20	89930098	89932852	2755	2	0.0563649	0.00832819	0.884449	Distal Intergenic	ENSMUST00000088146.2	-125970	4930415L06Rik
7	86145286	86171778	26493	2	-0.0010877	0.0194745	0.999769	Distal Intergenic	ENSMUST00000167830.2	-16740	Vmn2r75		12	55565239	55566896	1658	1	0.0730582	0.00837551	0.884449	Distal Intergenic	ENSMUST00000080123.1	-20203	Aldoart2
18	7910619	7918503	7885	1	-0.00181195	0.0195565	0.999769	Distal Intergenic	ENSMUST00000167542.1	64865	Wac		20	65047644	65049014	1371	1	0.0601463	0.00842449	0.884449	Distal Intergenic	ENSMUST00000033524.2	417169	Ctag2
6	33701434	33862160	160727	1	0.0013397	0.019689	0.999769	Intron (ENSMUST00000052266.14/20336, intron 11 of 17)	ENSMUST00000143190.1	78055	Exoc4		11	28388817	28434110	45294	2	0.0611203	0.00844953	0.884449	Distal Intergenic	ENSMUST00000160016.7	303047	Ccdc85a
3	46447056	46447920	865	2	0.00133699	0.0198036	0.999769	Distal Intergenic	ENSMUST00000195537.1	283484	Pabpc4l		20	137651720	138846624	1194905	1	0.0676877	0.00849761	0.884449	Intron (ENSMUST00000113063.7/60367, intron 2 of 10)	ENSMUST00000075471.3	251363	Il1rapl2
18	70452212	70464150	11939	2	0.000857998	0.0200399	0.999769	Distal Intergenic	ENSMUST00000213066.1	65922	4930503L19Rik		4	19280850	19510623	229774	1	0.0631977	0.00851937	0.884449	Distal Intergenic	ENSMUST00000102999.1	-13386	Cngb3
17	64281006	64313031	32026	2	0.00155344	0.0201431	0.999769	Distal Intergenic	ENSMUST00000024888.14	57019	Pja2		7	59995449	60005049	9601	2	0.066029	0.00853334	0.884449	Promoter	ENSMUST00000194059.1	916	Snurf
9	39954257	39961133	6877	2	0.00185791	0.0201626	0.999769	Distal Intergenic	ENSMUST00000213171.1	-2653	Olfr976		15	13059251	13173675	114425	2	0.0673669	0.00860373	0.884449	Distal Intergenic	ENSMUST00000226917.1	-694009	Cdh6
8	43519762	43528106	8345	2	0.00127197	0.0202163	0.999769	Distal Intergenic	ENSMUST00000080135.4	10509	Adam26b		1	115684756	116587323	902568	1	0.057509	0.00868788	0.884449	Distal Intergenic	ENSMUST00000043725.8	-1665187	Cntnap5a
1	115684756	116587323	902568	1	0.00111592	0.0202287	0.999769	Intron (ENSMUST00000043725.8/636808, intron 11 of 23)	ENSMUST00000043725.8	542868	Cntnap5a		15	61985391	61990350	4960	1	0.066497	0.00868927	0.884449	Distal Intergenic	ENSMUST00000022971.7	-102086	Myc
11	33630551	33680571	50021	2	0.00133055	0.020242	0.999769	Intron (ENSMUST00000101368.8/70357, intron 1 of 7)	ENSMUST00000238436.1	13582	Kcnip1		2	89656395	89657533	1139	2	0.0498344	0.00869895	0.884449	Distal Intergenic	ENSMUST00000099768.2	5692	Olfr1250
2	66673425	66784914	111490	2	-0.00137408	0.0202661	0.999769	Intron (ENSMUST00000042792.6/20272, intron 9 of 24)	ENSMUST00000042792.6	64907	Scn7a		1	77373139	77515088	141950	2	0.0575152	0.00870033	0.884449	Distal Intergenic	ENSMUST00000188797.6	-255323	Epha4
18	44380502	44396085	15584	1	0.00116522	0.0203007	0.999769	Distal Intergenic	ENSMUST00000202306.1	-19519	Dcp2		1	139247664	139377041	129378	2	0.0612439	0.00870692	0.884449	Intron (ENSMUST00000059825.11/170788, intron 1 of 11)	ENSMUST00000196402.4	11893	Crb1
16	60424262	60605531	181270	2	0.000836624	0.0203146	0.999769	Distal Intergenic	ENSMUST00000159383.7	-1000269	Epha6		3	13946393	14181124	234732	1	0.0619978	0.00872603	0.884449	Intron (ENSMUST00000193117.2/76897, intron 2 of 8)	ENSMUST00000192209.5	-20631	Ralyl
4	122689275	122705129	15855	1	0.00155611	0.0204462	0.999769	Intron (ENSMUST00000121835.1/ENSMUST00000121835.1, intron 1 of 2)	ENSMUST00000024032.3	43190	9530002B09Rik		7	18245347	18266092	20746	1	0.0676438	0.00882102	0.884449	Distal Intergenic	ENSMUST00000066780.4	32669	Mill1
1	133606523	133609925	3403	2	-0.00189689	0.0204766	0.999769	Distal Intergenic	ENSMUST00000171264.1	31097	Snrpe		20	23219286	23266802	47517	2	0.0687318	0.00884213	0.884449	Distal Intergenic	ENSMUST00000115316.8	286536	Klhl13
5	90214727	90215581	855	2	-0.0012216	0.0205291	0.999769	Distal Intergenic	ENSMUST00000133905.5	75748	Cox18		5	145436309	145469723	33415	2	0.0648839	0.00891584	0.884449	Intron (ENSMUST00000031633.4/13114, intron 4 of 12)	ENSMUST00000031633.4	10577	Cyp3a16
10	62315521	62362274	46754	2	-0.00168289	0.0205858	0.999769	Intron (ENSMUST00000116238.8/15275, intron 1 of 21)	ENSMUST00000149534.1	-4389	Hk1		11	91575315	91577558	2244	2	0.0649129	0.00892069	0.884449	Distal Intergenic	ENSMUST00000061019.5	-594825	Kif2b
8	43650309	43710049	59741	2	0.00129721	0.0206946	0.999769	Distal Intergenic	ENSMUST00000110411.3	-56637	Adam34		10	56106917	56116880	9964	1	0.0488874	0.00892191	0.884449	Distal Intergenic	ENSMUST00000063138.7	-805741	Msl3l2
13	64748629	64758461	9833	2	0.00183689	0.0207105	0.999769	Distal Intergenic	ENSMUST00000222618.1	125425	Cntnap3		10	49101128	49103931	2804	2	0.0644131	0.00892487	0.884449	Distal Intergenic	ENSMUST00000220330.1	1239154	Grik2
3	28698017	28727476	29460	1	-0.00101685	0.0207309	0.999769	Intron (ENSMUST00000029240.13/20526, intron 1 of 10)	ENSMUST00000163536.7	6033	Slc2a2		17	20419163	20420059	897	1	0.065333	0.00895318	0.884449	Distal Intergenic	ENSMUST00000170076.1	-8428	Vmn1r224
7	112679318	112899459	220142	1	0.00109727	0.0207429	0.999769	Intron (ENSMUST00000146145.3/ENSMUST00000146145.3, intron 2 of 3)	ENSMUST00000084705.11	-4021	Tead1		2	36793020	36794176	1157	1	0.05945	0.00898737	0.884449	Distal Intergenic	ENSMUST00000112950.2	6229	Olfr50
7	15750131	15758656	8526	1	0.0016162	0.0207462	0.999769	Distal Intergenic	ENSMUST00000173455.7	-33976	Obox5		16	46458852	46498525	39674	2	0.0640622	0.00905233	0.884449	Distal Intergenic	ENSMUST00000133935.1	-543554	Pvrl3
18	9707595	9882644	175050	1	-0.00154254	0.0208428	0.999769	Distal Intergenic	ENSMUST00000234965.1	-5314	Colec12		11	21994764	22001615	6852	2	0.0531245	0.00906682	0.884449	Distal Intergenic	ENSMUST00000006071.13	70142	Otx1
13	62479827	62558635	78809	2	-0.00132063	0.0209651	0.999769	Intron (ENSMUST00000221279.1/ENSMUST00000221279.1, intron 1 of 1)	ENSMUST00000221250.1	-4588	Zfp934		10	49101128	49103931	2804	2	0.0581141	0.00906735	0.884449	Distal Intergenic	ENSMUST00000220330.1	139661	Grik2
6	130363917	130386874	22958	2	0.0016828	0.0210854	0.999769	Distal Intergenic	ENSMUST00000032288.5	-259124	Klra1		18	45559469	45671249	111781	1	0.0660275	0.0090888	0.884449	Intron (ENSMUST00000183850.7/140492, intron 2 of 10)	ENSMUST00000184101.7	-116146	Kcnn2
9	4294793	4309467	14675	2	0.00161206	0.0210996	0.999769	Distal Intergenic	ENSMUST00000051589.8	88919	Aasdhppt		13	6579768	6648777	69010	2	0.0627838	0.00908964	0.884449	Distal Intergenic	ENSMUST00000138703.7	-58314	Pfkp
10	90575727	90973300	397574	1	-0.00108751	0.0211125	0.999769	Intron (ENSMUST00000183156.7/77531, intron 12 of 25)	ENSMUST00000182356.7	-177351	Anks1b		5	134702593	134747323	44731	2	0.0574141	0.00918147	0.884449	Intron (ENSMUST00000200700.1/ENSMUST00000200700.1, intron 4 of 4)	ENSMUST00000015138.12	-73499	Eln
3	91088137	91090803	2667	2	0.00137231	0.0211534	0.999769	Distal Intergenic	ENSMUST00000166173.2	-358143	9130204L05Rik		17	20266767	20285553	18787	2	0.0644863	0.0091909	0.884449	Distal Intergenic	ENSMUST00000233933.1	-10377	Vmn2r106
3	7366669	7437515	70847	1	0.00175906	0.0211784	0.999769	Distal Intergenic	ENSMUST00000192468.1	-18713	Pkia		3	10417817	10440102	22286	2	0.0521139	0.00926774	0.884449	Distal Intergenic	ENSMUST00000099223.10	-97734	Snx16
4	28813131	28947047	133917	1	-0.00122511	0.0212892	0.999769	Distal Intergenic	ENSMUST00000080934.10	-239904	Epha7		20	7212991	7319170	106180	2	0.056149	0.00927152	0.884449	Intron (ENSMUST00000115746.7/12728, intron 3 of 14)	ENSMUST00000132126.1	14329	Clcn5
13	27057570	27065204	7635	1	0.00119814	0.0213556	0.999769	Intron (ENSMUST00000223686.1/ENSMUST00000223686.1, intron 1 of 1)	ENSMUST00000110369.9	-39796	Prl		6	5168090	5193946	25857	2	0.0538842	0.00927356	0.884449	Distal Intergenic	ENSMUST00000002663.11	-8711	Pon1
20	9656276	9663003	6728	2	-0.00132046	0.0213731	0.999769	Distal Intergenic	ENSMUST00000154091.1	-47097	Dynlt3		6	107529768	107570214	40447	1	0.0454802	0.00932802	0.884449	Distal Intergenic	ENSMUST00000049285.9	139255	Lrrn1
8	5083219	5105351	22133	2	-0.00194108	0.0213996	0.999769	Distal Intergenic	ENSMUST00000023835.2	-762222	Slc10a2		4	92144329	92147221	2893	2	0.0564049	0.00935748	0.884449	Distal Intergenic	ENSMUST00000107108.7	369082	Izumo3
4	122689275	122705129	15855	1	0.00186555	0.0214089	0.999769	Distal Intergenic	ENSMUST00000024032.3	-113563	9530002B09Rik		5	3812778	3818569	5792	1	0.0636447	0.00941033	0.884449	Exon (ENSMUST00000200004.1/ENSMUST00000200004.1, exon 1 of 1)	ENSMUST00000197742.1	14375	Krit1
17	37850594	37851553	960	1	0.00169658	0.021429	0.999769	Distal Intergenic	ENSMUST00000174139.2	12800	Olfr126		16	66662190	67620908	958719	2	0.0716332	0.00946708	0.884449	Distal Intergenic	ENSMUST00000120898.7	-840584	Cadm2
2	89751870	89752826	957	2	-0.00178076	0.0214561	0.999769	Distal Intergenic	ENSMUST00000099765.1	14590	Olfr1253		7	5883580	5884542	963	2	0.0645561	0.00947869	0.884449	Distal Intergenic	ENSMUST00000078475.4	-11259	Vmn1r64
13	62129886	62172258	42373	1	-0.00114928	0.0215534	0.999769	Distal Intergenic	ENSMUST00000221772.1	-159358	Zfp808		20	55553147	55568358	15212	1	0.063245	0.00948347	0.884449	Intron (ENSMUST00000117117.1/ENSMUST00000117117.1, intron 3 of 4)	ENSMUST00000177739.1	161227	Gm16430
7	34021567	34022449	883	1	0.000841206	0.0215976	0.999769	Distal Intergenic	ENSMUST00000173387.1	36335	Scgb1b27		20	55553147	55568358	15212	1	0.063245	0.00948347	0.884449	Intron (ENSMUST00000117117.1/ENSMUST00000117117.1, intron 3 of 4)	ENSMUST00000177739.1	161227	Gm16405
9	54165937	54193442	27506	2	-0.00131726	0.0216057	0.999769	Distal Intergenic	ENSMUST00000034811.7	61447	Cyp19a1		2	86958448	86959478	1031	2	0.0568797	0.0095305	0.884449	Distal Intergenic	ENSMUST00000099871.4	-4054	Olfr1099
13	20090596	20264007	173412	1	0.00177065	0.0216416	0.999769	Distal Intergenic	ENSMUST00000181429.7	-119444	Elmo1		20	127039972	127063986	24015	1	0.0585365	0.00954607	0.884449	Distal Intergenic	ENSMUST00000096332.1	-648999	Gm382
1	40580081	40630725	50645	1	0.00100226	0.0217123	0.999769	Distal Intergenic	ENSMUST00000027233.8	-13192	Slc9a4		1	20951688	20990841	39154	1	0.0667571	0.00954821	0.884449	Intron (ENSMUST00000038447.5/71877, intron 4 of 10)	ENSMUST00000038447.5	13401	Efhc1
17	19773363	19812536	39174	1	-0.00168387	0.0217196	0.999769	Intron (ENSMUST00000172203.1/627636, intron 5 of 5)	ENSMUST00000172203.1	27243	Vmn2r103		7	140704165	140705267	1103	1	0.0730192	0.00956007	0.884449	Distal Intergenic	ENSMUST00000080681.3	23952	Olfr541
10	88992887	89025054	32168	2	0.00105704	0.0217593	0.999769	Intron (ENSMUST00000182462.7/320091, intron 13 of 26)	ENSMUST00000182888.7	12886	Ano4		17	17064113	17089628	25516	1	0.0643675	0.00959429	0.884449	Distal Intergenic	ENSMUST00000127027.1	-292552	Zfp960
2	66270778	66317946	47169	2	-0.00129628	0.0218676	0.999769	Intron (ENSMUST00000200839.3/20265, intron 1 of 12)	ENSMUST00000200839.3	2955	Scn1a		15	87544299	87759362	215064	1	-0.0557132	0.00959728	0.884449	Distal Intergenic	ENSMUST00000230414.1	-104462	Fam19a5
3	155030011	155055350	25340	2	-0.00108341	0.0219011	0.999769	Intron (ENSMUST00000143410.6/435766, intron 2 of 22)	ENSMUST00000146952.1	5506	Tnni3k		4	131793599	131798370	4772	2	0.0661673	0.00964636	0.884449	Distal Intergenic	ENSMUST00000154224.1	327909	Ptpru
4	49769635	49845744	76110	2	0.00179031	0.0219105	0.999769	Distal Intergenic	ENSMUST00000131797.1	-157567	Grin3a		14	101929261	101932866	3606	1	0.0663333	0.00965459	0.884449	Distal Intergenic	ENSMUST00000160038.1	51977	Lmo7
13	61564630	61570127	5498	2	0.00187998	0.0219573	0.999769	Distal Intergenic	ENSMUST00000223815.1	-40955	Cts3		1	107153961	107278361	124401	2	0.0518517	0.00965642	0.884449	Intron (ENSMUST00000166100.1/383548, intron 1 of 7)	ENSMUST00000166100.1	56170	Serpinb3b
15	3384309	3583492	199184	2	0.0016596	0.0219714	0.999769	Distal Intergenic	ENSMUST00000161180.1	-155167	Ghr		20	67682900	67693562	10663	2	0.0632794	0.00966072	0.884449	Distal Intergenic	ENSMUST00000114675.1	82898	Gm1140
12	34434313	34906979	472667	2	0.000937656	0.0220009	0.999769	Intron (ENSMUST00000211752.1/79221, intron 2 of 26)	ENSMUST00000211632.1	59479	Hdac9		20	122394565	122397401	2837	2	0.069284	0.00966448	0.884449	Distal Intergenic	ENSMUST00000079490.5	894394	Nap1l3
14	95881254	95882780	1527	1	0.00158508	0.0220765	0.999769	Distal Intergenic	ENSMUST00000228913.1	-593648	4921530L21Rik		18	63664171	63666109	1939	2	0.0647559	0.009745	0.884449	Distal Intergenic	ENSMUST00000235537.1	34872	Txnl1
9	91362413	91378915	16503	1	0.00154019	0.0220925	0.999769	Distal Intergenic	ENSMUST00000173342.7	-19129	Zic4		5	69296209	69341677	45469	2	0.0570276	0.00976341	0.884449	Intron (ENSMUST00000054095.5/243043, intron 1 of 1)	ENSMUST00000087231.3	67474	Kctd8
12	65226068	65233359	7292	1	0.00153903	0.0222202	0.999769	Distal Intergenic	ENSMUST00000222822.1	354927	Wdr20rt		10	78955207	78956139	933	1	0.0525309	0.00979271	0.884449	Promoter	ENSMUST00000081571.1	-361	Olfr8
15	91396832	91412217	15386	2	-0.00142749	0.0222574	0.999769	Intron (ENSMUST00000109283.1/239606, intron 3 of 9)	ENSMUST00000156971.1	-6516	Slc2a13		17	19361949	19401098	39150	1	0.0666062	0.00981635	0.884449	Intron (ENSMUST00000232641.1/ENSMUST00000232641.1, intron 1 of 3)	ENSMUST00000176107.2	-100008	Vmn2r99
7	17074040	17133450	59411	1	0.00166649	0.0222612	0.999769	Distal Intergenic	ENSMUST00000071399.12	-2974	Psg16		20	140062879	140106797	43919	1	0.0565018	0.00984772	0.884449	Intron (ENSMUST00000044806.2/331537, intron 4 of 6)	ENSMUST00000044806.2	17976	E230019M04Rik
5	83278145	83355195	77051	2	0.00138333	0.0223678	0.999769	Distal Intergenic	ENSMUST00000053543.10	-353282	Tecrl		20	118479708	118480737	1030	2	0.0650074	0.0098526	0.884449	Distal Intergenic	ENSMUST00000073857.5	-469899	Tgif2lx2
16	13132391	13144491	12101	1	-0.00178002	0.0225322	0.999769	Distal Intergenic	ENSMUST00000156393.1	32336	Ercc4		7	52011683	52015728	4046	2	0.0625046	0.00987212	0.884449	Distal Intergenic	ENSMUST00000180038.7	-481253	1700015G11Rik
16	89063412	89064002	591	2	0.00150095	0.0226117	0.999769	Distal Intergenic	ENSMUST00000089104.2	-23241	1110025L11Rik		18	37264938	37267525	2588	1	0.0617414	0.0098771	0.884449	Intron (ENSMUST00000115661.4/100384868, intron 1 of 3)	ENSMUST00000052366.4	-59814	Pcdhb1
4	80834123	80837684	3562	1	-0.00152749	0.0226128	0.999769	Distal Intergenic	ENSMUST00000133655.7	-148345	Tyrp1		20	120401364	120906344	504981	1	0.0669164	0.00988996	0.884449	Distal Intergenic	ENSMUST00000191653.1	941879	Pcdh11x
6	140424054	140597110	173057	1	0.00107653	0.0226718	0.999769	Distal Intergenic	ENSMUST00000087622.5	-102923	Plekha5		3	106387384	106406182	18799	2	0.0652199	0.00994505	0.884449	Distal Intergenic	ENSMUST00000029510.8	-29910	Chil6
13	33661475	33671529	10055	1	0.00123309	0.022731	0.999769	Distal Intergenic	ENSMUST00000221681.1	51921	Serpinb6d		13	85215495	85289130	73636	2	0.0626083	0.00994985	0.884449	Distal Intergenic	ENSMUST00000223598.1	-294577	Rasa1
17	90036853	90088140	51288	2	0.00146491	0.0227684	0.999769	Distal Intergenic	ENSMUST00000173222.1	66868	Nrxn1		4	19280850	19510623	229774	1	0.0548138	0.0100267	0.884449	Intron (ENSMUST00000102999.1/30952, intron 3 of 17)	ENSMUST00000102999.1	67770	Cngb3
1	105521137	105568948	47812	2	0.00109098	0.0228235	0.999769	Intron (ENSMUST00000188743.1/ENSMUST00000188743.1, intron 1 of 5)	ENSMUST00000190945.6	31567	Pign		20	140907608	140939472	31865	1	0.0634505	0.0100675	0.884449	Distal Intergenic	ENSMUST00000033806.4	-39536	Vsig1
11	9193451	9256178	62728	1	0.00173245	0.0229049	0.999769	Intron (ENSMUST00000042740.12/268379, intron 42 of 61)	ENSMUST00000151522.1	296708	Abca13		20	113724349	113834256	109908	1	0.0652203	0.0100993	0.884449	Intron (ENSMUST00000113380.7/93837, intron 11 of 15)	ENSMUST00000123974.1	51248	Dach2
17	19361949	19401098	39150	1	0.00170852	0.0229289	0.999769	Distal Intergenic	ENSMUST00000176107.2	-123024	Vmn2r99		20	154482002	154484682	2681	1	0.0764451	0.0101286	0.884449	Distal Intergenic	ENSMUST00000026029.1	-2473	Samt4
20	164980712	164997272	16561	1	0.000941762	0.022981	0.999769	Distal Intergenic	ENSMUST00000057150.7	117587	Fancb		20	116681178	116681525	348	1	0.0625827	0.0101357	0.884449	Distal Intergenic	ENSMUST00000118616.2	-101115	H2afb2
9	4478263	4796234	317972	2	0.00151365	0.023148	0.999769	Distal Intergenic	ENSMUST00000163309.1	-146410	Gria4		13	31819579	32338740	519162	2	0.0615892	0.010152	0.884449	Distal Intergenic	ENSMUST00000041859.8	-37961	Gmds
20	145475720	145505181	29462	2	0.00089795	0.0233089	0.999769	Distal Intergenic	ENSMUST00000143610.2	-621977	Amot		20	61709497	61710955	1459	1	0.0583815	0.0101547	0.884449	Distal Intergenic	ENSMUST00000075983.5	203424	Ldoc1
11	121830247	121843423	13177	1	-0.00155794	0.0234222	0.999769	Distal Intergenic	ENSMUST00000036690.6	83850	Ptchd3		6	21215503	21729805	514303	1	0.0532161	0.0101693	0.884449	Distal Intergenic	ENSMUST00000081542.5	-518200	Kcnd2
2	88391249	88392220	972	1	0.00115021	0.0234874	0.999769	3' UTR	ENSMUST00000075640.1	4314	Olfr1178		8	69300776	69303162	2387	1	0.0596242	0.0102946	0.884449	Distal Intergenic	ENSMUST00000078257.6	14082	D130040H23Rik
1	5596518	5603153	6636	1	0.00156968	0.0235489	0.999769	Distal Intergenic	ENSMUST00000159083.1	94821	Oprk1		20	90892142	90893134	993	1	0.0503403	0.0103314	0.884449	Distal Intergenic	ENSMUST00000172155.1	-411147	Gm44
9	9660969	10904775	1243807	2	0.00135354	0.0235895	0.999769	Distal Intergenic	ENSMUST00000160216.7	-538279	Cntn5		14	110748580	110755149	6570	2	0.0485979	0.0103494	0.884449	Distal Intergenic	ENSMUST00000078386.3	46291	Slitrk6
6	45059357	45715945	656589	1	0.00132876	0.0236782	0.999769	Distal Intergenic	ENSMUST00000207647.1	-441700	Cntnap2		20	149941655	149984982	43328	1	0.0430337	0.010377	0.884449	Distal Intergenic	ENSMUST00000112740.1	-15093	Gm15091
20	147470380	147554081	83702	2	-0.000954992	0.0236895	0.999769	Distal Intergenic	ENSMUST00000136789.7	-99426	Lrch2		1	16994938	17097889	102952	2	0.067678	0.0104117	0.884449	Intron (ENSMUST00000186604.1/ENSMUST00000186604.1, intron 2 of 2)	ENSMUST00000038382.4	33756	Jph1
11	22005828	22285838	280011	2	0.00161697	0.023695	0.999769	Intron (ENSMUST00000045167.10/216565, intron 1 of 23)	ENSMUST00000045167.10	34976	Ehbp1		6	18866350	18879582	13233	1	0.0615653	0.0104431	0.884449	Distal Intergenic	ENSMUST00000115396.6	144297	Ankrd7
6	131689134	131690063	930	2	0.00170055	0.0237968	0.999769	Distal Intergenic	ENSMUST00000080619.2	-63347	Tas2r114		9	5298508	5307290	8783	1	0.0615307	0.010445	0.884449	Distal Intergenic	ENSMUST00000027015.6	-82203	Casp1
15	86235505	86292162	56658	1	0.00130336	0.023916	0.999769	Distal Intergenic	ENSMUST00000229242.1	589083	Tbc1d22a		20	57496668	57503757	7090	2	0.0596525	0.0104505	0.884449	Distal Intergenic	ENSMUST00000057645.5	-112109	Gpr101
16	21653318	21693231	39914	2	0.00160264	0.023918	0.999769	Intron (ENSMUST00000053336.7/72190, intron 1 of 1)	ENSMUST00000232164.1	9010	2510009E07Rik		9	19477301	19478247	947	2	0.0593364	0.0104506	0.884449	Distal Intergenic	ENSMUST00000211832.1	6966	Olfr850
7	78247388	78261887	14500	2	0.00174563	0.023956	0.999769	Distal Intergenic	ENSMUST00000205868.1	800934	Ntrk3		15	16778101	16856767	78667	1	0.0652463	0.0104846	0.884449	Distal Intergenic	ENSMUST00000026432.7	641002	Cdh9
21	3774805	3782910	8106	1	0.00135601	0.0240015	0.999769	Distal Intergenic	ENSMUST00000180202.1	1507348	Gm3376		1	53347831	53352752	4922	2	0.0635706	0.0105143	0.884449	Distal Intergenic	ENSMUST00000147021.8	-20843	Asnsd1
1	13164501	13374083	209583	2	0.00107241	0.0240996	0.999769	Distal Intergenic	ENSMUST00000147927.7	-85362	Ncoa2		8	43519762	43528106	8345	2	0.0604812	0.0105172	0.884449	Distal Intergenic	ENSMUST00000080135.4	61819	Adam26b
9	39909805	39910728	924	1	0.00162993	0.0241628	0.999769	Distal Intergenic	ENSMUST00000076802.2	-6688	Olfr229		20	97072596	97082104	9509	1	0.0499622	0.0105698	0.884449	Distal Intergenic	ENSMUST00000033556.3	105923	Pgr15l
1	28776117	28780252	4136	2	0.00139245	0.0242025	0.999769	Distal Intergenic	ENSMUST00000059937.4	241550	Gm597		10	84375296	84392388	17093	2	0.0655049	0.0106001	0.884449	Distal Intergenic	ENSMUST00000129355.1	122844	Nuak1
17	57506453	57545505	39053	2	-0.00130965	0.0242271	0.999769	Distal Intergenic	ENSMUST00000234962.1	-68388	Vmn2r120		20	162546220	162552579	6360	2	0.0535243	0.0106496	0.884449	Distal Intergenic	ENSMUST00000155043.1	177833	Reps2
2	12977939	13001859	23921	1	0.00173639	0.0244308	0.999769	Intron (ENSMUST00000154269.6/19212, intron 1 of 5)	ENSMUST00000195521.1	-16028	Pter		17	93199017	93200096	1080	1	0.0462223	0.0106557	0.884449	Distal Intergenic	ENSMUST00000234646.1	-1020725	Adcyap1
4	70242471	70243852	1382	2	0.00119075	0.0244687	0.999769	Distal Intergenic	ENSMUST00000124251.1	370334	Cdk5rap2		14	40813789	40853305	39517	2	0.0626141	0.0106692	0.884449	Distal Intergenic	ENSMUST00000070328.9	541192	Sh2d4b
4	17852893	18117457	264565	1	-0.00114283	0.02457	0.999769	Distal Intergenic	ENSMUST00000183662.7	-480226	Mmp16		20	73342621	73359080	16460	1	0.0544407	0.0107453	0.884449	3' UTR	ENSMUST00000033731.3	-7501	Zfp275
3	49752421	49755464	3044	2	0.00143017	0.0246541	0.999769	Distal Intergenic	ENSMUST00000194603.1	155220	Pcdh18		9	15910189	16501285	591097	2	0.0557124	0.0107684	0.884449	Distal Intergenic	ENSMUST00000217308.2	-324240	Fat3
17	78200248	78376592	176345	1	0.00139666	0.0247122	0.999769	Distal Intergenic	ENSMUST00000112498.2	-1110176	Crim1		5	26114764	26121421	6658	2	-0.0514325	0.0108289	0.884449	Distal Intergenic	ENSMUST00000088236.4	-23406	Gm10220
4	113477891	113999503	521613	2	0.000923527	0.0247207	0.999769	Intron (ENSMUST00000169631.7/242627, intron 23 of 58)	ENSMUST00000169631.7	221894	Skint5		8	3847965	3854309	6345	2	0.0599587	0.0108322	0.884449	Distal Intergenic	ENSMUST00000033888.4	16069	Cd209e
2	67173834	67526615	352782	1	0.00146112	0.0247661	0.999769	Distal Intergenic	ENSMUST00000238912.1	-184132	Xirp2		20	8271642	8280174	8533	1	0.065007	0.0108354	0.884449	Distal Intergenic	ENSMUST00000115590.1	26440	Slc38a5
10	77814682	77815404	723	1	-0.0017464	0.0247784	0.999769	Intron (ENSMUST00000092366.3/252974, intron 1 of 11)	ENSMUST00000220062.1	3734	Gm7137		10	74967177	75016907	49731	1	-0.0535942	0.010868	0.884449	Distal Intergenic	ENSMUST00000037813.4	-163960	Gnaz
15	98456285	98457342	1058	1	0.00158029	0.0248012	0.999769	Distal Intergenic	ENSMUST00000109163.3	11834	Olfr281		10	9759958	9901079	141122	2	0.0660663	0.0109265	0.884449	Intron (ENSMUST00000186088.1/ENSMUST00000186088.1, intron 1 of 1)	ENSMUST00000141722.7	-101527	Stxbp5
13	100407838	100446461	38624	2	-0.00145986	0.0248613	0.999769	Distal Intergenic	ENSMUST00000221943.1	58919	Naip1		17	19773363	19812536	39174	1	0.0543496	0.0110123	0.884449	Distal Intergenic	ENSMUST00000172203.1	-39759	Vmn2r103
8	104262147	104263444	1298	1	0.00160472	0.0249031	0.999769	Distal Intergenic	ENSMUST00000212259.1	14777	Cklf		13	86044816	86046904	2089	2	0.0666888	0.0110889	0.884449	Distal Intergenic	ENSMUST00000131011.1	-814743	Cox7c
7	40987555	40995181	7627	1	-0.00133325	0.0249365	0.999769	Distal Intergenic	ENSMUST00000171664.1	21395	4930433I11Rik		3	20314473	20367177	52705	2	0.0613092	0.0111049	0.884449	Distal Intergenic	ENSMUST00000068316.7	-590195	Agtr1b
10	53907444	54076609	169166	2	0.00162958	0.0250392	0.999769	Distal Intergenic	ENSMUST00000220088.1	-244905	Man1a		6	76881637	77979699	1098063	2	0.0663748	0.0111304	0.884449	Distal Intergenic	ENSMUST00000161846.7	-85507	Ctnna2
17	20028418	20042618	14201	2	0.00127711	0.0250501	0.999769	Distal Intergenic	ENSMUST00000233647.1	70805	Vmn2r104		7	41373790	41393379	19590	2	0.041803	0.0111532	0.884449	Intron (ENSMUST00000165029.2/269902, intron 5 of 5)	ENSMUST00000205338.1	-22111	AI987944
17	87745801	87797994	52194	2	-0.00118636	0.0250838	0.999769	Intron (ENSMUST00000055221.8/210741, intron 1 of 1)	ENSMUST00000055221.8	43555	Kcnk12		20	157162075	157415286	253212	2	0.0577814	0.011162	0.884449	Intron (ENSMUST00000079945.10/18675, intron 3 of 21)	ENSMUST00000079945.10	29800	Phex
17	28549411	28552620	3210	1	0.0014865	0.0251496	0.999769	Distal Intergenic	ENSMUST00000025061.5	-6995	Clpsl2		20	122394565	122397401	2837	2	0.0618257	0.0111796	0.884449	Distal Intergenic	ENSMUST00000079490.5	860715	Nap1l3
16	89010395	89010759	365	2	0.00141077	0.0251584	0.999769	Promoter	ENSMUST00000178913.2	552	Krtap22-2		7	47980837	47982095	1259	2	0.0583107	0.0112029	0.884449	Distal Intergenic	ENSMUST00000087092.3	137690	Mrgpra4
8	71708394	71725716	17323	2	0.00106815	0.0251641	0.999769	Distal Intergenic	ENSMUST00000146100.7	-66097	Fcho1		20	145475720	145505181	29462	2	0.0651691	0.0112597	0.884449	Distal Intergenic	ENSMUST00000143610.2	-343124	Amot
12	56727127	56775360	48234	2	-0.00132953	0.0252057	0.999769	Intron (ENSMUST00000044634.11/217593, intron 3 of 9)	ENSMUST00000160709.1	-63124	Slc25a21		18	37707039	37841873	134835	1	0.0610538	0.011295	0.884449	Intron (ENSMUST00000115661.4/100384868, intron 1 of 3)	ENSMUST00000195823.1	3563	Pcdhga6
4	113477891	113999503	521613	2	0.00183476	0.0252095	0.999769	Intron (ENSMUST00000169631.7/242627, intron 2 of 58)	ENSMUST00000169631.7	16621	Skint5		3	99296510	99316240	19731	1	0.0620535	0.0113967	0.884449	Distal Intergenic	ENSMUST00000150756.2	184645	Tbx15
20	26522656	26545565	22910	2	0.00110798	0.0252271	0.999769	Distal Intergenic	ENSMUST00000096913.3	-54470	Slx		9	4478263	4796234	317972	2	0.048452	0.0114127	0.884449	Distal Intergenic	ENSMUST00000163309.1	-162762	Gria4
1	65926520	65928307	1788	1	0.00143593	0.025257	0.999769	Distal Intergenic	ENSMUST00000027082.10	-230507	Crygf		7	26061497	26096197	34701	1	0.0534933	0.0114166	0.884449	Distal Intergenic	ENSMUST00000005669.8	45604	Cyp2b13
17	22849030	22861719	12690	2	0.00170593	0.0253628	0.999769	Intron (ENSMUST00000160457.9/240041, intron 5 of 5)	ENSMUST00000095615.2	6805	Zfp945		3	53515852	53544268	28417	2	0.0670444	0.0114224	0.884449	Intron (ENSMUST00000091137.5/242022, intron 13 of 23)	ENSMUST00000197519.4	5902	Frem2
11	5900823	5950081	49259	2	-0.00108191	0.0254408	0.999769	Intron (ENSMUST00000102920.3/103988, intron 1 of 9)	ENSMUST00000102920.3	13911	Gck		20	50425431	50426582	1152	2	0.0714833	0.0114435	0.884449	Distal Intergenic	ENSMUST00000050044.4	46996	Olfr1324
4	77351290	78211961	860672	2	0.00165117	0.0256225	0.999769	Distal Intergenic	ENSMUST00000140422.7	-648493	Ptprd		1	69951648	70282011	330364	1	0.0628303	0.0115698	0.884449	Intron (ENSMUST00000187159.6/66722, intron 10 of 12)	ENSMUST00000191569.1	19718	Spag16
15	11842260	11890988	48729	2	-0.00157234	0.0257316	0.999769	Distal Intergenic	ENSMUST00000226139.1	230884	Npr3		6	6956007	6965658	9652	1	0.0667349	0.011638	0.884449	Intron (ENSMUST00000040826.5/71238, intron 1 of 1)	ENSMUST00000123848.1	24735	Acn9
1	155848533	155861373	12841	2	0.00166986	0.0258469	0.999769	Intron (ENSMUST00000195048.1/ENSMUST00000195048.1, intron 1 of 1)	ENSMUST00000132189.1	19735	Cep350		13	88821472	89200538	379067	1	-0.0492249	0.0117239	0.884449	Distal Intergenic	ENSMUST00000118731.7	-1140265	Edil3
8	20892669	20897723	5055	1	-0.00151371	0.025886	0.999769	Distal Intergenic	ENSMUST00000098908.3	-18966	Defb33		1	144752683	144775435	22753	2	0.0599509	0.0117436	0.884449	Distal Intergenic	ENSMUST00000027603.3	-220300	Rgs18
9	20129009	20138763	9755	1	0.00122472	0.0260127	0.999769	Distal Intergenic	ENSMUST00000213024.2	15516	Olfr869		5	41625733	41627502	1770	2	0.0662081	0.0117828	0.884449	Distal Intergenic	ENSMUST00000200702.1	416843	Rab28
3	32954337	33143247	188911	2	0.0013997	0.0261745	0.999769	Distal Intergenic	ENSMUST00000108219.2	-91353	Pex5l		13	20794113	21024252	230140	1	0.0590691	0.0117851	0.884449	Distal Intergenic	ENSMUST00000021757.4	-31776	Aoah
7	12176193	12177113	921	1	0.00131745	0.02618	0.999769	3' UTR	ENSMUST00000062811.5	3354	Vmn1r79		20	61709497	61710955	1459	1	0.0511795	0.0117967	0.884449	Distal Intergenic	ENSMUST00000075983.5	251203	Ldoc1
2	138278493	138287422	8930	1	0.00158752	0.0263313	0.999769	Intron (ENSMUST00000155646.7/228662, intron 1 of 3)	ENSMUST00000075410.4	70580	Btbd3		20	36112110	36171259	59150	1	0.0634893	0.0117978	0.884449	Distal Intergenic	ENSMUST00000033418.7	-12027	Il13ra1
2	107291395	107294472	3078	1	0.00132005	0.0264654	0.999769	Distal Intergenic	ENSMUST00000173191.1	843592	Kcna4		6	24444865	24515067	70203	2	0.0471088	0.0118391	0.884449	Intron (ENSMUST00000052277.4/214704, intron 9 of 12)	ENSMUST00000052277.4	55593	Iqub
13	67194506	67209298	14793	1	-0.00108425	0.0264917	0.999769	Exon (ENSMUST00000225774.1/ENSMUST00000225774.1, exon 1 of 1)	ENSMUST00000120861.7	-7335	Zfp455		18	4333845	4335048	1204	2	0.0469596	0.0118537	0.884449	Distal Intergenic	ENSMUST00000173708.1	53302	Map3k8
5	93268708	93273485	4778	1	0.00110727	0.0265284	0.999769	Distal Intergenic	ENSMUST00000149329.1	146220	Ccng2		20	117014757	117015104	348	1	0.0535147	0.0118568	0.884449	Distal Intergenic	ENSMUST00000122446.1	351429	Gm14920
5	70957597	71095849	138253	2	0.00164101	0.0266104	0.999769	Distal Intergenic	ENSMUST00000197284.4	-173026	Gabra2		20	133681320	133684991	3672	2	0.0680415	0.0119432	0.884449	Distal Intergenic	ENSMUST00000193485.1	960946	Pcdh19
14	93173729	93885748	712020	2	0.00166304	0.0266394	0.999769	Distal Intergenic	ENSMUST00000194129.1	916660	Pcdh9		20	103697414	103821983	124570	2	0.0651305	0.011952	0.884449	Distal Intergenic	ENSMUST00000042664.9	-70766	Slc16a2
21	3774805	3782910	8106	1	0.000832228	0.0266743	0.999769	Distal Intergenic	ENSMUST00000180202.1	414975	Gm3376		15	93244455	93275151	30697	2	0.0520537	0.0119535	0.884449	Distal Intergenic	ENSMUST00000057896.4	96254	Gxylt1
2	67194756	67526604	331849	1	0.00137976	0.0266914	0.999769	Intron (ENSMUST00000238912.1/241431, intron 2 of 10)	ENSMUST00000239121.1	55082	Xirp2		20	96307523	96367919	60397	2	0.0584498	0.0120108	0.884449	Intron (ENSMUST00000119035.8/245525, intron 1 of 10)	ENSMUST00000059003.4	-18451	Hsf3
7	140297684	140300736	3053	1	0.00152513	0.0267248	0.999769	Intron (ENSMUST00000210212.1/244234, intron 4 of 12)	ENSMUST00000211749.1	-19181	5830411N06Rik		11	16501643	16505044	3402	2	0.0558464	0.0120674	0.884449	Distal Intergenic	ENSMUST00000131439.1	58882	Sec61g
4	20243842	20778866	535025	2	0.00169546	0.0267451	0.999769	Distal Intergenic	ENSMUST00000102998.3	-206899	Nkain3		5	27781449	27791691	10243	2	0.0639952	0.0120794	0.884449	Distal Intergenic	ENSMUST00000199993.4	-15939	Paxip1
1	11579306	11596631	17326	1	0.00110669	0.0269913	0.999769	Intron (ENSMUST00000048613.13/320492, intron 10 of 13)	ENSMUST00000191437.1	349640	A830018L16Rik		8	66860957	66883597	22641	1	0.0578644	0.012089	0.884449	Distal Intergenic	ENSMUST00000212916.1	228087	Naf1
6	89844518	89845615	1098	2	0.00162562	0.0270244	0.999769	Distal Intergenic	ENSMUST00000089419.2	50448	Vmn1r42		11	12236678	12464960	228283	2	0.060755	0.0120905	0.884449	Distal Intergenic	ENSMUST00000109651.8	-564558	Cobl
14	34673928	34747983	74056	1	-0.00111749	0.0270267	0.999769	Distal Intergenic	ENSMUST00000048263.13	-14100	Wapal		13	51431041	51569487	138447	2	0.0598224	0.012098	0.884449	Distal Intergenic	ENSMUST00000239056.1	-16551	Shc3
2	107291395	107294472	3078	1	-0.0015045	0.0270913	0.999769	Intron (ENSMUST00000156541.1/ENSMUST00000156541.1, intron 2 of 2)	ENSMUST00000173191.1	897572	Kcna4		4	12068463	12087927	19465	2	-0.0412272	0.0121399	0.884449	Intron (ENSMUST00000050686.9/329795, intron 11 of 27)	ENSMUST00000147746.7	20323	Tmem67
8	27447670	27495172	47503	1	0.00122529	0.0271164	0.999769	Distal Intergenic	ENSMUST00000081321.4	299400	Poteg		19	50147660	50678646	530987	2	0.0586515	0.0121501	0.884449	Distal Intergenic	ENSMUST00000164039.8	-136003	Sorcs1
1	50909962	50979920	69959	1	0.00163948	0.027252	0.999769	Promoter	ENSMUST00000114565.7	-15	Tmeff2		20	61709497	61710955	1459	1	0.0735675	0.0121856	0.884449	Distal Intergenic	ENSMUST00000075983.5	153400	Ldoc1
1	46654005	46659678	5674	1	0.00143355	0.0272724	0.999769	Intron (ENSMUST00000189749.6/100101919, intron 47 of 64)	ENSMUST00000187094.1	41328	Dnah7c		7	9976245	9992257	16013	2	0.0427524	0.0122335	0.884449	Distal Intergenic	ENSMUST00000108550.3	-17962	Vmn2r49
5	61808816	61811163	2348	1	0.00144192	0.0273078	0.999769	Distal Intergenic	ENSMUST00000053876.4	-765007	G6pd2		4	24612554	24800890	188337	2	0.0696572	0.0122409	0.884449	Intron (ENSMUST00000108218.9/212390, intron 1 of 10)	ENSMUST00000108214.8	-19949	Klhl32
2	89074154	89075089	936	2	0.00164867	0.0273588	0.999769	Distal Intergenic	ENSMUST00000099797.1	7428	Olfr1219		15	47580722	48792063	1211342	2	-0.0455411	0.0122568	0.884449	Distal Intergenic	ENSMUST00000162830.7	-647088	Csmd3
17	20502299	20503195	897	1	0.00113557	0.0273793	0.999769	Distal Intergenic	ENSMUST00000061660.1	18671	Vmn1r225		13	26768173	26770165	1993	2	0.0422927	0.01226	0.884449	Distal Intergenic	ENSMUST00000055915.5	81006	Hdgfl1
7	42260053	42300755	40703	1	0.00101592	0.0274208	0.999769	Intron (ENSMUST00000166131.1/637873, intron 5 of 5)	ENSMUST00000166131.1	25249	Vmn2r61		20	78737763	78739401	1639	1	0.0690115	0.012312	0.884449	Distal Intergenic	ENSMUST00000105110.3	70155	Fam47c
9	116578515	117252483	673969	2	0.00141573	0.0274447	0.999769	Intron (ENSMUST00000164018.8/207181, intron 2 of 14)	ENSMUST00000044901.13	-4885	Rbms3		20	123103495	123145651	42157	1	0.055422	0.012386	0.884449	Distal Intergenic	ENSMUST00000113343.7	-102019	3110007F17Rik
13	65199191	65205977	6787	2	-0.00162435	0.0274727	0.999769	Distal Intergenic	ENSMUST00000222273.1	-22952	Nlrp4f		4	6191098	6221688	30591	1	0.0528459	0.0124419	0.884449	Distal Intergenic	ENSMUST00000029907.5	-3651	Ubxn2b
1	115684756	116587323	902568	1	0.00124701	0.0275834	0.999769	Distal Intergenic	ENSMUST00000043725.8	1112351	Cntnap5a		20	129972533	130042530	69998	1	0.062215	0.0124686	0.884449	Distal Intergenic	ENSMUST00000133457.1	1367304	Diap2
3	106113229	106132120	18892	1	0.00171874	0.0276198	0.999769	Distal Intergenic	ENSMUST00000079132.11	-33475	Chia1		7	106943911	106948312	4402	2	0.0640441	0.012492	0.884449	Distal Intergenic	ENSMUST00000055923.7	10696	Olfr710
18	37020149	37187657	167509	1	0.00175978	0.0276687	0.999769	Intron (ENSMUST00000193839.5/116731, intron 1 of 4)	ENSMUST00000047614.3	8969	PCDHA9		12	41024090	41955588	931499	1	0.0528863	0.0124999	0.884449	Distal Intergenic	ENSMUST00000132121.7	-13484	Immp2l
3	146894176	146979751	85576	1	-0.00157699	0.0276852	0.999769	Intron (ENSMUST00000038090.11/70892, intron 1 of 14)	ENSMUST00000106134.3	-12735	Ttll7		1	17145468	17161631	16164	1	0.0381771	0.0125217	0.884449	Intron (ENSMUST00000026879.7/14545, intron 2 of 5)	ENSMUST00000189736.1	6515	Gdap1
12	36212283	36218218	5936	2	-0.00156881	0.0277801	0.999769	Intron (ENSMUST00000221155.1/71156, intron 3 of 8)	ENSMUST00000222145.1	-12326	Lrrc72		17	23384604	23404422	19819	1	0.0466653	0.0125236	0.884449	Downstream (<=300bp)	ENSMUST00000235122.1	19836	Vmn2r116
18	21811298	22166476	355179	2	0.00164934	0.0277929	0.999769	Intron (ENSMUST00000234736.1/70950, intron 22 of 23)	ENSMUST00000115837.2	254680	Ccdc178		20	86250256	86305093	54838	2	0.0671978	0.0126008	0.884449	Intron (ENSMUST00000113966.7/331461, intron 5 of 10)	ENSMUST00000096378.2	-749650	Mageb4
13	116299395	116303351	3957	2	-0.00131255	0.0278889	0.999769	Distal Intergenic	ENSMUST00000176444.1	38513	Isl1		1	115684756	116587323	902568	1	0.0585499	0.0126128	0.884449	Distal Intergenic	ENSMUST00000043725.8	-1276593	Cntnap5a
14	87416639	87514766	98128	1	0.00108106	0.0280802	0.999769	Distal Intergenic	ENSMUST00000169504.7	-5289	Tdrd3		13	86044816	86046904	2089	2	0.0543882	0.0126444	0.884449	Distal Intergenic	ENSMUST00000131011.1	-848415	Cox7c
17	18241122	18277756	36635	2	-0.00122241	0.0280851	0.999769	Exon (ENSMUST00000231390.1/665227, exon 2 of 2)	ENSMUST00000172190.3	2882	Vmn2r94		13	21072349	21073299	951	2	0.0704127	0.0126557	0.884449	Distal Intergenic	ENSMUST00000058168.1	19626	Olfr1370
1	18250980	18265138	14159	2	0.00107025	0.0280945	0.999769	Distal Intergenic	ENSMUST00000088463.1	-418384	Defb41		7	4965260	4970961	5702	2	0.0611376	0.0126933	0.884449	Intron (ENSMUST00000144863.7/381835, intron 3 of 3)	ENSMUST00000144863.7	1705	Sbk3
3	141210004	141212355	2352	2	0.00182158	0.0281217	0.999769	Distal Intergenic	ENSMUST00000057860.2	382914	Pdha2		20	117014757	117015104	348	1	0.0608551	0.0128081	0.884449	Distal Intergenic	ENSMUST00000122446.1	119366	Gm14920
4	96723647	96785186	61540	2	0.00152023	0.0281477	0.999769	Distal Intergenic	ENSMUST00000107071.1	-242970	Gm12695		3	132996111	133005677	9567	2	0.0482029	0.0128169	0.884449	Intron (ENSMUST00000029651.10/67553, intron 5 of 11)	ENSMUST00000160402.7	-12670	Gstcd
18	7910619	7918503	7885	1	0.00156373	0.0281728	0.999769	Distal Intergenic	ENSMUST00000167542.1	432027	Wac		8	23411502	23449632	38131	1	0.0560975	0.0128208	0.884449	Distal Intergenic	ENSMUST00000033952.7	85720	Sfrp1
10	53907444	54076609	169166	2	0.00156911	0.0281863	0.999769	Distal Intergenic	ENSMUST00000220088.1	-548040	Man1a		3	3508030	3657844	149815	1	0.0699308	0.012823	0.884449	Distal Intergenic	ENSMUST00000108393.7	-346352	Hnf4g
6	130363917	130386874	22958	2	0.00101121	0.0283865	0.999769	Distal Intergenic	ENSMUST00000032288.5	-138436	Klra1		2	39194354	39226451	32098	2	0.0626098	0.0128257	0.884449	Distal Intergenic	ENSMUST00000028087.5	-545479	Ppp6c
7	44188236	44192455	4220	1	0.00144981	0.0283998	0.999769	Distal Intergenic	ENSMUST00000073713.7	-15695	Klk1b24		20	70351070	70361091	10022	2	0.0618303	0.0128457	0.884449	Distal Intergenic	ENSMUST00000130519.1	84668	Ids
7	42688241	42692742	4502	2	0.000940068	0.0284329	0.999769	Distal Intergenic	ENSMUST00000206356.1	-6464	Gm5595		16	14906665	14981371	74707	1	0.0649248	0.0129293	0.884449	Intron (ENSMUST00000229121.1/66793, intron 8 of 9)	ENSMUST00000229121.1	55285	Efcab1
5	28071363	28078662	7300	1	-0.00121045	0.0284776	0.999769	Distal Intergenic	ENSMUST00000059155.10	-105862	Insig1		20	57409154	57488767	79614	1	0.0671228	0.0129842	0.884449	Intron (ENSMUST00000114725.2/245423, intron 12 of 16)	ENSMUST00000114725.2	36133	Gm364
20	76264304	76267738	3435	1	0.00135049	0.0285119	0.999769	Distal Intergenic	ENSMUST00000096389.4	-56919	Gm4937		1	104768529	104995481	226953	1	0.0571936	0.0129984	0.884449	Distal Intergenic	ENSMUST00000062528.8	-1024092	Cdh20
1	149886184	149902199	16016	2	0.00132024	0.0286755	0.999769	Distal Intergenic	ENSMUST00000155438.1	1352006	Pla2g4a		5	7304125	7311491	7367	1	-0.0615316	0.0130151	0.884449	Intron (ENSMUST00000200317.4/207618, intron 1 of 3)	ENSMUST00000088796.2	-209076	4921511H03Rik
5	84330775	84417382	86608	2	0.0012954	0.0287412	0.999769	Distal Intergenic	ENSMUST00000136775.1	-569000	Epha5		1	7160557	7172659	12103	1	0.0676836	0.0130265	0.884449	Intron (ENSMUST00000181554.1/ENSMUST00000181554.1, intron 1 of 2)	ENSMUST00000183204.1	203724	Pcmtd1
2	37068307	37069260	954	1	0.00175896	0.0287531	0.999769	Distal Intergenic	ENSMUST00000120704.1	-8027	Olfr360		4	28813131	28947047	133917	1	0.0429212	0.0130371	0.884449	Distal Intergenic	ENSMUST00000080934.10	-144985	Epha7
13	20090596	20264007	173412	1	0.00136083	0.028785	0.999769	Distal Intergenic	ENSMUST00000181429.7	-6024	Elmo1		9	7344381	7349787	5407	1	0.0513096	0.0130427	0.884449	Distal Intergenic	ENSMUST00000150167.1	-20000	Mmp12
4	122836242	122859078	22837	1	-0.00137074	0.0288155	0.999769	Distal Intergenic	ENSMUST00000030412.10	-61969	Ppt1		3	41751196	41756492	5297	1	0.0646687	0.0130734	0.884449	Distal Intergenic	ENSMUST00000195030.1	1096207	D3Ertd751e
3	118562129	119432924	870796	1	0.00140914	0.0289067	0.999769	Distal Intergenic	ENSMUST00000039177.11	-9774	Dpyd		13	78024902	78026295	1394	1	0.0671239	0.0131304	0.884449	Intron (ENSMUST00000163257.8/68675, intron 7 of 10)	ENSMUST00000175955.3	-91327	Pou5f2
15	5206661	5242710	36050	2	0.000833729	0.0289748	0.999769	Intron (ENSMUST00000133966.1/19219, intron 1 of 2)	ENSMUST00000133966.1	17021	Ptger4		13	88821472	89200538	379067	1	0.0539489	0.0131524	0.884449	Intron (ENSMUST00000224910.1/ENSMUST00000224910.1, intron 1 of 2)	ENSMUST00000118731.7	-293778	Edil3
15	16728756	16857094	128339	1	-0.00158343	0.0289933	0.999769	Distal Intergenic	ENSMUST00000228307.1	-430940	Cdh9		14	11553581	11964131	410551	1	0.0609628	0.0131859	0.884449	Intron (ENSMUST00000022264.12/19270, intron 1 of 29)	ENSMUST00000148113.1	29195	Ptprg
6	24951141	24956297	5157	2	-0.000943193	0.0290096	0.999769	Distal Intergenic	ENSMUST00000127247.3	14700	Tmem229a		13	27199353	27203612	4260	1	0.0559064	0.0132055	0.884449	Distal Intergenic	ENSMUST00000178072.1	16460	Prl3c1
13	86044816	86046904	2089	2	0.0012762	0.0290853	0.999769	Distal Intergenic	ENSMUST00000131011.1	-720780	Cox7c		20	118479708	118480737	1030	2	0.0696255	0.0132064	0.884449	Distal Intergenic	ENSMUST00000073857.5	-533290	Tgif2lx2
14	118787918	118874525	86608	1	-0.00182458	0.0290949	0.999769	Intron (ENSMUST00000047761.12/58187, intron 1 of 4)	ENSMUST00000071546.13	29886	Cldn10		18	45268860	45289824	20965	1	-0.0476335	0.0132615	0.884449	Intron (ENSMUST00000238022.1/ENSMUST00000238022.1, intron 2 of 2)	ENSMUST00000183623.1	-147888	Kcnn2
17	20182078	20183097	1020	2	-0.001153	0.0291191	0.999769	Distal Intergenic	ENSMUST00000095636.1	20987	Fpr-rs6		13	118714699	118792115	77417	1	0.0611017	0.0132618	0.884449	Distal Intergenic	ENSMUST00000022246.8	149117	Fgf10
9	54023405	54068388	44984	2	0.00135512	0.0292656	0.999769	Distal Intergenic	ENSMUST00000098760.4	-22004	Tnfaip8l3		4	60578260	60582199	3940	2	0.0472739	0.0132625	0.884449	Promoter	ENSMUST00000098047.2	0	Mup10
7	51622006	51671119	49114	1	0.00126472	0.0294275	0.999769	Distal Intergenic	ENSMUST00000032710.6	-8581	Slc17a6		4	60578260	60582199	3940	2	0.0472739	0.0132625	0.884449	Promoter	ENSMUST00000098047.2	0	Mup9
5	97455142	97457021	1880	2	-0.00148782	0.02943	0.999769	Distal Intergenic	ENSMUST00000059657.3	-224095	Gk2		4	92144329	92147221	2893	2	0.0538064	0.0132883	0.884449	Distal Intergenic	ENSMUST00000107108.7	7182	Izumo3
1	55405921	55754285	348365	1	0.00114264	0.0294781	0.999769	Intron (ENSMUST00000042986.9/227120, intron 1 of 5)	ENSMUST00000042986.9	144802	Plcl1		20	123103495	123145651	42157	1	0.0714461	0.0133179	0.884449	Distal Intergenic	ENSMUST00000113343.7	-129479	3110007F17Rik
7	52011683	52015728	4046	2	0.00161698	0.02951	0.999769	Distal Intergenic	ENSMUST00000180038.7	-884311	1700015G11Rik		18	15451924	15760157	308234	2	0.0529026	0.0133262	0.884449	Distal Intergenic	ENSMUST00000130553.1	-292159	Chst9
1	26681814	26687460	5647	2	0.00138263	0.0295289	0.999769	Distal Intergenic	ENSMUST00000097801.3	-311540	4931408C20Rik		5	84057791	84416806	359016	2	0.0548982	0.0133344	0.884449	Distal Intergenic	ENSMUST00000113403.7	476362	Epha5
3	99253760	99354259	100500	1	0.00111517	0.0295812	0.999769	Intron (ENSMUST00000151606.7/21384, intron 1 of 2)	ENSMUST00000029462.9	11741	Tbx15		20	157162075	157415286	253212	2	0.0669047	0.0133662	0.884449	Distal Intergenic	ENSMUST00000079945.10	435643	Phex
2	154130336	154138356	8021	1	0.00143658	0.0295966	0.999769	Distal Intergenic	ENSMUST00000028984.12	-21697	Bpifa3		20	64151405	64152198	794	2	0.0559121	0.0134013	0.884449	Distal Intergenic	ENSMUST00000114682.3	143559	Gm6760
7	34095431	34100837	5407	1	0.00158447	0.0296226	0.999769	Distal Intergenic	ENSMUST00000108083.1	-32968	Scgb1b30		4	77351290	78211961	860672	2	0.0555014	0.0134053	0.884449	Distal Intergenic	ENSMUST00000140422.7	-812059	Ptprd
3	20248264	20275733	27470	2	-0.00135559	0.0296948	0.999769	Distal Intergenic	ENSMUST00000011607.5	-7309	Cpb1		20	86191764	86195947	4184	1	0.0500295	0.0134178	0.884449	Distal Intergenic	ENSMUST00000026036.4	-53426	Nr0b1
5	145854426	145879964	25539	2	0.000825839	0.0297455	0.999769	Intron (ENSMUST00000035918.7/13112, intron 4 of 12)	ENSMUST00000035918.7	7032	Cyp3a11		20	91779544	91783018	3475	2	0.058686	0.0134202	0.884449	Distal Intergenic	ENSMUST00000082048.2	-41296	Mageb5
1	26681814	26687460	5647	2	-0.00130913	0.0297473	0.999769	Distal Intergenic	ENSMUST00000097801.3	415792	4931408C20Rik		3	91088137	91090803	2667	2	0.0662172	0.0134383	0.884449	Distal Intergenic	ENSMUST00000166173.2	-216360	9130204L05Rik
5	41625733	41627502	1770	2	0.00125088	0.0297607	0.999769	Intron (ENSMUST00000201422.3/100972, intron 4 of 7)	ENSMUST00000200702.1	-12139	Rab28		18	40523099	40531179	8081	1	0.052152	0.013439	0.884449	Distal Intergenic	ENSMUST00000236525.1	504823	Kctd16
13	17684485	17694736	10252	2	0.0016969	0.0297833	0.999769	Intron (ENSMUST00000068545.5/192136, intron 9 of 13)	ENSMUST00000221467.1	276008	Sugct		13	86044816	86046904	2089	2	0.0596634	0.0134646	0.884449	Distal Intergenic	ENSMUST00000131011.1	-1239347	Cox7c
1	118300889	118309986	9098	2	-0.00181988	0.0297958	0.999769	Distal Intergenic	ENSMUST00000188512.6	1177003	Tsn		15	47581726	47615201	33476	2	0.0520526	0.0135055	0.884449	Distal Intergenic	ENSMUST00000162006.1	49639	Csmd3
5	41625733	41627502	1770	2	0.00197082	0.0298063	0.999769	Distal Intergenic	ENSMUST00000200702.1	114139	Rab28		20	169176114	169187200	11087	2	0.0558815	0.0135072	0.884449	Intron (ENSMUST00000033721.12/11856, intron 1 of 12)	ENSMUST00000066112.11	36166	Amelx
7	3908615	3915503	6889	2	0.00153483	0.0298732	0.999769	Distal Intergenic	ENSMUST00000090689.4	-53093	Gm15448		15	22549022	23400567	851546	1	0.0516124	0.013521	0.884449	Distal Intergenic	ENSMUST00000163361.7	-145531	Cdh18
7	55768178	55772523	4346	1	-0.00149285	0.0299052	0.999769	Distal Intergenic	ENSMUST00000172988.7	-176928	Siglech		1	118300889	118309986	9098	2	0.0449164	0.0135213	0.884449	Distal Intergenic	ENSMUST00000188512.6	139850	Tsn
1	34851837	34863475	11639	1	0.00117438	0.0299437	0.999769	Distal Intergenic	ENSMUST00000152654.2	54238	Plekhb2		1	118300889	118309986	9098	2	0.0710273	0.0135568	0.884449	Distal Intergenic	ENSMUST00000188512.6	451154	Tsn
13	88821472	89200538	379067	1	0.00123674	0.0299933	0.999769	Distal Intergenic	ENSMUST00000118731.7	-88770	Edil3		13	81791977	81793668	1692	1	0.0643611	0.0135897	0.884449	Intron (ENSMUST00000224753.1/ENSMUST00000224753.1, intron 2 of 2)	ENSMUST00000224168.1	445918	Cetn3
3	70007613	70028708	21096	1	0.00116728	0.0299955	0.999769	Distal Intergenic	ENSMUST00000053013.5	1072702	Otol1		7	108346035	108346979	945	2	0.0662937	0.0136009	0.884449	Distal Intergenic	ENSMUST00000080106.1	5670	Olfr493
11	91575315	91577558	2244	2	0.00160283	0.0300698	0.999769	Distal Intergenic	ENSMUST00000061019.5	-742476	Kif2b		20	137570608	138846946	1276339	1	0.0702117	0.0136146	0.884449	Distal Intergenic	ENSMUST00000113063.7	-25201	Il1rapl2
9	40073829	40079404	5576	1	-0.00114221	0.0300995	0.999769	Distal Intergenic	ENSMUST00000054051.4	-2864	Olfr982		12	59200655	59219725	19071	2	0.0533744	0.0136181	0.884449	Distal Intergenic	ENSMUST00000043204.7	-952362	Fbxo33
2	147012996	147078000	65005	1	-0.00138462	0.0301241	0.999769	Distal Intergenic	ENSMUST00000028921.5	-23958	Xrn2		20	13466110	13489313	23204	1	0.0633594	0.0136641	0.884449	Distal Intergenic	ENSMUST00000050434.5	-82538	Nyx
6	64663188	64704323	41136	1	-0.000916579	0.0301855	0.999769	Intron (ENSMUST00000095852.4/14804, intron 13 of 15)	ENSMUST00000210324.1	-131556	Grid2		11	28388817	28434110	45294	2	-0.0596973	0.0136662	0.884449	Distal Intergenic	ENSMUST00000160016.7	123522	Ccdc85a
13	8202866	8761530	558665	1	-0.00159506	0.0302698	0.999769	Distal Intergenic	ENSMUST00000064473.12	-214863	Adarb2		2	111564469	111565511	1043	2	0.0534346	0.0136669	0.884449	Distal Intergenic	ENSMUST00000207786.2	-13666	Olfr1295
7	103609378	103612534	3157	2	-0.00119745	0.0302707	0.999769	Distal Intergenic	ENSMUST00000052152.2	-12565	Olfr620		18	4649068	4680809	31742	1	-0.0541048	0.0136885	0.884449	Distal Intergenic	ENSMUST00000234153.1	72930	9430020K01Rik
1	98499889	98509383	9495	1	0.00171569	0.0302877	0.999769	Intron (ENSMUST00000027575.12/70866, intron 7 of 13)	ENSMUST00000162782.1	-29492	Slco6d1		19	52264297	52265476	1180	1	0.0456285	0.0136993	0.884449	Distal Intergenic	ENSMUST00000039652.5	-498421	Ins1
7	48642803	48643811	1009	2	0.00191642	0.0303733	0.999769	Distal Intergenic	ENSMUST00000094383.2	-16817	Mrgprb3		17	93199017	93200096	1080	1	0.0411595	0.0138068	0.884449	Distal Intergenic	ENSMUST00000234646.1	-939870	Adcyap1
8	107942644	108961630	1018987	1	-0.00167353	0.0303909	0.999769	Intron (ENSMUST00000212462.1/ENSMUST00000212462.1, intron 2 of 2)	ENSMUST00000220518.1	-67388	Zfhx3		13	50467307	50475355	8049	1	0.0556771	0.0138272	0.884449	Intron (ENSMUST00000185962.1/ENSMUST00000185962.1, intron 1 of 1)	ENSMUST00000096633.2	-16602	Gm806
7	85393826	85415920	22095	2	0.00171029	0.0303948	0.999769	Distal Intergenic	ENSMUST00000171213.2	57846	Vmn2r69		9	25482867	25487313	4447	1	0.0594714	0.0138291	0.884449	Distal Intergenic	ENSMUST00000156237.1	455867	Eepd1
6	17988940	18030585	41646	2	0.00105222	0.0304101	0.999769	Distal Intergenic	ENSMUST00000010941.5	49183	Wnt2		16	60424262	60605531	181270	2	0.0626195	0.0139299	0.884449	Distal Intergenic	ENSMUST00000159383.7	-514229	Epha6
20	116448944	116478783	29840	1	0.00135675	0.0304704	0.999769	Intron (ENSMUST00000101269.1/382239, intron 1 of 2)	ENSMUST00000101269.1	18170	Cpxcr1		10	57794568	57807470	12903	1	0.0549198	0.0139803	0.884449	Distal Intergenic	ENSMUST00000125076.1	56963	Smpdl3a
15	68083764	68258856	175093	2	0.00133113	0.0306386	0.999769	Distal Intergenic	ENSMUST00000162054.8	-20308	Zfat		12	56727127	56775360	48234	2	0.0627908	0.013994	0.884449	Intron (ENSMUST00000044634.11/217593, intron 3 of 9)	ENSMUST00000160709.1	-72963	Slc25a21
10	24049510	24050586	1077	1	0.00177646	0.0306508	0.999769	Distal Intergenic	ENSMUST00000071691.3	12604	Taar7f		19	27216484	27249755	33272	1	0.054353	0.0140246	0.884449	Distal Intergenic	ENSMUST00000164509.7	-123600	Vldlr
14	93173729	93885748	712020	2	0.00105544	0.0307845	0.999769	Distal Intergenic	ENSMUST00000194129.1	1344161	Pcdh9		11	12236678	12464960	228283	2	0.0667872	0.0140612	0.884449	Distal Intergenic	ENSMUST00000109651.8	-836644	Cobl
1	88166012	88218997	52986	1	0.0012273	0.03084	0.999769	Intron (ENSMUST00000138182.7/394430, intron 1 of 3)	ENSMUST00000097659.4	10616	Ugt1a5		17	37771299	37773749	2451	1	0.0570363	0.0141568	0.884449	Promoter	ENSMUST00000217119.1	-176	Olfr122
4	75277354	75278305	952	2	0.00180129	0.0308421	0.999769	Distal Intergenic	ENSMUST00000030103.8	327004	Tmem261		4	68761514	68954397	192884	2	0.0638131	0.0141827	0.884449	Distal Intergenic	ENSMUST00000030036.5	-486370	Brinp1
2	12347263	12419470	72208	2	0.00109888	0.0308737	0.999769	Distal Intergenic	ENSMUST00000028105.12	-79468	Fam188a		3	91088137	91090803	2667	2	0.0512014	0.0142317	0.884449	Distal Intergenic	ENSMUST00000166173.2	-450683	9130204L05Rik
20	55431819	55446793	14975	1	-0.00102364	0.0308887	0.999769	Distal Intergenic	ENSMUST00000180231.1	-5947	Gm16430		20	81070698	81094776	24079	1	0.0658207	0.0142505	0.884449	Distal Intergenic	ENSMUST00000150052.1	-371665	Tmem47
20	55431819	55446793	14975	1	-0.00102364	0.0308887	0.999769	Distal Intergenic	ENSMUST00000180231.1	-5947	Gm16405		8	3847965	3854309	6345	2	0.0705004	0.0142609	0.884449	Distal Intergenic	ENSMUST00000033888.4	-4552	Cd209e
12	104387164	104394257	7094	1	0.00151774	0.0309005	0.999769	Intron (ENSMUST00000101078.11/20717, intron 1 of 4)	ENSMUST00000168797.1	-11247	Serpina3m		7	128745420	128750378	4959	1	0.0651048	0.0142707	0.884449	Intron (ENSMUST00000205528.1/ENSMUST00000205528.1, intron 4 of 5)	ENSMUST00000206986.1	151779	Sec23ip
11	96489861	96704431	214571	1	0.0015386	0.0309092	0.999769	Intron (ENSMUST00000103154.10/78473, intron 4 of 12)	ENSMUST00000127639.1	55777	Skap1		20	18414881	18461397	46517	2	0.0663051	0.0142707	0.884449	Distal Intergenic	ENSMUST00000147039.1	-247756	4930578C19Rik
4	112006282	112012345	6064	1	0.000927195	0.0310585	0.999769	Intron (ENSMUST00000162885.7/639781, intron 2 of 2)	ENSMUST00000143802.1	10027	Skint1		20	17556564	17572325	15762	2	0.0605261	0.0142829	0.884449	Distal Intergenic	ENSMUST00000026016.12	-173790	Fundc1
7	41489847	41499408	9562	2	-0.0015838	0.0311082	0.999769	Intron (ENSMUST00000094532.3/269902, intron 1 of 7)	ENSMUST00000205995.1	23045	AW146154		20	39346267	39346963	697	1	0.0629891	0.0143021	0.884449	Distal Intergenic	ENSMUST00000115114.2	-41576	Cypt15
17	40955188	40958981	3794	1	0.000878904	0.0311382	0.999769	Distal Intergenic	ENSMUST00000233222.1	483046	Mut		20	89930098	89932852	2755	2	0.0619025	0.014304	0.884449	Distal Intergenic	ENSMUST00000088146.2	37031	4930415L06Rik
4	72850583	72852634	2052	2	-0.00136388	0.031194	0.999769	Distal Intergenic	ENSMUST00000078617.4	-96611	Aldoart1		17	90033644	91093071	1059428	2	0.0663036	0.0143156	0.884449	Distal Intergenic	ENSMUST00000160844.9	-929247	Nrxn1
5	103529566	103543339	13774	1	-0.000956333	0.0312071	0.999769	Intron (ENSMUST00000199412.4/19249, intron 3 of 17)	ENSMUST00000200581.1	-50782	Ptpn13		16	78953464	79091097	137634	2	0.0618855	0.0143589	0.884449	Distal Intergenic	ENSMUST00000060402.5	-174056	Tmprss15
16	60483597	60605219	121623	2	0.00131262	0.0312351	0.999769	Intron (ENSMUST00000068860.12/13840, intron 1 of 17)	ENSMUST00000162129.1	41707	Epha6		3	50364938	50443611	78674	2	0.0513905	0.0144237	0.884449	Intron (ENSMUST00000194462.5/26570, intron 11 of 11)	ENSMUST00000029297.5	251963	Slc7a11
18	5244647	5334413	89767	2	-0.00129825	0.031276	0.999769	Intron (ENSMUST00000063989.6/240186, intron 1 of 4)	ENSMUST00000234411.1	41817	Zfp438		5	109554715	109556473	1759	2	0.0624417	0.0144257	0.884449	Distal Intergenic	ENSMUST00000198960.1	67252	Crlf2
20	94535474	94542143	6670	2	0.000947385	0.0312856	0.999769	Distal Intergenic	ENSMUST00000026142.7	-30706	Maged1		8	72761880	72763874	1995	1	0.0614992	0.0144287	0.884449	Intron (ENSMUST00000212582.1/ENSMUST00000212582.1, intron 1 of 3)	ENSMUST00000058099.8	20590	F2rl3
9	39771772	39772798	1027	2	0.00124708	0.031417	0.999769	Distal Intergenic	ENSMUST00000075928.5	6444	Olfr968		16	13132391	13144491	12101	1	-0.0467573	0.0144556	0.884449	Distal Intergenic	ENSMUST00000156393.1	23556	Ercc4
8	43130423	43136593	6171	2	-0.0017611	0.0314501	0.999769	Distal Intergenic	ENSMUST00000211541.1	37890	Triml1		20	53777118	53797706	20589	2	0.0705563	0.0144672	0.884449	Distal Intergenic	ENSMUST00000067782.7	-69447	Xlr
13	111439229	111549947	110719	2	0.00164614	0.0314733	0.999769	Intron (ENSMUST00000156236.1/ENSMUST00000156236.1, intron 2 of 3)	ENSMUST00000231096.1	-46830	Gpbp1		13	17684485	17694736	10252	2	0.0524672	0.0144752	0.884449	Intron (ENSMUST00000068545.5/192136, intron 13 of 13)	ENSMUST00000221467.1	738683	Sugct
5	70751047	70842617	91571	2	-0.00155672	0.0315537	0.999769	Distal Intergenic	ENSMUST00000031119.5	-3346	Gabrg1		20	36438489	36484339	45851	2	0.0550435	0.0144847	0.884449	Intron (ENSMUST00000169499.1/101055983, intron 4 of 7)	ENSMUST00000167210.1	16820	Gm14569
9	82829540	82847687	18148	1	0.00175813	0.0317269	0.999769	Distal Intergenic	ENSMUST00000113245.8	-7132	Irak1bp1		1	17601901	17630939	29039	1	0.0533059	0.0145176	0.884449	Distal Intergenic	ENSMUST00000088476.3	-20200	Pi15
5	114865470	114879765	14296	1	0.00153069	0.0317861	0.999769	Intron (ENSMUST00000031547.11/67593, intron 5 of 11)	ENSMUST00000134389.2	3253	4930519G04Rik		14	95881254	95882780	1527	1	0.0565628	0.0145668	0.884449	Distal Intergenic	ENSMUST00000228913.1	-509573	4921530L21Rik
3	98874521	98893239	18719	2	0.00111011	0.0318249	0.999769	Distal Intergenic	ENSMUST00000029464.8	-9716	Hao2		3	41751196	41756492	5297	1	0.0668928	0.0145961	0.884449	Distal Intergenic	ENSMUST00000195030.1	1241673	D3Ertd751e
4	92144329	92147221	2893	2	-0.00126449	0.0318431	0.999769	Distal Intergenic	ENSMUST00000107108.7	174809	Izumo3		17	55938381	55945259	6879	2	0.0546109	0.0146326	0.884449	Distal Intergenic	ENSMUST00000056147.13	18788	Zfp119b
13	88821472	89200538	379067	1	0.00106931	0.0318447	0.999769	Distal Intergenic	ENSMUST00000118731.7	-688146	Edil3		9	82829540	82847687	18148	1	-0.0551208	0.0146503	0.884449	Distal Intergenic	ENSMUST00000113245.8	-338110	Irak1bp1
19	52264297	52265476	1180	1	-0.00156459	0.0318696	0.999769	Distal Intergenic	ENSMUST00000039652.5	-741070	Ins1		5	69296209	69341677	45469	2	0.0543009	0.0146552	0.884449	Distal Intergenic	ENSMUST00000087231.3	456043	Kctd8
20	111891389	112240590	349202	1	-0.00129296	0.0318698	0.999769	Distal Intergenic	ENSMUST00000207962.1	-15587	4933403O08Rik		20	89403848	89409689	5842	2	0.064095	0.0146616	0.884449	Distal Intergenic	ENSMUST00000113959.7	244938	Pet2
18	25479115	25754157	275043	2	0.00143021	0.0319403	0.999769	Distal Intergenic	ENSMUST00000225477.1	-1120205	Celf4		15	33090308	33304620	214313	1	0.0702097	0.0146669	0.884449	Intron (ENSMUST00000042167.9/54381, intron 1 of 7)	ENSMUST00000226896.1	59013	Cpq
18	3507923	3516404	8482	1	-0.0014878	0.0319861	0.999769	Distal Intergenic	ENSMUST00000025075.2	73313	Bambi		10	31493193	31609184	115992	2	0.0538783	0.0146792	0.884449	Intron (ENSMUST00000191234.6/432450, intron 4 of 6)	ENSMUST00000081989.7	-149610	Rnf217
6	56082038	56123008	40971	2	0.00132939	0.0320459	0.999769	Intron (ENSMUST00000044505.13/18575, intron 16 of 18)	ENSMUST00000203462.2	10432	Pde1c		6	149309414	149326671	17258	1	0.0609159	0.0146858	0.884449	Distal Intergenic	ENSMUST00000130664.7	-4181	2810474O19Rik
9	26879752	26898342	18591	2	0.00160861	0.0321795	0.999769	Intron (ENSMUST00000217197.1/382064, intron 6 of 20)	ENSMUST00000214847.1	-5816	Gm1110		10	49101128	49103931	2804	2	0.0606274	0.0147184	0.884449	Distal Intergenic	ENSMUST00000220330.1	528329	Grik2
2	175061549	175067763	6215	2	0.00143097	0.032418	0.999769	Distal Intergenic	ENSMUST00000072895.9	116929	Gm14393		20	117014757	117015104	348	1	0.0651436	0.014719	0.884449	Distal Intergenic	ENSMUST00000122446.1	3362	Gm14920
7	26435646	26464606	28961	1	-0.00117195	0.0324394	0.999769	Intron (ENSMUST00000068767.9/243880, intron 2 of 10)	ENSMUST00000146907.2	3074	Nlrp4a		17	19660328	19709533	49206	1	0.0635016	0.0147522	0.884449	Distal Intergenic	ENSMUST00000171741.2	-10153	Vmn2r102
14	16242270	16243287	1018	2	0.00131528	0.0325364	0.999769	Distal Intergenic	ENSMUST00000148121.2	176750	Oxsm		2	11172108	11301222	129115	1	0.0336153	0.0147919	0.884449	Distal Intergenic	ENSMUST00000028118.8	-75266	Prkcq
12	37445185	37582200	137016	1	-0.00149329	0.0325403	0.999769	Intron (ENSMUST00000049874.13/319660, intron 12 of 12)	ENSMUST00000221949.1	-25899	Agmo		20	127039972	127063986	24015	1	0.0372285	0.014802	0.884449	Distal Intergenic	ENSMUST00000096332.1	110437	Gm382
4	44524757	44710487	185731	2	0.00113468	0.0325467	0.999769	Distal Intergenic	ENSMUST00000014174.13	-10980	Pax5		20	133681320	133684991	3672	2	0.0590842	0.0148236	0.884449	Distal Intergenic	ENSMUST00000193485.1	1412615	Pcdh19
20	91480126	91481160	1035	1	-0.00111188	0.03256	0.999769	Distal Intergenic	ENSMUST00000101396.2	-42782	Gm5072		10	5593775	5606904	13130	1	0.0521339	0.0148725	0.884449	Distal Intergenic	ENSMUST00000051809.9	-3856	Myct1
12	64471330	64474690	3361	2	0.00115036	0.0325638	0.999769	Distal Intergenic	ENSMUST00000059833.7	412763	Fscb		17	19361949	19401098	39150	1	0.0619228	0.0148754	0.884449	Distal Intergenic	ENSMUST00000176107.2	-147923	Vmn2r99
7	17713238	17761132	47895	1	-0.00144073	0.0325843	0.999769	Intron (ENSMUST00000081907.7/73250, intron 4 of 8)	ENSMUST00000081907.7	36542	Ceacam5		4	75944806	76594299	649494	2	0.0567435	0.0148778	0.884449	Intron (ENSMUST00000107287.8/19266, intron 7 of 14)	ENSMUST00000173376.7	-493553	Ptprd
2	66482091	66634653	152563	2	0.00157269	0.0325958	0.999769	Intron (ENSMUST00000100063.8/20274, intron 1 of 27)	ENSMUST00000164384.8	14615	Scn9a		13	86044821	86046347	1527	2	0.0566022	0.0149168	0.884449	Distal Intergenic	ENSMUST00000132233.1	131173	Cox7c
4	13889220	13889962	743	1	0.00113765	0.0326067	0.999769	Distal Intergenic	ENSMUST00000139736.1	245493	Runx1t1		8	15106025	15108840	2816	1	0.051474	0.0149403	0.884449	Intron (ENSMUST00000033842.3/17930, intron 13 of 36)	ENSMUST00000135393.1	-19615	Myom2
16	10170226	10174630	4405	1	-0.00181912	0.0327542	0.999769	Distal Intergenic	ENSMUST00000121292.7	-33340	Rpl39l		18	86394952	86506718	111767	1	0.0575799	0.0149414	0.884449	Distal Intergenic	ENSMUST00000058829.3	-395677	Neto1
12	46694517	46818929	124413	2	0.00135675	0.0327814	0.999769	Distal Intergenic	ENSMUST00000021438.7	-30776	Nova1		20	112311366	112372430	61065	1	-0.0505233	0.0149571	0.884449	Intron (ENSMUST00000026599.9/68117, intron 1 of 8)	ENSMUST00000113415.1	11331	Apool
17	39640954	39645666	4713	1	0.00120879	0.0328098	0.999769	Distal Intergenic	ENSMUST00000178929.2	87388	Esp15		16	26913553	26965606	52054	2	0.0638894	0.0149575	0.884449	Intron (ENSMUST00000231417.1/239789, intron 5 of 7)	ENSMUST00000231417.1	43063	Gmnc
1	5596518	5603153	6636	1	0.00141987	0.0328797	0.999769	Distal Intergenic	ENSMUST00000159083.1	159942	Oprk1		2	88486734	88487669	936	1	0.060869	0.0149591	0.884449	Distal Intergenic	ENSMUST00000050038.1	-11972	Olfr1184
2	101562125	101576125	14001	2	0.00126908	0.0329104	0.999769	Distal Intergenic	ENSMUST00000177152.1	71269	B230118H07Rik		20	47841930	47892396	50467	2	0.0501483	0.0149878	0.884449	Distal Intergenic	ENSMUST00000153548.8	197987	Smarca1
6	63255876	63314071	58196	1	0.000962944	0.0330001	0.999769	Distal Intergenic	ENSMUST00000159319.1	-214745	Grid2		9	35685425	35687390	1966	2	0.0694892	0.0149946	0.884449	Distal Intergenic	ENSMUST00000183567.1	-17864	Gm17252
7	85944614	85961629	17016	2	-0.00146013	0.0330235	0.999769	Distal Intergenic	ENSMUST00000233635.1	-32162	Vmn2r74		1	143606161	143640581	34421	2	0.0517384	0.0150084	0.884449	Distal Intergenic	ENSMUST00000162638.1	1020631	Cdc73
5	84330775	84417382	86608	2	-0.00107937	0.033033	0.999769	Distal Intergenic	ENSMUST00000136775.1	-368943	Epha5		9	39771772	39772798	1027	2	0.0574274	0.0150302	0.884449	Distal Intergenic	ENSMUST00000075928.5	6655	Olfr968
13	80883384	80889643	6260	1	-0.0015873	0.0330588	0.999769	Intron (ENSMUST00000187731.2/ENSMUST00000187731.2, intron 1 of 2)	ENSMUST00000159090.1	-872752	Arrdc3		10	8722219	8886070	163852	2	0.044708	0.0150373	0.884449	Distal Intergenic	ENSMUST00000015449.5	-147907	Sash1
12	101404752	101625854	221103	1	-0.00145835	0.0330953	0.999769	Intron (ENSMUST00000221965.1/271036, intron 2 of 4)	ENSMUST00000221241.1	12373	Catsperb		15	33090308	33304620	214313	1	0.0568249	0.0150505	0.884449	Intron (ENSMUST00000042167.9/54381, intron 2 of 7)	ENSMUST00000226896.1	129158	Cpq
20	118427227	118428256	1030	1	0.00119298	0.0331087	0.999769	Distal Intergenic	ENSMUST00000072518.7	-75090	Tgif2lx2		16	65815257	65866368	51112	1	0.0665848	0.0150633	0.884449	Distal Intergenic	ENSMUST00000168064.2	-52772	Vgll3
5	138441468	138460694	19227	1	0.00167369	0.033163	0.999769	Distal Intergenic	ENSMUST00000085856.11	-34973	Zfp157		13	61536263	61541839	5577	2	0.0485187	0.0150905	0.884449	Intron (ENSMUST00000225902.1/64139, intron 1 of 2)	ENSMUST00000099451.3	-9289	Ctsm
2	109092300	109278280	185981	2	-0.00124294	0.0331718	0.999769	Distal Intergenic	ENSMUST00000147376.7	933346	Mettl15		20	45090904	45092791	1888	1	0.0609161	0.0151035	0.884449	Distal Intergenic	ENSMUST00000040002.3	20508	Prr32
18	84965510	84981472	15963	1	0.00115495	0.0332754	0.999769	Distal Intergenic	ENSMUST00000225015.1	162288	Fbxo15		20	114980970	114981317	348	2	0.0517211	0.0151553	0.884449	Distal Intergenic	ENSMUST00000118664.1	-726032	Rpl30
10	88675890	88685015	9126	2	0.00140358	0.0333145	0.999769	Distal Intergenic	ENSMUST00000138734.1	-11275	Spic		4	115452604	115471062	18459	1	0.0593577	0.0151987	0.884449	Distal Intergenic	ENSMUST00000119958.2	-6638	Cyp4a30b
17	37952051	37953079	1029	2	0.000924191	0.0333603	0.999769	Exon (ENSMUST00000172723.1/ENSMUST00000172723.1, exon 1 of 1)	ENSMUST00000049620.5	5063	Olfr761		14	16431337	16575827	144491	2	0.0436401	0.0152037	0.884449	Intron (ENSMUST00000223976.1/218772, intron 1 of 3)	ENSMUST00000225921.1	-115969	Rarb
7	33373234	33374559	1326	1	0.00158438	0.0334485	0.999769	Distal Intergenic	ENSMUST00000166714.2	47147	Scgb1b20		3	13471655	13777103	305449	1	0.0403864	0.0152227	0.884449	Distal Intergenic	ENSMUST00000191806.2	-302024	Ralyl
13	64748629	64758461	9833	2	0.00146456	0.033456	0.999769	Distal Intergenic	ENSMUST00000222618.1	43760	Cntnap3		20	163513904	163549677	35774	2	0.0681335	0.0152545	0.884449	Distal Intergenic	ENSMUST00000033730.2	181136	Grpr
3	13471655	13777103	305449	1	-0.00122163	0.0335013	0.999769	Distal Intergenic	ENSMUST00000191806.2	-450747	Ralyl		4	89688198	89694772	6575	1	0.0566629	0.0152745	0.884449	Distal Intergenic	ENSMUST00000052478.2	96734	Dmrta1
14	50186262	50187218	957	2	0.00113824	0.0335167	0.999769	Distal Intergenic	ENSMUST00000051453.1	17649	Olfr730		20	133681320	133684991	3672	2	0.0577297	0.0152832	0.884449	Distal Intergenic	ENSMUST00000193485.1	1060900	Pcdh19
20	41400854	41613099	212246	1	0.000881634	0.0335279	0.999769	Distal Intergenic	ENSMUST00000128197.7	-293181	Gria3		1	53397006	53706761	309756	2	0.0599369	0.0153121	0.884449	Intron (ENSMUST00000094964.6/627872, intron 20 of 65)	ENSMUST00000094964.6	111593	Dnah7a
8	19445769	19447606	1838	2	0.00141221	0.0336082	0.999769	Distal Intergenic	ENSMUST00000033854.3	-7907	Defb8		11	105401652	105456735	55084	2	0.0528581	0.0153396	0.884449	Distal Intergenic	ENSMUST00000100332.3	-20114	2023-03-10
3	7366669	7437515	70847	1	0.0013233	0.0336295	0.999769	Distal Intergenic	ENSMUST00000192468.1	-371496	Pkia		17	62607319	62881144	273826	2	0.0452219	0.0153573	0.884449	Intron (ENSMUST00000232942.1/ENSMUST00000232942.1, intron 3 of 4)	ENSMUST00000078839.4	480936	Efna5
3	20314473	20367177	52705	2	0.0013437	0.0336399	0.999769	Distal Intergenic	ENSMUST00000068316.7	-73160	Agtr1b		17	78200248	78376592	176345	1	0.0468826	0.0153697	0.884449	Distal Intergenic	ENSMUST00000112498.2	-1159644	Crim1
5	83289996	83354956	64961	2	0.00140894	0.0336563	0.999769	Distal Intergenic	ENSMUST00000146669.1	217044	Tecrl		3	92583867	92588997	5131	2	0.0765773	0.0153703	0.884449	Distal Intergenic	ENSMUST00000098888.6	-9031	Smcp
6	96831203	97060413	229211	2	0.00129449	0.0337434	0.999769	Distal Intergenic	ENSMUST00000089295.5	240499	Fam19a4		20	85249679	85270288	20610	1	0.0474812	0.0153881	0.884449	Distal Intergenic	ENSMUST00000048382.4	45586	1600014K23Rik
20	119927196	119930165	2970	1	0.00128544	0.0338005	0.999769	Distal Intergenic	ENSMUST00000040961.2	-19499	Pabpc5		17	19361949	19401098	39150	1	0.0609616	0.0154027	0.884449	Intron (ENSMUST00000232310.1/ENSMUST00000232310.1, intron 1 of 1)	ENSMUST00000176107.2	-33047	Vmn2r99
3	91088137	91090803	2667	2	0.00152022	0.0338022	0.999769	Distal Intergenic	ENSMUST00000166173.2	-21745	9130204L05Rik		11	62700356	62731885	31530	2	0.0522665	0.0154353	0.884449	Distal Intergenic	ENSMUST00000150336.7	-4466	Zfp287
8	56587920	56591473	3554	1	-0.00174792	0.0338212	0.999769	Distal Intergenic	ENSMUST00000211294.1	225307	Fbxo8		20	71663966	71667392	3427	1	0.0635674	0.0154634	0.884449	Distal Intergenic	ENSMUST00000144712.6	16945	Gpr50
8	24437180	24438984	1805	2	0.00163889	0.0338664	0.999769	Distal Intergenic	ENSMUST00000052622.5	168235	1810011O10Rik		14	95881254	95882780	1527	1	0.0587866	0.0154775	0.884449	Distal Intergenic	ENSMUST00000228913.1	-754063	4921530L21Rik
4	144395056	144408417	13362	2	-0.00170523	0.0339657	0.999769	Exon (ENSMUST00000133334.1/ENSMUST00000133334.1, exon 2 of 2)	ENSMUST00000123854.1	1833	Pramef12		1	111858706	111864918	6213	2	0.0506663	0.0154923	0.884449	Distal Intergenic	ENSMUST00000035462.6	-1217164	Dsel
6	61570670	61820582	249913	1	0.00112521	0.0339906	0.999769	Intron (ENSMUST00000126214.7/232035, intron 6 of 10)	ENSMUST00000134710.2	20175	Ccser1		16	42248442	42340651	92210	2	0.0628535	0.0155061	0.884449	Distal Intergenic	ENSMUST00000102817.4	-214360	Gap43
4	70461826	70534995	73170	2	-0.00131456	0.0340396	0.999769	Distal Intergenic	ENSMUST00000037881.2	-728121	Megf9		13	75089826	75134861	45036	1	0.0626502	0.0155144	0.884449	Distal Intergenic	ENSMUST00000022075.5	-9132	Pcsk1
7	10446789	10449202	2414	1	0.00153962	0.0340909	0.999769	Distal Intergenic	ENSMUST00000055964.7	12751	Vmn1r67		20	64151405	64152198	794	2	0.0547368	0.0155266	0.884449	Distal Intergenic	ENSMUST00000114682.3	802801	Gm6760
5	70751775	70842204	90430	2	0.00153505	0.0342028	0.999769	Distal Intergenic	ENSMUST00000199705.1	468938	Gabrg1		3	148815856	148822979	7124	2	-0.0531364	0.015539	0.884449	Distal Intergenic	ENSMUST00000168352.1	801276	Lphn2
7	48198070	48199288	1219	2	0.00158486	0.034313	0.999769	Distal Intergenic	ENSMUST00000094388.2	-47954	Mrgprb4		20	89403848	89409689	5842	2	0.0563659	0.0155632	0.884449	Distal Intergenic	ENSMUST00000113959.7	92398	Pet2
20	117014757	117015104	348	1	-0.00116468	0.034458	0.999769	Distal Intergenic	ENSMUST00000122446.1	-37908	Gm14920		2	36906911	36907994	1084	1	0.0582871	0.0155653	0.884449	3' UTR	ENSMUST00000068475.4	5599	Olfr354
14	44102654	44103534	881	1	-0.000707212	0.0344586	0.999769	Distal Intergenic	ENSMUST00000074839.6	15976	Ear2		7	8469563	8489075	19513	2	0.037246	0.0155862	0.884449	Distal Intergenic	ENSMUST00000164845.3	47788	Vmn2r45
15	64088541	64382919	294379	2	-0.00134856	0.0344682	0.999769	Distal Intergenic	ENSMUST00000110115.8	-117747	Asap1		20	161082525	161202033	119509	1	0.0629974	0.0155891	0.884449	Intron (ENSMUST00000238603.1/107815, intron 1 of 11)	ENSMUST00000238603.1	1176	Scml2
8	72814599	73353540	538942	2	0.000730277	0.0345061	0.999769	Distal Intergenic	ENSMUST00000212459.1	-141155	Large		15	47581726	47615201	33476	2	0.0556401	0.0156193	0.884449	Distal Intergenic	ENSMUST00000162006.1	279803	Csmd3
13	49722119	49723096	978	1	0.00139477	0.0345964	0.999769	Distal Intergenic	ENSMUST00000165656.1	146879	Iars		1	118300889	118309986	9098	2	0.0425885	0.0156854	0.884449	Intron (ENSMUST00000187860.6/ENSMUST00000187860.6, intron 4 of 4)	ENSMUST00000188512.6	285865	Tsn
19	39389556	39463075	73520	2	0.0017863	0.0347221	0.999769	Intron (ENSMUST00000035488.2/13097, intron 3 of 8)	ENSMUST00000035488.2	13286	Cyp2c38		7	85221138	85237783	16646	2	0.0633807	0.0156886	0.884449	Intron (ENSMUST00000173382.1/ENSMUST00000173382.1, intron 5 of 5)	ENSMUST00000233062.1	-78769	Vmn2r68
17	40293758	40319207	25450	2	0.00153926	0.0347636	0.999769	Distal Intergenic	ENSMUST00000026498.4	-25763	Crisp1		20	68678541	68717963	39423	1	0.0644663	0.0157169	0.884449	Distal Intergenic	ENSMUST00000088546.11	-7623	Fmr1
13	13182715	13191923	9209	1	0.00117274	0.0347769	0.999769	Distal Intergenic	ENSMUST00000021778.13	-73118	Prl2c5		18	73573044	73592575	19532	1	0.0604654	0.0157208	0.884449	Distal Intergenic	ENSMUST00000091852.4	-172885	Mex3c
2	67173834	67526615	352782	1	0.00141248	0.0349391	0.999769	Distal Intergenic	ENSMUST00000238912.1	-111647	Xirp2		18	70617773	70625777	8005	1	-0.0394181	0.0157389	0.884449	Distal Intergenic	ENSMUST00000128555.1	98456	Mbd2
19	13501117	13506192	5076	1	0.00186352	0.0351671	0.999769	Distal Intergenic	ENSMUST00000214274.1	7164	Olfr1477		1	115684756	116587323	902568	1	0.0644024	0.0157462	0.884449	Distal Intergenic	ENSMUST00000043725.8	-1891491	Cntnap5a
7	8469563	8489075	19513	2	0.00113937	0.0351988	0.999769	Intron (ENSMUST00000164845.3/100042810, intron 1 of 5)	ENSMUST00000164845.3	2423	Vmn2r45		16	66662190	67620908	958719	2	0.0520204	0.0157527	0.884449	Distal Intergenic	ENSMUST00000120898.7	-481829	Cadm2
7	56239808	56536513	296706	1	0.00152055	0.0352398	0.999769	Intron (ENSMUST00000032633.11/18431, intron 1 of 23)	ENSMUST00000144739.7	11096	Oca2		18	7910619	7918503	7885	1	-0.0551197	0.0157565	0.884449	Distal Intergenic	ENSMUST00000167542.1	188257	Wac
6	106710357	106749037	38681	2	-0.00133026	0.035263	0.999769	Distal Intergenic	ENSMUST00000204659.2	-4160	Il5ra		13	4590757	4609174	18418	2	0.0635593	0.0157581	0.884449	Distal Intergenic	ENSMUST00000110691.9	-282080	Akr1e1
5	110006616	110010018	3403	1	-0.00109965	0.0352898	0.999769	Distal Intergenic	ENSMUST00000187241.1	23243	Zfp932		14	88466857	88471346	4490	2	0.0587743	0.0157812	0.884449	Distal Intergenic	ENSMUST00000192557.1	326277	Pcdh20
1	104768529	104995481	226953	1	0.00113387	0.0353912	0.999769	Distal Intergenic	ENSMUST00000062528.8	-924873	Cdh20		6	141652255	141656906	4652	1	-0.0584305	0.0158279	0.884449	Intron (ENSMUST00000042812.8/28253, intron 8 of 15)	ENSMUST00000162675.1	9073	Slco1b2
1	16964560	17004219	39660	2	0.00153936	0.0354583	0.999769	Intron (ENSMUST00000186604.1/ENSMUST00000186604.1, intron 1 of 2)	ENSMUST00000186024.1	95017	Jph1		9	20212207	20213353	1147	1	0.0511392	0.0159401	0.884449	Distal Intergenic	ENSMUST00000073122.3	-12534	Olfr871
15	86235505	86292162	56658	1	-0.00152346	0.0354864	0.999769	Distal Intergenic	ENSMUST00000229242.1	311725	Tbc1d22a		18	90510154	90543267	33114	1	0.047815	0.0159553	0.884449	Distal Intergenic	ENSMUST00000025515.6	-252731	Tmx3
1	144244673	144249027	4355	2	-0.00117111	0.0354921	0.999769	Distal Intergenic	ENSMUST00000167812.1	13181	Rgs1		4	49769635	49845744	76110	2	0.0606427	0.0160043	0.884449	Distal Intergenic	ENSMUST00000131797.1	-80392	Grin3a
17	12272192	12308584	36393	2	0.000909955	0.0355151	0.999769	Intron (ENSMUST00000233755.1/26407, intron 1 of 25)	ENSMUST00000233012.1	18093	Map3k4		20	89752268	89755491	3224	1	0.0655191	0.0160487	0.884449	Distal Intergenic	ENSMUST00000113958.1	-162389	4932429P05Rik
2	82943634	83008937	65304	1	-0.00143085	0.0355826	0.999769	Distal Intergenic	ENSMUST00000143764.8	-101754	Fsip2		3	67892232	68626466	734235	1	0.0445825	0.0160594	0.884449	Intron (ENSMUST00000063263.4/208426, intron 1 of 3)	ENSMUST00000182006.3	33388	SCHIP1
2	82053222	82259879	206658	1	0.00158245	0.0356292	0.999769	Distal Intergenic	ENSMUST00000047527.7	-312295	Zfp804a		20	111110458	111123874	13417	1	-0.0420299	0.0160624	0.884449	Distal Intergenic	ENSMUST00000101282.2	33895	Cylc1
12	59200655	59219725	19071	2	-0.00161187	0.0356501	0.999769	Distal Intergenic	ENSMUST00000043204.7	-870287	Fbxo33		17	39406359	39410992	4634	1	0.0551241	0.016155	0.884449	Distal Intergenic	ENSMUST00000179848.1	-37094	Esp18
7	12152464	12153405	942	1	0.000759102	0.0356862	0.999769	3' UTR	ENSMUST00000078039.2	5250	Vmn1r78		17	42315947	42505077	189131	1	0.0368931	0.016164	0.884449	Distal Intergenic	ENSMUST00000048691.5	-611857	Ptchd4
12	101649033	101709536	60504	2	-0.00129722	0.0357207	0.999769	Intron (ENSMUST00000162735.7/74413, intron 8 of 11)	ENSMUST00000160715.7	36930	Tc2n		19	13529675	13530622	948	1	0.0671122	0.0161733	0.884449	Distal Intergenic	ENSMUST00000072219.1	27368	Olfr1480
8	39005845	39165114	159270	1	0.00116907	0.0357234	0.999769	Distal Intergenic	ENSMUST00000209440.1	-14001	Tusc3		16	59097981	59101853	3873	2	0.0464963	0.0162025	0.884449	Distal Intergenic	ENSMUST00000205727.2	-1250	Olfr190
13	28142484	28151611	9128	1	0.00166865	0.0357656	0.999769	Distal Intergenic	ENSMUST00000017208.4	-6817	Prl5a1		17	62607319	62881144	273826	2	0.0593844	0.0162713	0.884449	Distal Intergenic	ENSMUST00000078839.4	1135950	Efna5
10	31313383	31328204	14822	1	0.00142541	0.0357755	0.999769	Distal Intergenic	ENSMUST00000000304.13	-66161	Hddc2		20	37213804	37222258	8455	2	0.0544262	0.0162794	0.884449	Distal Intergenic	ENSMUST00000115210.1	-8807	Rhox1
6	131284513	131285873	1361	2	0.00141733	0.0358072	0.999769	Distal Intergenic	ENSMUST00000174488.1	5762	Magoh		5	145977194	146009618	32425	2	0.0585271	0.0162811	0.884449	Distal Intergenic	ENSMUST00000145062.7	-15116	Cyp3a25
6	131284513	131285873	1361	2	0.00141733	0.0358072	0.999769	Distal Intergenic	ENSMUST00000174488.1	5762	Magohb		2	124089969	124143353	53385	1	0.0521331	0.0162969	0.884449	Distal Intergenic	ENSMUST00000137172.1	-9288	Sema6d
4	14505289	14516369	11081	2	0.00101339	0.0358241	0.999769	Distal Intergenic	ENSMUST00000138042.1	158728	Slc26a7		6	141629518	141686646	57129	1	0.052392	0.0163262	0.884449	Distal Intergenic	ENSMUST00000042812.8	-41191	Slco1b2
6	124189756	124231856	42101	2	-0.00164006	0.0358895	0.999769	Intron (ENSMUST00000236620.1/ENSMUST00000236620.1, intron 2 of 6)	ENSMUST00000233936.1	56361	Vmn2r27		10	129046132	129047061	930	2	0.0639668	0.0163264	0.884449	Promoter	ENSMUST00000071559.2	-888	Olfr765
2	172036233	172043466	7234	2	0.00114179	0.0359043	0.999769	Distal Intergenic	ENSMUST00000087950.3	15144	Cbln4		1	115684756	116587323	902568	1	0.0667305	0.0163487	0.884449	Distal Intergenic	ENSMUST00000043725.8	948085	Cntnap5a
8	43130423	43136593	6171	2	-0.0014653	0.035907	0.999769	Distal Intergenic	ENSMUST00000211541.1	108030	Triml1		2	88070365	88071407	1043	2	0.055707	0.0163608	0.884449	Distal Intergenic	ENSMUST00000099835.4	-3764	Olfr1163
13	43615983	43668066	52084	1	-0.0015489	0.0360253	0.999769	Intron (ENSMUST00000059986.2/328234, intron 1 of 1)	ENSMUST00000161817.1	9616	Rnf182		4	122689275	122705129	15855	1	0.0616759	0.0163612	0.884449	Distal Intergenic	ENSMUST00000024032.3	-63392	9530002B09Rik
19	8335371	8405111	69741	2	0.00173524	0.0361018	0.999769	Distal Intergenic	ENSMUST00000096269.10	-53625	Slc22a30		1	118300889	118309986	9098	2	0.0630549	0.0163769	0.884449	Distal Intergenic	ENSMUST00000188512.6	652125	Tsn
1	46144697	46178717	34021	1	0.00126259	0.0361852	0.999769	Intron (ENSMUST00000238593.1/227058, intron 9 of 65)	ENSMUST00000190792.1	-29617	Dnah7b		7	33518481	33520458	1978	2	0.0481224	0.0163991	0.884449	Distal Intergenic	ENSMUST00000185407.1	-10400	Scgb2b21
9	31426196	31464462	38267	2	0.00158094	0.0362055	0.999769	Distal Intergenic	ENSMUST00000048050.8	-202755	Tmem45b		4	121414735	121423099	8365	2	-0.0651689	0.0164086	0.884449	Distal Intergenic	ENSMUST00000106266.1	38544	Gm12886
8	102634604	102637319	2716	2	0.000937388	0.036237	0.999769	Distal Intergenic	ENSMUST00000210578.1	847057	Cdh11		19	34972729	34975743	3015	1	0.0480998	0.0164383	0.884449	Distal Intergenic	ENSMUST00000224381.1	368960	Kif20b
5	86916638	86926530	9893	2	0.00154181	0.0362984	0.999769	Distal Intergenic	ENSMUST00000031183.2	-20241	Ugt2b1		7	23983961	23985040	1080	1	0.0625318	0.0164734	0.884449	Distal Intergenic	ENSMUST00000181796.3	5613	Vmn1r90
4	77351290	78211961	860672	2	-0.00125672	0.0363367	0.999769	Distal Intergenic	ENSMUST00000140422.7	-347407	Ptprd		5	81020138	81388784	368647	1	0.0558616	0.0164859	0.884449	Distal Intergenic	ENSMUST00000147226.7	-1774819	Lphn3
2	21367567	21811688	444122	1	0.0013256	0.0364079	0.999769	Intron (ENSMUST00000055946.7/241263, intron 5 of 10)	ENSMUST00000155760.1	285911	Gpr158		7	8366164	8383333	17170	2	0.0533848	0.0164895	0.884449	Distal Intergenic	ENSMUST00000232847.1	-4960	Vmn2r44
6	21949571	21976038	26468	1	0.00142361	0.0365089	0.999769	Distal Intergenic	ENSMUST00000031680.9	-17244	Ing3		14	16242270	16243287	1018	2	-0.0400027	0.016519	0.884449	Intron (ENSMUST00000225006.1/ENSMUST00000225006.1, intron 1 of 3)	ENSMUST00000148121.2	356117	Oxsm
2	82053222	82259879	206658	1	0.00144575	0.0365207	0.999769	Distal Intergenic	ENSMUST00000047527.7	-89169	Zfp804a		20	61709497	61710955	1459	1	0.0546033	0.0165405	0.884449	Distal Intergenic	ENSMUST00000075983.5	-178318	Ldoc1
3	123526168	123690853	164686	2	0.00127009	0.0365593	0.999769	Distal Intergenic	ENSMUST00000154668.7	-141720	Ndst3		7	10273828	10275351	1524	2	0.0607348	0.0165556	0.884449	Exon (ENSMUST00000237045.1/ENSMUST00000237045.1, exon 3 of 3)	ENSMUST00000060374.4	-3835	Vmn1r66
5	14514993	14860184	345192	1	0.00125785	0.0366214	0.999769	Intron (ENSMUST00000182407.7/26875, intron 3 of 19)	ENSMUST00000182426.2	73938	Pclo		2	111368591	111369616	1026	1	0.0529646	0.0165564	0.884449	Distal Intergenic	ENSMUST00000090328.4	-7126	Olfr1283
15	93244455	93275151	30697	2	-0.00151625	0.0366327	0.999769	Distal Intergenic	ENSMUST00000057896.4	234967	Gxylt1		5	6769030	6876523	107494	2	0.0551952	0.0165826	0.884449	Distal Intergenic	ENSMUST00000164784.1	365219	Zfp804b
1	50909962	50979920	69959	1	0.00113556	0.0366533	0.999769	Distal Intergenic	ENSMUST00000114565.7	-495217	Tmeff2		20	127039972	127063986	24015	1	-0.0551437	0.0165841	0.884449	Distal Intergenic	ENSMUST00000096332.1	-30225	Gm382
10	129332883	129333818	936	1	0.00102308	0.0366719	0.999769	Intron (ENSMUST00000204108.2/ENSMUST00000204108.2, intron 1 of 1)	ENSMUST00000075613.1	-1649	Olfr781		10	14760219	14770583	10365	1	0.0397181	0.0166086	0.884449	Distal Intergenic	ENSMUST00000190751.1	159320	Nmbr
11	16971464	17052381	80918	2	-0.00143073	0.0366764	0.999769	Intron (ENSMUST00000058159.5/380686, intron 2 of 2)	ENSMUST00000020321.12	-10625	Plek		9	91382410	91388044	5635	1	0.0509464	0.0166092	0.884449	Distal Intergenic	ENSMUST00000085242.4	397855	Zic4
13	71957921	71963723	5803	2	0.00171941	0.0367041	0.999769	Distal Intergenic	ENSMUST00000077337.8	-314526	Irx1		20	44365458	44368342	2885	2	0.0579876	0.0166192	0.884449	Distal Intergenic	ENSMUST00000115057.1	272359	Dcaf12l2
7	42260053	42300755	40703	1	0.00146716	0.0367727	0.999769	Distal Intergenic	ENSMUST00000166131.1	-37204	Vmn2r61		7	85393826	85415920	22095	2	0.069699	0.0166383	0.884449	Distal Intergenic	ENSMUST00000171213.2	33740	Vmn2r69
4	13889220	13889962	743	1	0.000904476	0.0368072	0.999769	Distal Intergenic	ENSMUST00000139736.1	120325	Runx1t1		14	19594139	19602581	8443	2	0.0586744	0.0166449	0.884449	Distal Intergenic	ENSMUST00000096121.11	210508	Gm5458
3	7573182	7613760	40579	2	-0.00134491	0.0369562	0.999769	Intron (ENSMUST00000181286.1/ENSMUST00000181286.1, intron 1 of 2)	ENSMUST00000192202.5	-24884	Il7		20	167473973	168448042	974070	2	0.040585	0.0167427	0.884449	Intron (ENSMUST00000112147.8/333605, intron 2 of 19)	ENSMUST00000238709.1	-37770	Frmpd4
4	13743436	13893649	150214	1	-0.00154389	0.0369991	0.999769	Distal Intergenic	ENSMUST00000006761.9	-186802	Runx1t1		12	37817726	37982010	164285	1	0.0599679	0.0167526	0.884449	Distal Intergenic	ENSMUST00000222337.1	-114808	Dgkb
5	146079267	146113285	34019	1	0.00150165	0.0371031	0.999769	Promoter	ENSMUST00000035571.9	518	Cyp3a59		11	8451070	8468675	17606	2	0.0592582	0.0168396	0.884449	Distal Intergenic	ENSMUST00000129074.1	115728	Tns3
10	5640352	5646900	6549	1	-0.00143543	0.0372585	0.999769	Distal Intergenic	ENSMUST00000217331.1	29750	Vip		4	9448069	9475458	27390	2	0.050873	0.0168692	0.884449	Intron (ENSMUST00000151232.1/65973, intron 2 of 2)	ENSMUST00000151232.1	8396	Asph
2	67194756	67526604	331849	1	0.00148802	0.037276	0.999769	Intron (ENSMUST00000238912.1/241431, intron 2 of 10)	ENSMUST00000239121.1	20676	Xirp2		20	118479708	118480737	1030	2	0.0644336	0.01695	0.884449	Distal Intergenic	ENSMUST00000073857.5	-81988	Tgif2lx2
7	140500849	140507396	6548	2	0.00118178	0.037316	0.999769	Distal Intergenic	ENSMUST00000215768.1	-1536	Olfr536		13	62773608	62777089	3482	2	0.0484779	0.0170857	0.884449	3' UTR	ENSMUST00000167516.2	4716	Gm5141
6	89844518	89845615	1098	2	0.00159636	0.0373706	0.999769	Distal Intergenic	ENSMUST00000089419.2	26615	Vmn1r42		11	66911981	66929876	17896	1	0.0426877	0.0170954	0.884449	Distal Intergenic	ENSMUST00000123434.2	-127898	Pirt
13	90883453	90898824	15372	2	-0.00178433	0.0374289	0.999769	Distal Intergenic	ENSMUST00000182104.1	205478	Atp6ap1l		17	15756765	15761335	4571	1	0.0414958	0.0171033	0.884449	Distal Intergenic	ENSMUST00000173040.1	24034	Chd1
1	63445891	63573217	127327	1	-0.00160583	0.0374457	0.999769	Distal Intergenic	ENSMUST00000182642.7	-52904	Adam23		15	10177238	10329388	152151	1	-0.0596907	0.0171046	0.884449	Distal Intergenic	ENSMUST00000005400.12	-110645	Prlr
12	46701075	46720859	19785	2	0.00151724	0.0374578	0.999769	Distal Intergenic	ENSMUST00000219886.1	423874	Nova1		14	50413546	50414481	936	1	0.0542121	0.0171094	0.884449	Distal Intergenic	ENSMUST00000058972.1	-9284	Olfr738
10	45671514	45712159	40646	1	0.00156298	0.0374792	0.999769	Intron (ENSMUST00000037044.12/209462, intron 11 of 23)	ENSMUST00000150511.7	-4209	Hace1		4	8143362	8239041	95680	2	0.0595203	0.0171142	0.884449	Distal Intergenic	ENSMUST00000066674.7	192452	Car8
13	100211739	100246323	34585	2	0.00103463	0.0375141	0.999769	Intron (ENSMUST00000049789.2/17951, intron 8 of 13)	ENSMUST00000049789.2	21324	Naip5		15	13059251	13173675	114425	2	-0.0484997	0.0171486	0.884449	Distal Intergenic	ENSMUST00000226917.1	-546155	Cdh6
9	109179227	109195975	16749	2	0.000797962	0.0375463	0.999769	Distal Intergenic	ENSMUST00000061456.7	-14364	Fbxw13		11	110176820	110251776	74957	2	0.0522938	0.0171511	0.884449	Intron (ENSMUST00000044003.13/76184, intron 11 of 38)	ENSMUST00000044003.13	25181	Abca6
11	12236678	12464960	228283	2	0.00169843	0.0375611	0.999769	Distal Intergenic	ENSMUST00000109651.8	-745641	Cobl		7	140646452	140653085	6634	1	-0.0548784	0.0171926	0.884449	Distal Intergenic	ENSMUST00000084456.5	-2461	Olfr53
9	4294793	4309467	14675	2	0.00122833	0.0376123	0.999769	Distal Intergenic	ENSMUST00000051589.8	107917	Aasdhppt		20	84599201	85144413	545213	1	0.0613986	0.017205	0.884449	Intron (ENSMUST00000114000.7/13405, intron 55 of 78)	ENSMUST00000146331.7	83530	Dmd
15	22549022	23400567	851546	1	-0.000911797	0.0377038	0.999769	Distal Intergenic	ENSMUST00000163361.7	-453503	Cdh18		5	66259897	66297062	37166	1	0.0511859	0.0172471	0.884449	Distal Intergenic	ENSMUST00000202994.3	-24408	Nsun7
7	5883580	5884542	963	2	0.00147724	0.0377272	0.999769	Distal Intergenic	ENSMUST00000078475.4	-50069	Vmn1r64		1	66830839	66863277	32439	2	0.0559759	0.0172497	0.884449	Distal Intergenic	ENSMUST00000027153.5	-25772	Acadl
4	109505337	109531297	25961	2	0.00122757	0.037881	0.999769	Distal Intergenic	ENSMUST00000102725.10	-14161	4930522H14Rik		17	38208169	38209247	1079	1	0.0612339	0.0172805	0.884449	Distal Intergenic	ENSMUST00000076245.2	-7065	Olfr135
10	105841504	105842982	1479	1	0.000982419	0.0379541	0.999769	Distal Intergenic	ENSMUST00000155406.1	208160	Ccdc59		8	3847965	3854309	6345	2	0.059578	0.017341	0.884449	Distal Intergenic	ENSMUST00000033888.4	9141	Cd209e
10	6758506	6979704	221199	1	0.00148063	0.0381417	0.999769	Distal Intergenic	ENSMUST00000147171.7	-250526	Oprm1		12	119945957	120019211	73255	1	0.055379	0.017367	0.884449	Distal Intergenic	ENSMUST00000058644.14	-94701	Tmem196
18	9278607	9282809	4203	2	0.00124358	0.0381474	0.999769	Intron (ENSMUST00000053917.5/67974, intron 8 of 9)	ENSMUST00000041007.3	-39622	Gjd4		8	83900105	83941954	41850	1	-0.0441982	0.0174488	0.884449	Distal Intergenic	ENSMUST00000141158.7	-69160	Lphn1
1	7160557	7172659	12103	1	0.0014137	0.0382585	0.999769	Distal Intergenic	ENSMUST00000183204.1	556492	Pcmtd1		3	146943920	146981920	38001	1	0.0559947	0.0174789	0.884449	Distal Intergenic	ENSMUST00000197547.1	769532	Ttll7
7	5401681	5413396	11716	2	0.00154195	0.0382827	0.999769	3' UTR	ENSMUST00000108569.3	5168	Vmn1r58		7	7378251	7399703	21453	2	0.0469591	0.0175226	0.884449	Intron (ENSMUST00000172589.1/ENSMUST00000172589.1, intron 5 of 5)	ENSMUST00000075108.8	-20003	Vmn2r31
17	17970458	17971677	1220	1	-0.00128834	0.0383414	0.999769	Intron (ENSMUST00000054871.11/14289, intron 1 of 1)	ENSMUST00000115565.1	-39230	Fpr3		4	34550937	34566908	15972	1	0.057955	0.0175468	0.884449	Distal Intergenic	ENSMUST00000084299.5	-30620	Akirin2
3	110248549	110250998	2450	2	0.00126284	0.0383434	0.999769	Distal Intergenic	ENSMUST00000106567.1	-193965	Prmt6		20	161234573	161239864	5292	1	0.0431958	0.0175554	0.884449	Intron (ENSMUST00000101113.8/107815, intron 14 of 22)	ENSMUST00000124775.1	-13822	Scml2
15	71795795	72034227	238433	2	-0.000810634	0.0384214	0.999769	Distal Intergenic	ENSMUST00000159993.7	-78930	Col22a1		10	33512286	33624769	112484	2	0.0555471	0.0175607	0.884449	Distal Intergenic	ENSMUST00000019920.12	-68690	Clvs2
5	87324972	87337195	12224	2	0.00140057	0.0384495	0.999769	Intron (ENSMUST00000200440.1/ENSMUST00000200440.1, intron 1 of 4)	ENSMUST00000031195.2	-22699	Ugt2a3		7	51511029	51598709	87681	1	0.0609203	0.0175731	0.884449	Distal Intergenic	ENSMUST00000043944.5	-272861	Ano5
10	23894854	23899570	4717	1	-0.00165222	0.0384647	0.999769	Distal Intergenic	ENSMUST00000219254.1	11433	Vnn1		20	135208687	135210687	2001	2	0.0641828	0.0176256	0.884449	Distal Intergenic	ENSMUST00000033783.1	-6058	Tceal6
5	6769030	6876523	107494	2	0.00160271	0.0385097	0.999769	Distal Intergenic	ENSMUST00000164784.1	120807	Zfp804b		6	57925842	57926838	997	2	0.0571701	0.0177047	0.884449	Distal Intergenic	ENSMUST00000175817.1	7844	Vmn1r23
7	48642803	48643811	1009	2	-0.00151438	0.0385213	0.999769	Distal Intergenic	ENSMUST00000094383.2	2581	Mrgprb3		19	39608842	39649051	40210	2	0.0393482	0.0177779	0.884449	Intron (ENSMUST00000067328.6/545288, intron 5 of 8)	ENSMUST00000067328.6	21567	Cyp2c67
13	55828474	55836192	7719	2	0.0015737	0.038636	0.999769	Intron (ENSMUST00000237678.1/ENSMUST00000237678.1, intron 3 of 5)	ENSMUST00000173618.1	-104599	Pitx1		10	6890439	6979711	89273	2	0.054556	0.0178056	0.884449	Intron (ENSMUST00000147171.7/18390, intron 4 of 5)	ENSMUST00000078070.9	29514	Ipcef1
2	62786281	63184287	398007	2	0.00188531	0.0386535	0.999769	Distal Intergenic	ENSMUST00000112454.7	-16532	Kcnh7		1	110950353	110977584	27232	2	0.0577419	0.0178187	0.884449	Intron (ENSMUST00000189363.1/ENSMUST00000189363.1, intron 1 of 1)	ENSMUST00000187555.1	-431582	Cdh19
4	75277354	75278305	952	2	0.00104823	0.0386587	0.999769	Distal Intergenic	ENSMUST00000030103.8	230292	Tmem261		9	109432316	109449124	16809	2	0.0373193	0.0178407	0.884449	Distal Intergenic	ENSMUST00000084984.7	18206	Fbxw16
3	118811222	118899831	88610	1	0.00104837	0.0386703	0.999769	Intron (ENSMUST00000039177.11/99586, intron 4 of 22)	ENSMUST00000129148.1	-43477	Dpyd		12	101649033	101709536	60504	2	0.0545387	0.0178492	0.884449	Intron (ENSMUST00000162735.7/74413, intron 8 of 11)	ENSMUST00000160715.7	36708	Tc2n
18	32528322	32560034	31713	2	-0.000636393	0.0386958	0.999769	Distal Intergenic	ENSMUST00000174459.1	-97616	Gypc		13	49722119	49723096	978	1	0.0571269	0.0178589	0.884449	Distal Intergenic	ENSMUST00000165656.1	86908	Iars
1	95313623	95335284	21662	1	0.00148119	0.0387456	0.999769	Distal Intergenic	ENSMUST00000059975.7	-222938	Fam174a		1	45311538	45325018	13481	1	0.0389433	0.0178615	0.884449	Distal Intergenic	ENSMUST00000129611.1	-5029	Col3a1
1	111858706	111864918	6213	2	0.00113734	0.0388152	0.999769	Distal Intergenic	ENSMUST00000035462.6	-1386414	Dsel		19	60466732	60468304	1573	2	0.0349784	0.0180303	0.884449	Distal Intergenic	ENSMUST00000051277.3	112814	Prlhr
15	23173864	23474029	300166	1	0.00118365	0.0388745	0.999769	Intron (ENSMUST00000163361.7/320865, intron 2 of 6)	ENSMUST00000167623.1	5924	Cdh18		15	45112785	45114920	2136	2	0.0573138	0.0180428	0.884449	Distal Intergenic	ENSMUST00000228536.1	-438074	Kcnv1
17	20028418	20042618	14201	2	0.00133131	0.0390283	0.999769	Distal Intergenic	ENSMUST00000233647.1	108201	Vmn2r104		15	16728756	16857094	128339	1	0.0580641	0.018057	0.884449	Distal Intergenic	ENSMUST00000228307.1	-1306154	Cdh9
20	36438489	36484339	45851	2	-0.00106518	0.0390473	0.999769	Intron (ENSMUST00000169499.1/101055983, intron 4 of 7)	ENSMUST00000167210.1	25130	Gm14569		4	75277354	75278305	952	2	0.0616288	0.018061	0.884449	Distal Intergenic	ENSMUST00000030103.8	-349622	Tmem261
19	33555167	33761951	206785	2	0.000911788	0.0390926	0.999769	Distal Intergenic	ENSMUST00000025694.6	-8900	Lipo1		11	11464256	11515192	50937	1	0.0492057	0.0180696	0.884449	Intron (ENSMUST00000170661.1/73862, intron 1 of 2)	ENSMUST00000020410.10	7762	4930415F15Rik
8	43650309	43710049	59741	2	0.00152477	0.0391077	0.999769	Distal Intergenic	ENSMUST00000110411.3	-357334	Adam34		12	109452823	109453782	960	1	0.0617534	0.0180883	0.884449	Distal Intergenic	ENSMUST00000174539.1	-189766	Dlk1
3	16183236	16216855	33620	1	0.00135757	0.0391652	0.999769	Distal Intergenic	ENSMUST00000108346.4	163343	Ythdf3		20	53777118	53797706	20589	2	0.0568046	0.0181019	0.884449	Distal Intergenic	ENSMUST00000067782.7	-14713	Xlr
12	91806043	91849157	43115	2	0.00133696	0.0394049	0.999769	Distal Intergenic	ENSMUST00000178462.7	-296494	Sel1l		12	46701075	46720859	19785	2	0.0568074	0.0181196	0.884449	Distal Intergenic	ENSMUST00000219886.1	423465	Nova1
7	62417593	62420139	2547	2	-0.00151381	0.0394783	0.999769	Distal Intergenic	ENSMUST00000094340.3	-18990	Mkrn3		4	91253080	91254582	1503	2	0.0619719	0.0181658	0.884449	Distal Intergenic	ENSMUST00000128599.1	369219	Elavl2
9	109378400	109404296	25897	2	0.00154908	0.0395052	0.999769	Intron (ENSMUST00000080626.8/382156, intron 4 of 9)	ENSMUST00000080626.8	12338	Fbxw22		20	148663598	148703849	40252	1	0.0306591	0.0182292	0.884449	Distal Intergenic	ENSMUST00000101186.9	-2712	Gm15127
7	39517766	39540420	22655	1	0.00118655	0.0395426	0.999769	Intron (ENSMUST00000211126.1/ENSMUST00000211126.1, intron 1 of 5)	ENSMUST00000108015.3	457847	Zfp619		12	46694517	46818929	124413	2	0.0565781	0.0182363	0.884449	Distal Intergenic	ENSMUST00000021438.7	-608903	Nova1
17	34398822	34421149	22328	1	0.00143953	0.0395801	0.999769	Intron (ENSMUST00000114175.7/407788, intron 1 of 23)	ENSMUST00000142208.7	6655	BC051142		4	93334138	93335511	1374	2	0.0580713	0.0182989	0.884449	Distal Intergenic	ENSMUST00000066774.5	-499227	Tusc1
6	53310871	53694818	383948	1	0.00110126	0.039651	0.999769	Intron (ENSMUST00000203528.2/231991, intron 4 of 10)	ENSMUST00000047450.9	114349	Creb5		12	64471330	64474690	3361	2	0.0549737	0.0183233	0.884449	Distal Intergenic	ENSMUST00000059833.7	843534	Fscb
4	86983124	87230477	247354	2	0.00138619	0.039714	0.999769	Distal Intergenic	ENSMUST00000107157.8	-109709	Slc24a2		1	4344146	4360314	16169	2	0.0384823	0.0183523	0.884449	Intron (ENSMUST00000208660.1/19888, intron 1 of 29)	ENSMUST00000027032.5	-13678	Rp1
8	28646717	29219636	572920	2	0.00133263	0.0397933	0.999769	Distal Intergenic	ENSMUST00000168630.3	-102197	Unc5d		11	91575315	91577558	2244	2	0.0535162	0.0183665	0.884449	Distal Intergenic	ENSMUST00000061019.5	-520638	Kif2b
17	62607319	62881144	273826	2	0.00190069	0.0397996	0.999769	Distal Intergenic	ENSMUST00000078839.4	1613726	Efna5		20	97337138	97377150	40013	2	0.0549552	0.018394	0.884449	Distal Intergenic	ENSMUST00000113832.1	109226	Eda2r
14	18630335	18894267	263933	2	0.00117124	0.0398001	0.999769	Distal Intergenic	ENSMUST00000124353.1	-335604	Ube2e2		20	53273433	53331185	57753	1	0.0508687	0.0184336	0.884449	Intron (ENSMUST00000114835.7/73866, intron 3 of 7)	ENSMUST00000186314.1	16684	Fam122c
12	119945957	120019211	73255	1	0.00146252	0.0398269	0.999769	Distal Intergenic	ENSMUST00000058644.14	-191298	Tmem196		4	121316316	121324917	8602	2	0.060689	0.0184442	0.884449	Distal Intergenic	ENSMUST00000097905.2	-46607	Gm12888
10	6758506	6979704	221199	1	-0.000854994	0.0399985	0.999769	Distal Intergenic	ENSMUST00000147171.7	-153817	Oprm1		20	113724349	113834256	109908	1	-0.0555357	0.0184832	0.884449	Distal Intergenic	ENSMUST00000123974.1	246658	Dach2
6	43115744	43116676	933	1	-0.0012665	0.0400201	0.999769	Intron (ENSMUST00000213649.1/ENSMUST00000213649.1, intron 2 of 2)	ENSMUST00000095954.3	-1350	Olfr441		17	40875482	40880558	5077	2	0.0546244	0.0184917	0.884449	Intron (ENSMUST00000182867.1/ENSMUST00000182867.1, intron 1 of 7)	ENSMUST00000068258.2	25780	9130008F23Rik
5	81020138	81388784	368647	1	-0.00164302	0.0401877	0.999769	Distal Intergenic	ENSMUST00000147226.7	-255746	Lphn3		20	127039972	127063986	24015	1	0.0510643	0.018561	0.884449	Distal Intergenic	ENSMUST00000096332.1	-576170	Gm382
20	110814280	110817207	2928	1	0.00123941	0.0402145	0.999769	Distal Intergenic	ENSMUST00000078229.4	73669	Pou3f4		12	64471330	64474690	3361	2	0.0486688	0.0185941	0.884449	Distal Intergenic	ENSMUST00000059833.7	548621	Fscb
4	93334138	93335511	1374	2	-0.00164443	0.040231	0.999769	Distal Intergenic	ENSMUST00000066774.5	511717	Tusc1		10	56106917	56116880	9964	1	0.0600797	0.0186852	0.884449	Distal Intergenic	ENSMUST00000063138.7	-633026	Msl3l2
3	129199878	129219590	19713	1	0.00158202	0.0402647	0.999769	Intron (ENSMUST00000199042.1/ENSMUST00000199042.1, intron 4 of 4)	ENSMUST00000174661.8	-383748	Pitx2		3	18071950	18243338	171389	2	0.0544775	0.0187391	0.884449	Intron (ENSMUST00000035625.6/13123, intron 1 of 5)	ENSMUST00000035625.6	44582	Cyp7b1
10	60628480	60653033	24554	2	-0.00178623	0.0402817	0.999769	Intron (ENSMUST00000073242.10/22295, intron 2 of 66)	ENSMUST00000153677.1	41574	Cdh23		4	72850583	72852634	2052	2	0.0510923	0.0187603	0.884449	Distal Intergenic	ENSMUST00000078617.4	-38452	Aldoart1
7	57792128	57816315	24188	1	0.00143359	0.0403196	0.999769	Distal Intergenic	ENSMUST00000136033.1	98559	Gabrb3		6	84210484	84211041	558	1	-0.0547155	0.0187784	0.884449	Intron (ENSMUST00000203565.1/ENSMUST00000203565.1, intron 1 of 1)	ENSMUST00000128965.1	42027	Dysf
12	46694517	46818929	124413	2	0.00145818	0.0404204	0.999769	Distal Intergenic	ENSMUST00000021438.7	-1183919	Nova1		20	137570608	138846946	1276339	1	0.0608869	0.0187912	0.884449	Distal Intergenic	ENSMUST00000113063.7	-75263	Il1rapl2
3	3634150	3658052	23903	1	0.00101619	0.0404272	0.999769	Distal Intergenic	ENSMUST00000108394.2	393837	Hnf4g		20	78737763	78739401	1639	1	0.0398085	0.0188087	0.884449	Distal Intergenic	ENSMUST00000105110.3	195611	Fam47c
2	11585439	11585990	552	2	0.00122819	0.0404759	0.999769	Distal Intergenic	ENSMUST00000125808.1	10459	Rbm17		4	135120652	135177990	57339	1	0.0594143	0.0188173	0.884449	Distal Intergenic	ENSMUST00000056977.13	-8269	Runx3
13	86044816	86046904	2089	2	-0.00149581	0.040552	0.999769	Distal Intergenic	ENSMUST00000131011.1	-1352974	Cox7c		14	108908800	108914158	5359	2	0.0550604	0.0188516	0.884449	Distal Intergenic	ENSMUST00000100322.3	1087807	Slitrk1
3	27317028	27339665	22638	1	0.00112091	0.0406987	0.999769	Intron (ENSMUST00000091284.4/320024, intron 3 of 4)	ENSMUST00000046383.11	-60772	Tnfsf10		18	24009702	24020810	11109	2	0.0561958	0.0188951	0.884449	Distal Intergenic	ENSMUST00000066497.11	-45138	Zfp191
3	63241537	63327826	86290	1	0.00153453	0.0407117	0.999769	Distal Intergenic	ENSMUST00000194324.5	-274312	Mme		20	60235461	60592698	357238	2	0.0574324	0.0189767	0.884449	Intron (ENSMUST00000152669.1/ENSMUST00000152669.1, intron 7 of 11)	ENSMUST00000138569.1	-116702	Atp11c
4	17853593	18054681	201089	1	0.00142527	0.0407271	0.999769	Intron (ENSMUST00000183662.7/17389, intron 2 of 11)	ENSMUST00000133416.1	20345	Mmp16		4	35212423	35226175	13753	2	0.0565295	0.0189984	0.884449	Distal Intergenic	ENSMUST00000156472.1	-305318	3110043O21Rik
20	113297510	113836386	538877	1	0.00129108	0.0407725	0.999769	Distal Intergenic	ENSMUST00000113380.7	-19910	Dach2		17	66143709	66148917	5209	1	0.0505617	0.0190369	0.884449	Distal Intergenic	ENSMUST00000226095.1	25669	Ddx11
7	85126967	85155998	29032	2	-0.00157372	0.0408523	0.999769	Distal Intergenic	ENSMUST00000168730.2	37465	Vmn2r67		3	65666317	65728551	62235	1	0.060484	0.0190443	0.884449	Intron (ENSMUST00000177434.2/624866, intron 6 of 12)	ENSMUST00000161851.7	96652	Lekr1
14	50424521	50425450	930	1	0.00153956	0.0409147	0.999769	Distal Intergenic	ENSMUST00000075261.3	12216	Olfr739		17	78200248	78376592	176345	1	-0.0562223	0.0190748	0.884449	Distal Intergenic	ENSMUST00000112498.2	-615741	Crim1
11	11114223	11263526	149304	1	0.00125836	0.040925	0.999769	Distal Intergenic	ENSMUST00000109681.7	-374656	Vwc2		5	145984957	145991643	6687	2	0.0620382	0.0190785	0.884449	Distal Intergenic	ENSMUST00000153808.1	19854	Cyp3a25
20	133681320	133684991	3672	2	0.00098617	0.0410385	0.999769	Distal Intergenic	ENSMUST00000193485.1	1282670	Pcdh19		20	154575228	154579360	4133	2	0.0586241	0.0190978	0.884449	Distal Intergenic	ENSMUST00000101137.2	-127818	Samt2
6	79817916	79818364	449	1	0.00144132	0.0410579	0.999769	Distal Intergenic	ENSMUST00000179797.2	-287857	Gm20594		16	62735161	62767123	31963	2	0.0614661	0.0191071	0.884449	Distal Intergenic	ENSMUST00000156676.1	147409	Nsun3
2	40595248	42653624	2058377	2	0.00119316	0.041071	0.999769	Distal Intergenic	ENSMUST00000052550.12	-289679	Lrp1b		20	77511013	77662983	151971	1	0.0578669	0.0191129	0.884449	Distal Intergenic	ENSMUST00000088217.11	-177616	Tbl1x
18	65814637	65817660	3024	1	-0.00150815	0.0410993	0.999769	Distal Intergenic	ENSMUST00000235765.1	23353	Sec11c		19	16616763	16780822	164060	2	-0.0424896	0.0191182	0.884449	Intron (ENSMUST00000068156.7/271564, intron 1 of 71)	ENSMUST00000224149.1	13055	Vps13a
20	38958084	38959555	1472	1	-0.000898945	0.041112	0.999769	Intron (ENSMUST00000050744.5/77883, intron 1 of 3)	ENSMUST00000168144.2	-62057	6030498E09Rik		11	91575315	91577558	2244	2	0.0658704	0.0191279	0.884449	Distal Intergenic	ENSMUST00000061019.5	76700	Kif2b
20	106577820	106580861	3042	2	0.000882035	0.0411479	0.999769	Distal Intergenic	ENSMUST00000064892.3	29939	Cysltr1		20	155586808	155623814	37007	2	0.054227	0.0191912	0.884449	Intron (ENSMUST00000112542.1/ENSMUST00000112542.1, intron 3 of 6)	ENSMUST00000141356.1	-654679	Ptchd1
13	61536262	61538468	2207	2	0.00152366	0.0411735	0.999769	Distal Intergenic	ENSMUST00000225268.1	33819	Ctsm		3	16183236	16216855	33620	1	0.0621275	0.0191954	0.884449	Distal Intergenic	ENSMUST00000108346.4	136047	Ythdf3
3	19223108	19311322	88215	2	-0.00188485	0.0411887	0.999769	Distal Intergenic	ENSMUST00000099195.9	-67293	Pde7a		13	27121698	27127555	5858	1	0.0599871	0.0192175	0.884449	Distal Intergenic	ENSMUST00000080755.11	-1372	Prl3d2
2	88864607	88865530	924	1	0.00139031	0.0412319	0.999769	Distal Intergenic	ENSMUST00000077302.1	5422	Olfr1206		2	17348694	17361086	12393	2	0.0545381	0.0192604	0.884449	Distal Intergenic	ENSMUST00000138241.1	120459	Nebl
13	88821472	89200538	379067	1	-0.00081928	0.041365	0.999769	Distal Intergenic	ENSMUST00000118731.7	-1295250	Edil3		20	6047453	6055110	7658	1	0.055012	0.0192823	0.884449	Distal Intergenic	ENSMUST00000103007.3	-139398	Nudt11
19	13145642	13146743	1102	2	0.0015362	0.0413976	0.999769	Distal Intergenic	ENSMUST00000078299.4	16320	Olfr1459		9	9660969	10904775	1243807	2	0.0590008	0.0192824	0.884449	Intron (ENSMUST00000214628.1/ENSMUST00000214628.1, intron 1 of 1)	ENSMUST00000160216.7	-669827	Cntn5
3	125865271	125938619	73349	2	-0.00119212	0.0414921	0.999769	Distal Intergenic	ENSMUST00000057944.11	-82827	Ugt8a		20	5466898	5469265	2368	2	0.0345229	0.0192833	0.884449	Distal Intergenic	ENSMUST00000058404.4	11681	Mycs
17	21228826	21229815	990	1	0.00120448	0.0416348	0.999769	Distal Intergenic	ENSMUST00000079633.2	9865	Vmn1r234		17	23174876	23178539	3664	2	0.0376017	0.0193287	0.884449	3' UTR	ENSMUST00000140313.7	97811	Zfp40
7	54835498	55250089	414592	1	0.00146857	0.0417803	0.999769	Distal Intergenic	ENSMUST00000206923.1	-368551	Luzp2		11	103534577	103614739	80163	2	0.0608309	0.019356	0.884449	Intron (ENSMUST00000167262.1/380730, intron 5 of 13)	ENSMUST00000167262.1	18478	Gm884
2	88677857	88678813	957	1	-0.00100094	0.0418047	0.999769	Distal Intergenic	ENSMUST00000081697.1	-42447	Olfr1193		17	23384604	23404422	19819	1	0.0595977	0.0193759	0.884449	Exon (ENSMUST00000235122.1/619697, exon 3 of 5)	ENSMUST00000235122.1	3674	Vmn2r116
16	60424262	60605531	181270	2	0.00146743	0.0418246	0.999769	Distal Intergenic	ENSMUST00000159383.7	-702532	Epha6		12	119158022	119238802	80781	2	0.0415706	0.0194039	0.884449	Distal Intergenic	ENSMUST00000026360.8	-12637	Itgb8
19	30568547	31664370	1095824	2	0.00108825	0.0418448	0.999769	Intron (ENSMUST00000065067.13/19091, intron 2 of 17)	ENSMUST00000073581.5	235229	Prkg1		6	37870811	37921505	50695	1	0.0637018	0.019415	0.884449	Distal Intergenic	ENSMUST00000153004.7	-112970	Trim24
13	38932136	38960875	28740	2	-0.00132855	0.0418555	0.999769	Distal Intergenic	ENSMUST00000021870.11	-520075	Slc35b3		20	20152452	20291770	139319	2	0.061558	0.0194511	0.884449	Intron (ENSMUST00000072451.10/236727, intron 1 of 16)	ENSMUST00000115393.2	32512	Slc9a7
1	78816758	78820028	3271	1	0.00163732	0.0418815	0.999769	Distal Intergenic	ENSMUST00000057262.7	-36051	Kcne4		20	149074282	149138152	63871	1	0.0578583	0.0195186	0.884449	Distal Intergenic	ENSMUST00000179348.7	-92151	Ott
3	13776848	13777307	460	1	-0.00148614	0.0419076	0.999769	Intron (ENSMUST00000193117.2/76897, intron 2 of 8)	ENSMUST00000108373.3	21725	Ralyl		20	149074282	149138152	63871	1	0.0578583	0.0195186	0.884449	Distal Intergenic	ENSMUST00000179348.7	-92151	Gm15085
4	92144338	92147234	2897	2	0.00139105	0.0419298	0.999769	Distal Intergenic	ENSMUST00000143542.1	-143775	Izumo3		2	53192088	53219220	27133	1	0.0510539	0.0195407	0.884449	Distal Intergenic	ENSMUST00000028336.6	212005	Arl6ip6
1	46066853	46373546	306694	1	-0.00132416	0.0419949	0.999769	Intron (ENSMUST00000238593.1/227058, intron 8 of 65)	ENSMUST00000238212.1	37943	Dnah7b		13	69811585	69815832	4248	1	0.0431777	0.0195796	0.884449	Distal Intergenic	ENSMUST00000220649.1	62761	Med10
13	88821472	89200538	379067	1	-0.00118365	0.0421044	0.999769	Distal Intergenic	ENSMUST00000118731.7	-351661	Edil3		13	8202866	8761530	558665	1	0.0597103	0.0195958	0.884449	Distal Intergenic	ENSMUST00000064473.12	-282188	Adarb2
17	93199017	93200096	1080	1	0.0012192	0.0421402	0.999769	Distal Intergenic	ENSMUST00000234646.1	-1020670	Adcyap1		5	21319562	21331119	11558	2	0.0546658	0.0196428	0.884449	Intron (ENSMUST00000115245.7/75172, intron 2 of 18)	ENSMUST00000132473.2	-19001	Ccdc146
16	81465623	81518030	52408	1	-0.000875438	0.0421799	0.999769	Distal Intergenic	ENSMUST00000232550.1	196869	Ncam2		20	47841930	47892396	50467	2	0.0479304	0.0196835	0.884449	Distal Intergenic	ENSMUST00000153548.8	770447	Smarca1
19	29720722	29753662	32941	2	0.00135795	0.0421824	0.999769	Intron (ENSMUST00000175726.7/240613, intron 2 of 7)	ENSMUST00000176773.1	-7690	9930021J03Rik		18	61730261	61786611	56351	2	0.0445107	0.019748	0.884449	Intron (ENSMUST00000154876.7/106877, intron 1 of 15)	ENSMUST00000154876.7	12013	Afap1l1
5	38706462	38876812	170351	2	0.00135536	0.0423235	0.999769	Distal Intergenic	ENSMUST00000171633.4	-43575	Clnk		18	37513621	37518325	4705	1	0.0419039	0.0197766	0.884449	Intron (ENSMUST00000115661.4/100384868, intron 1 of 3)	ENSMUST00000061405.5	-1321	Pcdhb21
11	47351154	47637469	286316	2	0.00130823	0.0423592	0.999769	Intron (ENSMUST00000154578.7/24052, intron 1 of 2)	ENSMUST00000154578.7	8419	Sgcd		6	124024568	124065806	41239	1	0.0533406	0.0197825	0.884449	Intron (ENSMUST00000176108.3/ENSMUST00000176108.3, intron 4 of 7)	ENSMUST00000032238.4	-61263	Vmn2r26
13	14191177	14197754	6578	1	0.00139109	0.0424132	0.999769	Distal Intergenic	ENSMUST00000151151.1	15818	Arid4b		14	14349621	14350757	1137	1	0.0565484	0.0197937	0.884449	Distal Intergenic	ENSMUST00000224415.1	7877	Il3ra
3	10417817	10440102	22286	2	-0.00123534	0.0424519	0.999769	Distal Intergenic	ENSMUST00000099223.10	-399639	Snx16		1	110888326	110977363	89038	2	0.0471508	0.0197984	0.884449	Distal Intergenic	ENSMUST00000094626.4	200410	Cdh19
1	104768529	104995481	226953	1	0.00130063	0.0425282	0.999769	Distal Intergenic	ENSMUST00000062528.8	-368270	Cdh20		6	121841104	121849738	8635	1	0.0579968	0.0198154	0.884449	Intron (ENSMUST00000032228.8/17836, intron 4 of 35)	ENSMUST00000204943.1	5527	Mug1
10	59221953	59226434	4482	1	0.0009255	0.0427133	0.999769	Distal Intergenic	ENSMUST00000182161.1	26609	Sowahc		10	82486537	82492618	6082	2	0.0559076	0.0198388	0.884449	Distal Intergenic	ENSMUST00000177934.2	47608	Gm1553
18	70617773	70625777	8005	1	0.00109679	0.0427555	0.999769	Distal Intergenic	ENSMUST00000128555.1	549411	Mbd2		18	3507923	3516404	8482	1	0.0441029	0.0198731	0.884449	Distal Intergenic	ENSMUST00000025075.2	111376	Bambi
2	15074999	15082452	7454	1	0.00111898	0.0427916	0.999769	Distal Intergenic	ENSMUST00000193883.1	209205	Arl5b		6	136400317	136415569	15253	2	0.0581151	0.0198848	0.884449	Distal Intergenic	ENSMUST00000204830.1	-29530	E330021D16Rik
7	39517766	39540420	22655	1	0.00158383	0.0427926	0.999769	Distal Intergenic	ENSMUST00000108015.3	248882	Zfp619		20	127039972	127063986	24015	1	0.0492487	0.0199231	0.884449	Distal Intergenic	ENSMUST00000096332.1	-823050	Gm382
15	60919675	60923012	3338	2	0.00149785	0.0428876	0.999769	Distal Intergenic	ENSMUST00000228632.1	-222863	A1bg		17	19504800	19535231	30432	1	0.0535203	0.0200239	0.884449	Intron (ENSMUST00000166081.2/627537, intron 1 of 5)	ENSMUST00000231465.1	7647	Vmn2r100
17	7746641	7761015	14375	2	-0.00143127	0.0429247	0.999769	Intron (ENSMUST00000097425.9/68655, intron 12 of 19)	ENSMUST00000097424.2	4119	Fndc1		2	101562125	101576125	14001	2	0.0516265	0.0200271	0.884449	Distal Intergenic	ENSMUST00000177152.1	2023039	B230118H07Rik
17	22144359	22166190	21832	2	0.000989622	0.0429673	0.999769	Distal Intergenic	ENSMUST00000080249.5	45598	Zfp947		17	57769570	58410355	640786	1	0.0587071	0.0200297	0.884449	Intron (ENSMUST00000076038.6/620292, intron 3 of 23)	ENSMUST00000076038.6	128336	Cntnap5c
8	43130423	43136593	6171	2	0.000813296	0.0431993	0.999769	Distal Intergenic	ENSMUST00000211541.1	272048	Triml1		13	4590757	4609174	18418	2	0.0594313	0.0200498	0.884449	Distal Intergenic	ENSMUST00000110691.9	-347861	Akr1e1
6	57113425	57114360	936	1	-0.00123297	0.0432723	0.999769	Distal Intergenic	ENSMUST00000176073.2	6536	Vmn1r10		20	129972533	130042530	69998	1	0.0559563	0.0200502	0.884449	Distal Intergenic	ENSMUST00000133457.1	1334858	Diap2
13	80883384	80889643	6260	1	0.00128947	0.0433117	0.999769	Distal Intergenic	ENSMUST00000159090.1	-1237268	Arrdc3		2	67173834	67526615	352782	1	0.0367353	0.0200508	0.884449	Distal Intergenic	ENSMUST00000238912.1	-158914	Xirp2
13	17981330	17993349	12020	2	-0.00150533	0.0434231	0.999769	Distal Intergenic	ENSMUST00000099735.5	-15678	Yae1d1		4	6688046	6689351	1306	2	0.0477614	0.0200518	0.884449	Distal Intergenic	ENSMUST00000125974.1	62513	Tox
6	23245044	23248362	3319	2	0.00106181	0.0434311	0.999769	Distal Intergenic	ENSMUST00000031709.6	32614	Fezf1		2	24679500	24685868	6369	2	0.0579083	0.0200869	0.884449	Intron (ENSMUST00000070864.13/12287, intron 10 of 45)	ENSMUST00000124183.1	-24606	Cacna1b
21	7167094	7167777	684	2	0.000806535	0.0434676	0.999769	Distal Intergenic	ENSMUST00000178447.1	1614143	Gm20826		19	13165016	13165954	939	1	0.0571343	0.0201315	0.884449	Distal Intergenic	ENSMUST00000053772.3	3251	Olfr1461
7	11669599	11670519	921	2	0.001088	0.043491	0.999769	Distal Intergenic	ENSMUST00000053134.3	18799	Vmn1r72		1	143606161	143640581	34421	2	0.0583127	0.0201427	0.884449	Distal Intergenic	ENSMUST00000162638.1	928877	Cdc73
10	25169090	25200158	31069	2	-0.00111795	0.0435131	0.999769	Distal Intergenic	ENSMUST00000100012.2	92060	Akap7		4	90218820	90225702	6883	1	0.0512141	0.0201562	0.884449	Distal Intergenic	ENSMUST00000107129.1	-196963	Zfp352
5	134099711	134144343	44633	1	-0.00140151	0.0435608	0.999769	Distal Intergenic	ENSMUST00000016088.8	-370887	Gatsl2		6	119267739	119271274	3536	1	0.0524758	0.0201614	0.884449	Intron (ENSMUST00000037434.12/319734, intron 18 of 37)	ENSMUST00000191331.1	25049	Cacna2d4
1	143606161	143640581	34421	2	0.00143833	0.0436154	0.999769	Distal Intergenic	ENSMUST00000162638.1	1135910	Cdc73		20	86747242	87890235	1142994	2	0.0581407	0.020215	0.884449	Intron (ENSMUST00000113966.7/331461, intron 3 of 10)	ENSMUST00000078875.7	524288	Il1rapl1
19	11067471	11081102	13632	2	0.00130599	0.0436305	0.999769	Intron (ENSMUST00000025636.7/64381, intron 3 of 6)	ENSMUST00000025636.7	6573	Ms4a8a		20	137651720	138846624	1194905	1	0.0502211	0.0202371	0.884449	Intron (ENSMUST00000113063.7/60367, intron 2 of 10)	ENSMUST00000075471.3	243606	Il1rapl2
6	139492973	139501976	9004	2	-0.00117577	0.0436726	0.999769	Distal Intergenic	ENSMUST00000170650.2	61543	Rergl		7	10273828	10275351	1524	2	0.0579335	0.0202561	0.884449	Distal Intergenic	ENSMUST00000060374.4	-15817	Vmn1r66
1	104768529	104995481	226953	1	-0.0012991	0.0436978	0.999769	Distal Intergenic	ENSMUST00000062528.8	-470089	Cdh20		8	128724333	128732389	8057	1	0.0457874	0.0202696	0.884449	Intron (ENSMUST00000217343.1/ENSMUST00000217343.1, intron 9 of 10)	ENSMUST00000149116.1	18288	Itgb1
7	103186603	103187541	939	1	0.00143084	0.0437059	0.999769	Distal Intergenic	ENSMUST00000098207.1	-2589	Olfr592		20	41873923	41920674	46752	2	-0.0592822	0.0202806	0.884449	Distal Intergenic	ENSMUST00000152921.1	-37765	Thoc2
19	38734914	38751123	16210	1	0.00157319	0.0438249	0.999769	Promoter	ENSMUST00000183131.1	219	Plce1		7	85944614	85961629	17016	2	0.0492848	0.0203242	0.884449	Distal Intergenic	ENSMUST00000233635.1	-82109	Vmn2r74
5	81020138	81388784	368647	1	0.00155602	0.0438545	0.999769	Distal Intergenic	ENSMUST00000147226.7	-1272135	Lphn3		17	62607319	62881144	273826	2	0.0687119	0.020366	0.884449	Distal Intergenic	ENSMUST00000078839.4	737796	Efna5
15	72501089	72546340	45252	2	-0.00154368	0.0439769	0.999769	Distal Intergenic	ENSMUST00000044624.7	80303	Kcnk9		6	65381105	65452965	71861	1	0.0475865	0.0203866	0.884449	Distal Intergenic	ENSMUST00000133352.7	-86924	C130060K24Rik
10	127776386	127788739	12354	1	0.00174313	0.0440299	0.999769	Intron (ENSMUST00000128247.1/103142, intron 1 of 3)	ENSMUST00000128133.1	-6361	Rdh9		6	133292216	133295792	3577	1	0.0587849	0.0204174	0.884449	Distal Intergenic	ENSMUST00000048459.7	71264	5530400C23Rik
1	129273302	129431058	157757	1	0.00135274	0.0440305	0.999769	Distal Intergenic	ENSMUST00000148051.1	-258436	Thsd7b		11	11114223	11263526	149304	1	0.0351862	0.020436	0.884449	Distal Intergenic	ENSMUST00000109681.7	-638301	Vwc2
9	87189577	87255536	65960	2	0.000824468	0.044076	0.999769	Distal Intergenic	ENSMUST00000093802.5	-27754	Cep162		6	12317087	12749410	432324	2	0.0560843	0.0204465	0.884449	Distal Intergenic	ENSMUST00000119581.6	-28332	Thsd7a
11	11114223	11263526	149304	1	0.00162596	0.0440863	0.999769	Distal Intergenic	ENSMUST00000109681.7	-291935	Vwc2		1	40225080	40317257	92178	1	-0.0590484	0.0204622	0.884449	Distal Intergenic	ENSMUST00000027241.10	-59502	Il1r1
17	20345242	20383113	37872	1	0.00143303	0.044126	0.999769	Intron (ENSMUST00000042090.7/22312, intron 5 of 5)	ENSMUST00000233836.1	29163	Vmn2r107		9	109557159	109568248	11090	2	0.0519415	0.020486	0.884449	Intron (ENSMUST00000056745.11/382105, intron 4 of 9)	ENSMUST00000198112.1	3383	Fbxw15
7	18009889	18013488	3600	1	0.00152309	0.0441556	0.999769	Distal Intergenic	ENSMUST00000081703.7	-14175	Ceacam13		1	5913707	5917398	3692	2	0.0600575	0.0204974	0.884449	Distal Intergenic	ENSMUST00000044180.4	116035	Npbwr1
6	79817916	79818364	449	1	0.0011752	0.0442592	0.999769	Distal Intergenic	ENSMUST00000179797.2	-273612	Gm20594		6	124024568	124065806	41239	1	0.0517367	0.0205108	0.884449	Intron (ENSMUST00000176108.3/ENSMUST00000176108.3, intron 7 of 7)	ENSMUST00000032238.4	-81782	Vmn2r26
13	81505733	81584856	79124	2	0.00148983	0.0442695	0.999769	Intron (ENSMUST00000095585.10/110789, intron 1 of 89)	ENSMUST00000156627.7	-14932	Gpr98		20	141710998	141725263	14266	2	0.0439317	0.0205535	0.884449	Distal Intergenic	ENSMUST00000067841.7	-66117	Irs4
15	68084321	68258787	174467	2	0.00127557	0.0442819	0.999769	Distal Intergenic	ENSMUST00000162173.7	338594	Zfat		4	24973419	25009233	35815	1	0.0397507	0.0205569	0.884449	Intron (ENSMUST00000124792.1/ENSMUST00000124792.1, intron 2 of 4)	ENSMUST00000038920.1	74276	Gpr63
2	59978675	60125740	147066	2	0.00123299	0.0442921	0.999769	Intron (ENSMUST00000144893.1/407823, intron 2 of 3)	ENSMUST00000137480.7	-25853	Baz2b		20	168654117	168673898	19782	2	0.0534389	0.0205685	0.884449	Distal Intergenic	ENSMUST00000112137.1	-57403	Msl3
20	43591160	43593532	2373	1	0.00117744	0.0443023	0.999769	Distal Intergenic	ENSMUST00000105113.3	370461	Gm362		9	49268572	49278783	10212	1	0.0591594	0.0206207	0.884449	Distal Intergenic	ENSMUST00000067007.7	34325	Gm4894
16	10170228	10174911	4684	1	0.00140737	0.044482	0.999769	Distal Intergenic	ENSMUST00000044103.5	10207	Rpl39l		20	65047644	65049014	1371	1	0.0596891	0.0206247	0.884449	Distal Intergenic	ENSMUST00000033524.2	35519	Ctag2
5	105904914	105907987	3074	1	0.00121851	0.044532	0.999769	Distal Intergenic	ENSMUST00000147683.1	26975	Zfp326		20	112093520	112127326	33807	1	0.0602888	0.0206386	0.884449	Intron (ENSMUST00000207962.1/71030, intron 7 of 15)	ENSMUST00000038546.6	24288	Tex16
18	39773497	39776082	2586	1	0.00122938	0.044538	0.999769	Distal Intergenic	ENSMUST00000063219.2	24440	Pabpc2		18	37435621	37438654	3034	1	0.060996	0.0206519	0.884449	Intron (ENSMUST00000115661.4/100384868, intron 1 of 3)	ENSMUST00000055495.5	-4254	Pcdhb12
16	63841918	63864175	22258	2	-0.000946882	0.0445546	0.999769	Distal Intergenic	ENSMUST00000232370.1	-148536	Epha3		7	48198070	48199288	1219	2	0.0658473	0.0206573	0.884449	Distal Intergenic	ENSMUST00000094388.2	-65106	Mrgprb4
6	100232011	100233131	1121	2	0.00126512	0.0446296	0.999769	Distal Intergenic	ENSMUST00000203410.1	155159	Rybp		4	20243842	20778866	535025	2	0.043194	0.0207132	0.884449	Distal Intergenic	ENSMUST00000102998.3	-285805	Nkain3
2	21367567	21811688	444122	1	0.00124924	0.0446458	0.999769	Intron (ENSMUST00000055946.7/241263, intron 2 of 10)	ENSMUST00000155760.1	103233	Gpr158		20	45090904	45092791	1888	1	0.0592357	0.0207374	0.884449	Distal Intergenic	ENSMUST00000040002.3	485879	Prr32
13	65152226	65153152	927	1	0.00145303	0.0446708	0.999769	Distal Intergenic	ENSMUST00000058907.3	7457	Olfr466		5	101929306	102069921	140616	2	-0.0384648	0.0207791	0.884449	Distal Intergenic	ENSMUST00000174698.1	-147706	Wdfy3
10	100088056	100097181	9126	1	-0.00110383	0.0447552	0.999769	Exon (ENSMUST00000220057.1/ENSMUST00000220057.1, exon 1 of 1)	ENSMUST00000219881.1	115957	Kitl		17	78200248	78376592	176345	1	0.0567946	0.0208608	0.884449	Distal Intergenic	ENSMUST00000112498.2	-643982	Crim1
3	26637620	26983212	345593	1	0.000664925	0.0448583	0.999769	Distal Intergenic	ENSMUST00000047005.10	-43871	Spata16		15	56665627	56694539	28913	2	0.0619961	0.0208802	0.884449	Intron (ENSMUST00000228364.1/ENSMUST00000228364.1, intron 2 of 2)	ENSMUST00000050544.7	-238912	Has2
6	14713977	14755274	41298	2	0.000932064	0.0449502	0.999769	Distal Intergenic	ENSMUST00000045096.5	310941	Ppp1r3a		20	122394565	122397401	2837	2	0.0667264	0.0208978	0.884449	Distal Intergenic	ENSMUST00000079490.5	108581	Nap1l3
3	115080965	115125256	44292	1	0.00107281	0.044961	0.999769	Distal Intergenic	ENSMUST00000051309.8	246903	Olfm3		17	9666495	9669717	3223	2	0.0578074	0.0209485	0.884449	Intron (ENSMUST00000232756.1/ENSMUST00000232756.1, intron 1 of 2)	ENSMUST00000057190.3	116632	Pabpc6
15	64697084	64922296	225213	2	0.00125765	0.0449851	0.999769	Distal Intergenic	ENSMUST00000228014.1	-394337	Adcy8		6	116513557	116517965	4409	1	0.0541523	0.0209669	0.884449	Distal Intergenic	ENSMUST00000220134.1	8734	Olfr212
9	78615763	78618089	2327	1	0.00148355	0.0450792	0.999769	Distal Intergenic	ENSMUST00000163608.1	439708	Cd109		7	86465413	86466405	993	1	0.0488081	0.0209885	0.884449	Distal Intergenic	ENSMUST00000057734.3	-9606	Olfr299
3	65109384	65365788	256405	1	0.00127201	0.0450944	0.999769	Intron (ENSMUST00000238901.1/16497, intron 1 of 13)	ENSMUST00000159525.7	-49507	Kcnab1		18	84965510	84981472	15963	1	0.0352161	0.0210383	0.884449	Distal Intergenic	ENSMUST00000225015.1	353135	Fbxo15
2	68211740	68223326	11587	2	-0.00113794	0.0451635	0.999769	Distal Intergenic	ENSMUST00000130380.7	50556	Stk39		4	114163465	114228871	65407	1	0.0592246	0.0210916	0.884449	Intron (ENSMUST00000079915.9/230623, intron 1 of 3)	ENSMUST00000151810.1	4828	Skint11
3	152094019	152102854	8836	2	0.00160803	0.0452004	0.999769	Distal Intergenic	ENSMUST00000152680.1	89245	Gipc2		3	115710433	115715072	4640	2	0.0494246	0.0211184	0.884449	Distal Intergenic	ENSMUST00000055676.3	282383	S1pr1
14	118787908	118874524	86617	1	0.00147035	0.0452102	0.999769	Distal Intergenic	ENSMUST00000047761.12	-14649	Cldn10		13	80883384	80889643	6260	1	0.0602002	0.0211444	0.884449	Intron (ENSMUST00000187731.2/ENSMUST00000187731.2, intron 1 of 2)	ENSMUST00000159090.1	-815301	Arrdc3
17	52950060	52978379	28320	1	0.0014363	0.0453284	0.999769	Distal Intergenic	ENSMUST00000184279.1	216017	Kcnh8		1	118300889	118309986	9098	2	-0.0495533	0.0211506	0.884449	Intron (ENSMUST00000187470.1/ENSMUST00000187470.1, intron 1 of 1)	ENSMUST00000188512.6	564936	Tsn
4	62262562	62297355	34794	1	-0.0014922	0.0453601	0.999769	Distal Intergenic	ENSMUST00000107468.7	-17478	Slc31a2		16	22918334	22939778	21445	1	0.0547349	0.021152	0.884449	Distal Intergenic	ENSMUST00000231768.1	-1774	Fetub
9	9660969	10904775	1243807	2	-0.000955809	0.0455079	0.999769	Distal Intergenic	ENSMUST00000160216.7	-692039	Cntn5		18	19962970	20001955	38986	2	0.0533388	0.021185	0.884449	Distal Intergenic	ENSMUST00000225110.1	413531	Dsc3
9	55542336	55544280	1945	1	0.00142452	0.0456666	0.999769	Intron (ENSMUST00000214747.1/244891, intron 26 of 32)	ENSMUST00000165302.1	100835	Isl2		20	144688907	145122411	433505	1	0.0593061	0.0212337	0.884449	Intron (ENSMUST00000112843.1/619287, intron 2 of 6)	ENSMUST00000112843.1	61138	Zcchc16
18	21811298	22166476	355179	2	-0.00115309	0.0457197	0.999769	Intron (ENSMUST00000234736.1/70950, intron 13 of 23)	ENSMUST00000115837.2	95989	Ccdc178		4	59964294	60007120	42827	1	0.0610813	0.0212905	0.884449	Intron (ENSMUST00000107521.7/620807, intron 1 of 6)	ENSMUST00000107521.7	19127	Mup6
16	81465623	81518030	52408	1	0.000892069	0.0458516	0.999769	Distal Intergenic	ENSMUST00000232550.1	1413193	Ncam2		20	97337791	97377216	39426	2	0.0577127	0.021365	0.884449	Distal Intergenic	ENSMUST00000126283.7	-234883	Eda2r
6	7554879	7562977	8099	1	-0.0013024	0.0458948	0.999769	Distal Intergenic	ENSMUST00000185187.7	-102639	Tac1		3	67374097	67399998	25902	1	-0.0417616	0.0213915	0.884449	Intron (ENSMUST00000162036.7/66880, intron 6 of 9)	ENSMUST00000077916.11	-132929	Mlf1
17	53961615	53990674	29060	2	0.00119068	0.0459187	0.999769	Distal Intergenic	ENSMUST00000024738.7	-143980	Sult1c1		18	7210954	7214631	3678	2	0.064006	0.0214011	0.884449	Intron (ENSMUST00000234788.1/74934, intron 11 of 20)	ENSMUST00000234458.1	-24875	Armc4
18	76262492	76302642	40151	1	-0.00122782	0.0459227	0.999769	Distal Intergenic	ENSMUST00000113930.2	108283	Smad2		3	6615418	6620443	5026	2	0.0430255	0.0214232	0.884449	Distal Intergenic	ENSMUST00000091364.3	-326670	1700008P02Rik
5	92633353	92643884	10532	2	-0.00122166	0.0459348	0.999769	Intron (ENSMUST00000060930.9/320696, intron 11 of 24)	ENSMUST00000212060.1	-5484	Ccdc158		10	31693637	32889696	1196060	2	-0.0527917	0.0214508	0.884449	Intron (ENSMUST00000191234.6/432450, intron 1 of 6)	ENSMUST00000218645.1	181509	Nkain2
3	110248549	110250998	2450	2	-0.00122972	0.0459619	0.999769	Distal Intergenic	ENSMUST00000106567.1	-102744	Prmt6		3	134236484	134259620	23137	1	-0.0580796	0.0215054	0.884449	Intron (ENSMUST00000181952.1/ENSMUST00000181952.1, intron 1 of 2)	ENSMUST00000197151.4	-85046	Cxxc4
15	13059251	13173675	114425	2	0.00162941	0.0459645	0.999769	Distal Intergenic	ENSMUST00000226917.1	-856707	Cdh6		6	133849954	133853673	3720	2	0.0392919	0.0215318	0.884449	Distal Intergenic	ENSMUST00000203168.1	7235	Kap
7	18245347	18266092	20746	1	-0.00113942	0.0460605	0.999769	Distal Intergenic	ENSMUST00000066780.4	-17482	Mill1		7	59228750	59289819	61070	1	0.0480487	0.0215649	0.884449	Distal Intergenic	ENSMUST00000202945.3	-170313	Ube3a
4	96723647	96785186	61540	2	0.00121941	0.0462317	0.999769	Distal Intergenic	ENSMUST00000107071.1	-169638	Gm12695		6	133104909	133107750	2842	1	0.0488071	0.0215759	0.884449	Distal Intergenic	ENSMUST00000100864.6	-19357	2700089E24Rik
17	18298099	18331914	33816	1	0.00149884	0.046329	0.999769	Distal Intergenic	ENSMUST00000231879.2	53582	Vmn2r93		5	87324972	87337195	12224	2	0.0515817	0.0215828	0.884449	Intron (ENSMUST00000200440.1/ENSMUST00000200440.1, intron 1 of 4)	ENSMUST00000031195.2	-23228	Ugt2a3
4	121614271	121622103	7833	2	-0.00174274	0.046437	0.999769	Distal Intergenic	ENSMUST00000106265.2	-69815	Gm12887		7	85126967	85155998	29032	2	0.0464716	0.0216139	0.884449	Distal Intergenic	ENSMUST00000168730.2	37236	Vmn2r67
2	144823656	144824415	760	1	-0.00146814	0.0464378	0.999769	Distal Intergenic	ENSMUST00000028918.3	25273	Scp2d1		20	82948870	83492739	543870	1	0.048415	0.0216253	0.884449	Distal Intergenic	ENSMUST00000127295.7	-526584	Dmd
20	42514313	42521970	7658	1	-0.0010351	0.0464383	0.999769	Intron (ENSMUST00000115058.7/23963, intron 11 of 30)	ENSMUST00000128393.1	256117	Sh2d1a		20	107946876	107948465	1590	2	0.0392226	0.0216358	0.884449	Distal Intergenic	ENSMUST00000155294.1	-425162	Gm732
17	94722590	94749892	27303	2	-0.0018004	0.0465459	0.999769	Distal Intergenic	ENSMUST00000234990.1	427375	Mettl4		1	149886184	149902199	16016	2	0.0547737	0.0217143	0.884449	Intron (ENSMUST00000191253.6/ENSMUST00000191253.6, intron 3 of 3)	ENSMUST00000155438.1	483731	Pla2g4a
1	30940302	30949770	9469	2	0.00128404	0.0465621	0.999769	Intron (ENSMUST00000233331.1/70988, intron 4 of 4)	ENSMUST00000233506.1	-59284	Ptp4a1		5	143357338	143391468	34131	1	0.0598677	0.0217252	0.884449	Distal Intergenic	ENSMUST00000110733.8	-7177	Grid2ip
17	64281005	64331916	50912	2	0.00125577	0.046614	0.999769	Distal Intergenic	ENSMUST00000172818.7	-47525	Pja2		8	69659263	69664170	4908	1	0.0506038	0.0217858	0.884449	Distal Intergenic	ENSMUST00000169125.1	9309	Zfp964
3	20314473	20367177	52705	2	0.000977157	0.046673	0.999769	Distal Intergenic	ENSMUST00000068316.7	-586665	Agtr1b		7	11756257	11757168	912	1	0.0333656	0.021787	0.884449	Distal Intergenic	ENSMUST00000055070.1	33276	Vmn1r73
2	137081456	137116644	35189	2	0.00138245	0.0466899	0.999769	Intron (ENSMUST00000134833.1/ENSMUST00000134833.1, intron 2 of 4)	ENSMUST00000028735.7	-552276	Jag1		11	26386135	26471876	85742	1	0.0461946	0.0217881	0.884449	Distal Intergenic	ENSMUST00000004120.8	-36772	Fancl
16	87553330	87595336	42007	1	0.00156389	0.046709	0.999769	Distal Intergenic	ENSMUST00000026700.7	-9149	Map3k7cl		5	33198184	33215949	17766	2	0.068422	0.0218029	0.884449	Distal Intergenic	ENSMUST00000200884.1	41761	Spon2
12	98207453	98216528	9076	2	0.00132246	0.0467665	0.999769	Distal Intergenic	ENSMUST00000222703.1	446862	Galc		7	5401681	5413396	11716	2	0.0434024	0.0218294	0.884449	Distal Intergenic	ENSMUST00000228728.1	-19747	Vmn1r58
13	37345208	37419036	73829	1	-0.00136314	0.0468208	0.999769	Distal Intergenic	ENSMUST00000021860.6	-63725	Ly86		13	86044816	86046904	2089	2	0.0390197	0.0218745	0.884449	Distal Intergenic	ENSMUST00000131011.1	-1051930	Cox7c
15	4375504	4575553	200050	1	0.00128144	0.0469013	0.999769	Intron (ENSMUST00000130332.1/239318, intron 2 of 2)	ENSMUST00000061925.4	80894	Plcxd3		2	24003529	24048866	45338	2	0.0483081	0.0218792	0.884449	Distal Intergenic	ENSMUST00000114497.1	160770	Hnmt
14	95881254	95882780	1527	1	-0.00125658	0.0469216	0.999769	Distal Intergenic	ENSMUST00000228913.1	-94524	4921530L21Rik		17	57506453	57545505	39053	2	0.0507114	0.0219838	0.884449	Exon (ENSMUST00000234679.1/224916, exon 6 of 6)	ENSMUST00000165781.2	30288	Vmn2r120
5	146384985	146473615	88631	1	-0.00101196	0.047131	0.999769	Distal Intergenic	ENSMUST00000016143.8	-16638	Wasf3		7	33518481	33520458	1978	2	0.0418521	0.0219884	0.884449	Distal Intergenic	ENSMUST00000185407.1	-28269	Scgb2b21
8	95864134	95888547	24414	2	-0.00161932	0.0472321	0.999769	Distal Intergenic	ENSMUST00000034097.7	-928817	Got2		9	4294793	4309467	14675	2	0.0504136	0.0220162	0.884449	Distal Intergenic	ENSMUST00000051589.8	292151	Aasdhppt
16	65828613	65861895	33283	1	0.00154974	0.0472361	0.999769	Distal Intergenic	ENSMUST00000228708.1	224174	Vgll3		3	154786299	155055407	269109	2	0.0481932	0.0220242	0.884449	Distal Intergenic	ENSMUST00000064076.5	-6380	Tnni3k
8	55870912	55906948	36037	2	-0.00104819	0.0472601	0.999769	Distal Intergenic	ENSMUST00000053441.4	325570	Adam29		4	121414735	121423099	8365	2	0.0599132	0.0220712	0.884449	Distal Intergenic	ENSMUST00000106266.1	-96850	Gm12886
9	19883309	19884343	1035	2	0.00126807	0.0473224	0.999769	Intron (ENSMUST00000212838.1/ENSMUST00000212838.1, intron 3 of 3)	ENSMUST00000073765.5	12196	Olfr862		1	5588493	5606131	17639	1	0.0583436	0.0220751	0.884449	Distal Intergenic	ENSMUST00000160777.7	-244597	Oprk1
1	111858706	111864918	6213	2	0.00149817	0.0473357	0.999769	Distal Intergenic	ENSMUST00000035462.6	-1165567	Dsel		17	40207015	40208640	1626	2	0.0525836	0.0220933	0.884449	Distal Intergenic	ENSMUST00000033585.6	53647	Pgk2
14	14328113	14329066	954	1	0.00137596	0.0474199	0.999769	Distal Intergenic	ENSMUST00000100872.1	-49928	Olfr31		6	73468647	73469564	918	2	0.0585164	0.0221753	0.884449	Intron (ENSMUST00000204961.1/73408, intron 2 of 4)	ENSMUST00000204006.1	13730	4931417E11Rik
20	74594328	74595275	948	1	0.00123062	0.0474436	0.999769	Distal Intergenic	ENSMUST00000054541.2	-7082	Olfr1325		1	104768529	104995481	226953	1	0.0558315	0.0222047	0.884449	Intron (ENSMUST00000190357.1/ENSMUST00000190357.1, intron 2 of 4)	ENSMUST00000062528.8	-1386839	Cdh20
2	111408396	111409298	903	1	0.00130809	0.047448	0.999769	Distal Intergenic	ENSMUST00000208523.3	-14388	Olfr1281		12	27334264	27342574	8311	2	0.0621356	0.0222659	0.884449	Distal Intergenic	ENSMUST00000079063.6	-406888	Sox11
11	73688778	73713798	25021	1	0.00127374	0.0474726	0.999769	Distal Intergenic	ENSMUST00000080407.5	-31252	Zfp735		17	35320558	35325099	4542	1	-0.0291571	0.0222718	0.884449	Distal Intergenic	ENSMUST00000073208.5	5487	H2-Q1
17	42556783	42611395	54613	2	-0.000931956	0.0475244	0.999769	Intron (ENSMUST00000048691.5/627626, intron 3 of 3)	ENSMUST00000068355.7	140307	Opn5		3	126805862	126842893	37032	1	0.0604013	0.0222794	0.884449	Distal Intergenic	ENSMUST00000170149.1	59914	Camk2d
10	78780496	78814765	34270	1	0.00165873	0.0476743	0.999769	Exon (ENSMUST00000210562.1/102632284, exon 5 of 5)	ENSMUST00000005490.9	-12711	Slc1a6		20	113724349	113834256	109908	1	0.0542446	0.0222825	0.884449	Intron (ENSMUST00000113380.7/93837, intron 11 of 15)	ENSMUST00000123974.1	75967	Dach2
2	172248492	172251114	2623	1	0.00132062	0.0476956	0.999769	Distal Intergenic	ENSMUST00000038532.1	-38083	Mc3r		1	58903672	58907212	3541	2	0.0617128	0.0222856	0.884449	Intron (ENSMUST00000188624.1/ENSMUST00000188624.1, intron 3 of 11)	ENSMUST00000172685.1	20557	Trak2
4	75277354	75278305	952	2	0.00103818	0.0476995	0.999769	Distal Intergenic	ENSMUST00000030103.8	132674	Tmem261		4	19818725	19842218	23494	1	0.0582791	0.0223085	0.884449	Distal Intergenic	ENSMUST00000035890.7	-31931	Slc7a13
1	144516648	144567667	51020	2	-0.00128623	0.0477224	0.999769	Distal Intergenic	ENSMUST00000184008.2	-95362	Rgs21		4	51216678	51229928	13251	1	0.0580759	0.0223417	0.884449	Distal Intergenic	ENSMUST00000166749.1	-672407	Cylc2
5	5736317	5749326	13010	2	0.00125558	0.0478212	0.999769	Distal Intergenic	ENSMUST00000015796.8	-444354	Steap1		9	25252439	25308571	56133	1	0.0255007	0.0223717	0.884449	Distal Intergenic	ENSMUST00000115272.8	-12386	2023-09-07
17	49887628	49909847	22220	1	0.00127682	0.0478375	0.999769	Distal Intergenic	ENSMUST00000159354.1	38353	Kif6		18	37355271	37358604	3334	1	0.0621025	0.0224218	0.884449	Intron (ENSMUST00000115661.4/100384868, intron 1 of 3)	ENSMUST00000051163.2	-5312	Pcdhb8
11	48800332	48804974	4643	1	0.00116073	0.0479007	0.999769	Distal Intergenic	ENSMUST00000142269.1	-135103	Gnb2l1		2	22622205	22693874	71670	1	0.0547647	0.0224223	0.884449	Intron (ENSMUST00000044749.13/667663, intron 33 of 33)	ENSMUST00000028123.3	-9131	Gad2
13	53466884	53473074	6191	2	0.00127162	0.0479992	0.999769	Distal Intergenic	ENSMUST00000021922.9	-17685	Msx2		7	43223575	43226333	2759	1	0.0539085	0.022445	0.884449	Distal Intergenic	ENSMUST00000163106.1	4133	EU599041
10	115450311	115587780	137470	2	0.00147066	0.048006	0.999769	Distal Intergenic	ENSMUST00000020350.14	-60492	Lgr5		6	4080318	4086972	6655	2	0.0523266	0.0224462	0.884449	Distal Intergenic	ENSMUST00000150319.1	-134535	Bet1
8	55940509	56130070	189562	1	0.00145923	0.0480634	0.999769	Intron (ENSMUST00000164020.1/110304, intron 1 of 4)	ENSMUST00000000275.8	47228	Glra3		20	39346267	39346963	697	1	0.0560229	0.0224559	0.884449	Distal Intergenic	ENSMUST00000115114.2	-19346	Cypt15
10	129945104	129946060	957	2	0.00160406	0.0480684	0.999769	Distal Intergenic	ENSMUST00000074308.2	-9517	Olfr818		7	26665227	26686437	21211	2	0.0449969	0.022461	0.884449	Intron (ENSMUST00000077356.6/243881, intron 4 of 8)	ENSMUST00000077356.6	10812	Cyp2b23
14	40813789	40853305	39517	2	-0.00143429	0.048089	0.999769	Distal Intergenic	ENSMUST00000070328.9	541161	Sh2d4b		20	151520672	151570807	50136	1	0.0493248	0.0224655	0.884449	Intron (ENSMUST00000073364.5/207375, intron 11 of 15)	ENSMUST00000112666.7	-60996	Phf8
15	52712408	52715272	2865	1	-0.00117362	0.048172	0.999769	Distal Intergenic	ENSMUST00000228053.1	-173298	Med30		1	46321621	46325736	4116	1	0.0478163	0.0225195	0.884449	Intron (ENSMUST00000238593.1/227058, intron 52 of 65)	ENSMUST00000185557.1	-28017	Dnah7b
15	47581723	48001621	419899	2	-0.00071589	0.0482321	0.999769	Intron (ENSMUST00000160658.7/239420, intron 12 of 68)	ENSMUST00000161653.1	-82276	Csmd3		7	103154792	103155745	954	2	0.0607237	0.0225549	0.884449	Distal Intergenic	ENSMUST00000061055.1	4011	Olfr589
5	134702593	134747323	44731	2	-0.00130104	0.0482632	0.999769	Intron (ENSMUST00000200700.1/ENSMUST00000200700.1, intron 4 of 4)	ENSMUST00000015138.12	-73397	Eln		20	42502453	42523697	21245	1	-0.0417014	0.0225969	0.884449	Distal Intergenic	ENSMUST00000129855.7	-84329	Sh2d1a
4	122689275	122705129	15855	1	0.00152565	0.0483346	0.999769	Intron (ENSMUST00000120383.1/ENSMUST00000120383.1, intron 3 of 3)	ENSMUST00000024032.3	-103641	9530002B09Rik		4	39450295	39451776	1482	1	0.0571838	0.0226295	0.884449	Distal Intergenic	ENSMUST00000029955.4	133640	1700009N14Rik
14	84443563	84539002	95440	1	0.00135041	0.0483432	0.999769	Distal Intergenic	ENSMUST00000071370.6	-136945	Pcdh17		16	89570176	89571183	1008	2	0.0366739	0.0226334	0.884449	Distal Intergenic	ENSMUST00000171542.1	-71766	Krtap11-1
7	105554360	105558389	4030	1	-0.00115457	0.0483533	0.999769	Distal Intergenic	ENSMUST00000046983.9	-13720	Smpd1		20	56136572	56153498	16927	1	0.0619673	0.0226478	0.884449	Distal Intergenic	ENSMUST00000033458.2	-275588	3830403N18Rik
20	120290259	120906344	616086	1	0.00098586	0.0483534	0.999769	Distal Intergenic	ENSMUST00000050239.15	-67903	Pcdh11x		7	24054772	24055691	920	1	0.0462643	0.0226584	0.884449	3' UTR	ENSMUST00000086012.4	4841	Vmn1r183
11	36006656	37235882	1229227	2	0.000822515	0.0484163	0.999769	Distal Intergenic	ENSMUST00000102801.7	-9300	Tenm2		14	93173729	93885748	712020	2	0.0446959	0.022668	0.884449	Distal Intergenic	ENSMUST00000194129.1	993338	Pcdh9
11	46978785	47379522	400738	2	-0.00159019	0.0484811	0.999769	Intron (ENSMUST00000109220.7/24052, intron 1 of 6)	ENSMUST00000077221.5	-28895	Sgcd		18	14625623	14682914	57292	2	0.0593717	0.0226761	0.884449	Distal Intergenic	ENSMUST00000040924.8	-7426	Ss18
15	86235505	86292162	56658	1	-0.00142141	0.048588	0.999769	Intron (ENSMUST00000230110.1/ENSMUST00000230110.1, intron 3 of 4)	ENSMUST00000229242.1	526579	Tbc1d22a		20	81070698	81094776	24079	1	-0.0567173	0.0226832	0.884449	Distal Intergenic	ENSMUST00000150052.1	-464714	Tmem47
4	58784779	58785722	944	2	0.00152515	0.0487154	0.999769	Distal Intergenic	ENSMUST00000059608.4	54638	Olfr267		20	64264885	64276996	12112	2	0.0537589	0.0226832	0.884449	Distal Intergenic	ENSMUST00000069926.13	-119806	Slitrk4
1	149886184	149902199	16016	2	-0.00134512	0.0488058	0.999769	Distal Intergenic	ENSMUST00000155438.1	321637	Pla2g4a		15	59374287	59601684	227398	1	0.0533722	0.0227022	0.884449	Intron (ENSMUST00000168722.2/68501, intron 4 of 4)	ENSMUST00000079703.10	89486	Nsmce2
7	33743799	33744982	1184	1	0.00134569	0.0489462	0.999769	Distal Intergenic	ENSMUST00000108087.3	4859	Scgb1b24		6	79817916	79818364	449	1	0.0605036	0.0227243	0.884449	Distal Intergenic	ENSMUST00000179797.2	-349268	Gm20594
9	20098626	20104754	6129	1	-0.00163428	0.0490799	0.999769	Distal Intergenic	ENSMUST00000215566.1	12369	Olfr868		8	79639618	79677724	38107	1	0.0548267	0.0227411	0.884449	Distal Intergenic	ENSMUST00000173078.7	-8978	Otud4
4	149627130	149632173	5044	1	0.00101658	0.0491019	0.999769	Intron (ENSMUST00000105691.7/65945, intron 2 of 17)	ENSMUST00000151895.1	-10016	Clstn1		13	80883384	80889643	6260	1	0.0625203	0.0227459	0.884449	Intron (ENSMUST00000187731.2/ENSMUST00000187731.2, intron 1 of 2)	ENSMUST00000159090.1	-760228	Arrdc3
1	104768529	104995481	226953	1	0.00121214	0.0491715	0.999769	Distal Intergenic	ENSMUST00000062528.8	-584504	Cdh20		20	163513904	163549677	35774	2	0.0542081	0.0227702	0.884449	Distal Intergenic	ENSMUST00000033730.2	104094	Grpr
11	91575315	91577558	2244	2	-0.0011562	0.0491782	0.999769	Distal Intergenic	ENSMUST00000061019.5	-138960	Kif2b		2	82943634	83008937	65304	1	0.056927	0.0227719	0.884449	Distal Intergenic	ENSMUST00000143764.8	-131323	Fsip2
4	72118220	72120734	2515	2	-0.00103722	0.0492461	0.999769	Distal Intergenic	ENSMUST00000123259.1	236910	Tle1		12	18514510	18535254	20745	1	0.0458402	0.0227974	0.884449	Distal Intergenic	ENSMUST00000177778.8	-134814	5730507C01Rik
6	41311288	41316841	5554	2	0.00147435	0.0492807	0.999769	Distal Intergenic	ENSMUST00000173916.1	-2902	Try5		17	62607319	62881144	273826	2	0.0588718	0.0228286	0.884449	Distal Intergenic	ENSMUST00000078839.4	1279782	Efna5
17	62607319	62881144	273826	2	0.00136018	0.0493151	0.999769	Distal Intergenic	ENSMUST00000078839.4	1655482	Efna5		2	12109070	12132552	23483	2	0.0606948	0.0228574	0.884449	Distal Intergenic	ENSMUST00000148055.1	33901	Itga8
2	148872848	148875692	2845	2	0.0011708	0.0494879	0.999769	Distal Intergenic	ENSMUST00000144845.1	-164920	Cst3		9	9011238	9239101	227864	2	0.0576226	0.0229091	0.884449	Intron (ENSMUST00000217005.1/ENSMUST00000217005.1, intron 2 of 3)	ENSMUST00000182617.1	-208161	Arhgap42
1	40805601	40856887	51287	1	0.00130354	0.0496452	0.999769	Intron (ENSMUST00000114765.3/381339, intron 3 of 4)	ENSMUST00000114765.3	6529	Tmem182		14	93173729	93885748	712020	2	0.0514241	0.0229817	0.884449	Distal Intergenic	ENSMUST00000194129.1	1739204	Pcdh9
9	6262733	6269846	7114	2	-0.00113348	0.0496848	0.999769	Distal Intergenic	ENSMUST00000051706.5	-215753	Ddi1		7	6514396	6515449	1054	2	0.0539569	0.0230255	0.884449	5' UTR	ENSMUST00000051982.5	-4803	Olfr1349
2	101562125	101576125	14001	2	0.00106827	0.0496906	0.999769	Distal Intergenic	ENSMUST00000177152.1	1796252	B230118H07Rik		4	96444596	96507386	62791	2	0.0555466	0.0230319	0.884449	Intron (ENSMUST00000124729.3/665095, intron 4 of 8)	ENSMUST00000124729.3	24137	Cyp2j8
13	86044816	86046904	2089	2	0.00100544	0.0497003	0.999769	Distal Intergenic	ENSMUST00000131011.1	-628543	Cox7c		8	4104127	4105461	1335	2	0.0613738	0.0230407	0.884449	Distal Intergenic	ENSMUST00000128568.1	47905	Cd209f
7	89141856	89154300	12445	2	0.0012752	0.0498489	0.999769	Distal Intergenic	ENSMUST00000156153.1	59126	Tmem135		7	14222411	14254870	32460	2	0.0554537	0.0230544	0.884449	Distal Intergenic	ENSMUST00000076576.6	-26466	Sult2a6
9	35776524	35778109	1586	2	0.00104445	0.0498595	0.999769	Distal Intergenic	ENSMUST00000171898.2	11133	Gm17727		6	42140936	42141895	960	1	0.049998	0.0230826	0.884449	Distal Intergenic	ENSMUST00000057686.4	-22510	Tas2r139
10	118441046	118445892	4847	1	-0.00139655	0.0499086	0.999769	Distal Intergenic	ENSMUST00000068592.4	-48917	Ifng		14	22596513	22599268	2756	1	0.0425679	0.0231127	0.884449	Intron (ENSMUST00000075639.10/76633, intron 5 of 6)	ENSMUST00000226003.1	158771	1700112E06Rik
7	104411685	104412267	583	2	-0.000660494	0.0499427	0.999769	Promoter	ENSMUST00000142124.1	-959	Trim30a		1	107153940	107161114	7175	2	0.0584095	0.0231295	0.884449	Distal Intergenic	ENSMUST00000086694.10	14895	Serpinb3b
19	15905130	15909712	4583	2	-0.00135405	0.0500217	0.999769	Distal Intergenic	ENSMUST00000161707.1	186691	Psat1		19	24683016	24861855	178840	2	0.0506588	0.0231688	0.884449	Distal Intergenic	ENSMUST00000047666.4	-19350	Pgm5
2	88677857	88678813	957	1	0.0011495	0.0501616	0.999769	Distal Intergenic	ENSMUST00000081697.1	-14698	Olfr1193		10	32329765	32410335	80571	2	0.048822	0.023172	0.884449	Intron (ENSMUST00000191234.6/432450, intron 3 of 6)	ENSMUST00000092603.4	197538	Nkain2
6	121885577	121888603	3027	1	0.00137395	0.0501956	0.999769	Distal Intergenic	ENSMUST00000204210.1	24659	Mug1		13	86044816	86046904	2089	2	0.0534285	0.0231992	0.884449	Distal Intergenic	ENSMUST00000131011.1	-1275763	Cox7c
11	17938756	17953875	15120	2	0.00126871	0.0502013	0.999769	Distal Intergenic	ENSMUST00000076661.6	49233	Etaa1		1	26681814	26687460	5647	2	0.0522021	0.023203	0.884449	Distal Intergenic	ENSMUST00000097801.3	253981	4931408C20Rik
18	9212163	9218136	5974	1	-0.00142265	0.0502729	0.999769	Distal Intergenic	ENSMUST00000041080.6	-232680	Fzd8		7	10087198	10105741	18544	2	0.0562094	0.0232161	0.884449	Intron (ENSMUST00000094863.5/100042921, intron 5 of 5)	ENSMUST00000094863.5	16133	Vmn2r51
18	9618419	9619469	1051	2	-0.00111157	0.0502761	0.999769	Distal Intergenic	ENSMUST00000234003.1	40260	Cetn1		20	110814280	110817207	2928	1	0.0467203	0.0232771	0.884449	Intron (ENSMUST00000208372.1/ENSMUST00000208372.1, intron 1 of 2)	ENSMUST00000078229.4	-29633	Pou3f4
16	81200697	81597805	397109	1	0.00155659	0.0503567	0.999769	Distal Intergenic	ENSMUST00000037785.13	-298489	Ncam2		14	19594139	19602581	8443	2	0.0581813	0.0232841	0.884449	Distal Intergenic	ENSMUST00000096121.11	265004	Gm5458
13	21573510	21574454	945	2	0.00107719	0.0503619	0.999769	Distal Intergenic	ENSMUST00000057453.1	7063	Olfr1364		13	90936006	91125610	189605	2	0.0568048	0.023311	0.884449	Intron (ENSMUST00000022119.5/66795, intron 3 of 7)	ENSMUST00000223729.1	69947	Atg10
10	114398823	114801364	402542	2	0.00138527	0.0504017	0.999769	Intron (ENSMUST00000061632.7/237553, intron 3 of 18)	ENSMUST00000061632.7	197080	Trhde		9	36119934	36128779	8846	2	0.0611703	0.0233152	0.884449	Intron (ENSMUST00000184873.2/ENSMUST00000184873.2, intron 1 of 3)	ENSMUST00000168452.1	129964	Gm5916
6	35508906	35539888	30983	2	0.00110719	0.0504043	0.999769	Distal Intergenic	ENSMUST00000031866.8	-10400	Mtpn		14	14175095	14176117	1023	2	0.0510487	0.0234162	0.884449	Distal Intergenic	ENSMUST00000035250.5	-38465	Olfr720
5	7960457	7982213	21757	1	0.00120254	0.0504097	0.999769	Distal Intergenic	ENSMUST00000115421.2	-301320	Steap4		5	11918043	11922821	4779	1	0.047807	0.0234278	0.884449	Distal Intergenic	ENSMUST00000168329.6	17210	4933402N22Rik
17	31235483	31241534	6052	1	-0.00124566	0.0504121	0.999769	Intron (ENSMUST00000237537.1/ENSMUST00000237537.1, intron 3 of 3)	ENSMUST00000237216.1	15081	Ubash3a		15	44196967	44229201	32235	1	0.0633906	0.0234577	0.884449	Distal Intergenic	ENSMUST00000227505.1	45177	Trhr
13	71958660	71959433	774	2	0.00101203	0.0504651	0.999769	Intron (ENSMUST00000222586.1/ENSMUST00000222586.1, intron 1 of 7)	ENSMUST00000223379.1	60029	Irx1		1	140084708	140183280	98573	2	0.0523769	0.0234601	0.884449	Intron (ENSMUST00000192880.5/12628, intron 1 of 12)	ENSMUST00000192880.5	5543	Cfh
4	51216678	51229928	13251	1	0.00111649	0.0507054	0.999769	Distal Intergenic	ENSMUST00000166749.1	-49521	Cylc2		5	146182450	146184295	1846	2	-0.044797	0.0234875	0.884449	Distal Intergenic	ENSMUST00000188052.1	28784	1700001J03Rik
7	15868056	15871402	3347	2	0.00135011	0.050738	0.999769	Distal Intergenic	ENSMUST00000132563.1	13069	Crx		5	3845187	3850188	5002	1	0.0615138	0.0235	0.884449	Intron (ENSMUST00000044039.1/242838, intron 2 of 5)	ENSMUST00000143027.1	10846	Lrrd1
3	142701051	142744527	43477	1	-0.00135813	0.0507535	0.999769	Distal Intergenic	ENSMUST00000106218.7	-24189	Ccbl2		18	84965510	84981472	15963	1	0.0608829	0.0235069	0.884449	Distal Intergenic	ENSMUST00000225015.1	552642	Fbxo15
13	30136489	30163625	27137	1	0.00117714	0.050756	0.999769	Distal Intergenic	ENSMUST00000153269.2	-21653	Mboat1		4	93334138	93335511	1374	2	0.0551879	0.023507	0.884449	Distal Intergenic	ENSMUST00000066774.5	511506	Tusc1
13	35741313	35874058	132746	1	-0.00114844	0.0507589	0.999769	Intron (ENSMUST00000075220.13/12593, intron 3 of 9)	ENSMUST00000163595.2	-5127	Cdyl		17	40632075	40637060	4986	1	0.0408487	0.0235113	0.884449	Distal Intergenic	ENSMUST00000177574.1	42305	Esp3
7	62461871	62464510	2640	2	0.00159511	0.0507709	0.999769	Intron (ENSMUST00000207359.1/ENSMUST00000207359.1, intron 6 of 6)	ENSMUST00000094339.2	-316331	Peg12		5	145773983	145805874	31892	2	0.0442423	0.023575	0.884449	Intron (ENSMUST00000067479.5/337924, intron 4 of 12)	ENSMUST00000067479.5	8669	Cyp3a44
1	95313628	95327945	14318	1	0.00138614	0.0508468	0.999769	Distal Intergenic	ENSMUST00000186780.1	34217	Fam174a		20	120401364	120906344	504981	1	0.0592736	0.0235814	0.884449	Distal Intergenic	ENSMUST00000191653.1	991291	Pcdh11x
14	28908052	28969413	61362	2	0.00121568	0.0509157	0.999769	Distal Intergenic	ENSMUST00000225668.1	207245	Cacna2d3		4	103038101	103075619	37519	2	0.0515421	0.0235839	0.884449	Intron (ENSMUST00000036451.14/242584, intron 7 of 15)	ENSMUST00000136355.1	-3626	Wdr78
3	3634150	3658052	23903	1	0.00156407	0.0509508	0.999769	Distal Intergenic	ENSMUST00000108394.2	77804	Hnf4g		20	50878388	50891848	13461	1	0.0487822	0.0235861	0.884449	Intron (ENSMUST00000060650.6/385354, intron 5 of 11)	ENSMUST00000146956.1	28814	Stk26
7	47334875	47354240	19366	2	0.00168006	0.0509547	0.999769	Distal Intergenic	ENSMUST00000098438.3	39047	Mrgpra1		20	91331755	91332897	1143	1	0.0356578	0.02361	0.884449	Distal Intergenic	ENSMUST00000101397.1	19208	Mageb1
4	112711147	112774825	63679	2	0.0015149	0.0510273	0.999769	Intron (ENSMUST00000060327.3/230613, intron 2 of 6)	ENSMUST00000060327.3	21670	Skint10		7	42125404	42196208	70805	1	0.0504286	0.0236228	0.884449	Intron (ENSMUST00000166447.2/637898, intron 5 of 5)	ENSMUST00000233266.1	53222	Vmn2r60
18	80966376	80986771	20396	2	-0.00113639	0.0510463	0.999769	Intron (ENSMUST00000181204.1/ENSMUST00000181204.1, intron 1 of 1)	ENSMUST00000057950.8	-247887	Sall3		8	16344863	17535586	1190724	2	0.0494067	0.0236255	0.884449	Distal Intergenic	ENSMUST00000137947.1	-431538	Csmd1
3	6615418	6620443	5026	2	0.0010652	0.0511095	0.999769	Distal Intergenic	ENSMUST00000091364.3	-40079	1700008P02Rik		3	84497204	84582485	85282	2	0.0514083	0.0236531	0.884449	Intron (ENSMUST00000098990.9/99889, intron 1 of 7)	ENSMUST00000107687.8	21563	Arfip1
18	31437808	31447406	9599	2	0.00113794	0.0512019	0.999769	Distal Intergenic	ENSMUST00000025110.4	-56698	Syt4		9	4478263	4796234	317972	2	0.0574963	0.0236767	0.884449	Distal Intergenic	ENSMUST00000163309.1	-204751	Gria4
2	170731807	170879769	147963	1	0.00139339	0.0512907	0.999769	Intron (ENSMUST00000125631.7/ENSMUST00000125631.7, intron 1 of 3)	ENSMUST00000029075.4	473985	Dok5		8	102634604	102637319	2716	2	-0.0462425	0.0236875	0.884449	Distal Intergenic	ENSMUST00000210578.1	848110	Cdh11
3	53458370	53461983	3614	2	0.00134905	0.0513956	0.999769	Distal Intergenic	ENSMUST00000129497.1	103308	Nhlrc3		15	47581726	47615201	33476	2	0.0628253	0.0237213	0.884449	Distal Intergenic	ENSMUST00000162006.1	423903	Csmd3
6	61956689	62382865	426177	1	-0.00133034	0.0514103	0.999769	Distal Intergenic	ENSMUST00000232648.1	505144	Ccser1		9	94517864	94538081	20218	2	0.0441901	0.023733	0.884449	Distal Intergenic	ENSMUST00000113028.1	212014	1190002N15Rik
5	83278145	83355195	77051	2	0.00128284	0.0514703	0.999769	Distal Intergenic	ENSMUST00000053543.10	-405276	Tecrl		9	18478403	18485239	6837	1	0.0527277	0.0237778	0.884449	Intron (ENSMUST00000207857.1/ENSMUST00000207857.1, intron 10 of 79)	ENSMUST00000215255.1	124657	Mbd3l1
7	4337724	4345164	7441	1	0.00122584	0.0515057	0.999769	Distal Intergenic	ENSMUST00000006792.5	-7735	Ncr1		12	41451668	41486431	34764	2	0.0424045	0.0238159	0.884449	Intron (ENSMUST00000222694.1/ENSMUST00000222694.1, intron 1 of 1)	ENSMUST00000043884.5	-616127	Lrrn3
2	164289270	164291500	2231	1	-0.00125151	0.0515238	0.999769	Distal Intergenic	ENSMUST00000109370.1	6847	Svs3a		4	12917967	12981070	63104	1	0.0548488	0.0238242	0.884449	Distal Intergenic	ENSMUST00000156536.2	154549	Triqk
19	52264297	52265476	1180	1	0.00131256	0.0515275	0.999769	Distal Intergenic	ENSMUST00000039652.5	-132402	Ins1		1	104768529	104995481	226953	1	0.0610992	0.023826	0.884449	Distal Intergenic	ENSMUST00000062528.8	-906178	Cdh20
20	118427227	118428256	1030	1	0.000705788	0.0515958	0.999769	Distal Intergenic	ENSMUST00000072518.7	-237272	Tgif2lx2		20	64174348	64177507	3160	1	0.0646859	0.0238511	0.884449	Distal Intergenic	ENSMUST00000151996.1	46025	3830417A13Rik
17	14667119	14670866	3748	2	0.00154335	0.0515986	0.999769	Distal Intergenic	ENSMUST00000232616.1	105806	Thbs2		20	155573541	155623118	49578	2	0.0616565	0.0238762	0.884449	Distal Intergenic	ENSMUST00000170236.1	92198	Ptchd1
14	13670876	13683148	12273	1	0.00155093	0.051654	0.999769	Distal Intergenic	ENSMUST00000061045.2	-10626	Sntn		20	145475720	145505181	29462	2	0.064408	0.0239283	0.884449	Distal Intergenic	ENSMUST00000143610.2	-82917	Amot
16	27307489	27351212	43724	1	-0.00113295	0.0516575	0.999769	Distal Intergenic	ENSMUST00000066852.8	-125293	Ostn		20	154575228	154579360	4133	2	0.0583178	0.0239437	0.884449	Intron (ENSMUST00000121013.1/ENSMUST00000121013.1, intron 1 of 1)	ENSMUST00000101137.2	-57818	Samt2
5	120914536	120921652	7117	1	-0.0012038	0.051669	0.999769	Distal Intergenic	ENSMUST00000044224.4	21537	Oas1d		5	6769010	7344756	575747	2	0.0526112	0.0239784	0.884449	Distal Intergenic	ENSMUST00000200317.4	-164625	Zfp804b
6	79817916	79818364	449	1	-0.00133809	0.0516868	0.999769	Distal Intergenic	ENSMUST00000179797.2	-312495	Gm20594		5	81020138	81388784	368647	1	0.0318293	0.023984	0.884449	Distal Intergenic	ENSMUST00000147226.7	-1177384	Lphn3
11	119077573	119086221	8649	2	-0.00103817	0.0517067	0.999769	Distal Intergenic	ENSMUST00000026665.7	15929	Cbx4		13	35741313	35874058	132746	1	0.0601316	0.0239943	0.884449	Intron (ENSMUST00000075220.13/12593, intron 3 of 9)	ENSMUST00000163595.2	5934	Cdyl
9	29941548	29963141	21594	2	0.00122155	0.0517661	0.999769	Distal Intergenic	ENSMUST00000151977.1	-90111	Ntm		17	40632075	40637060	4986	1	0.0425924	0.0240019	0.884449	Distal Intergenic	ENSMUST00000177574.1	-16459	Esp3
11	105401652	105456735	55084	2	-0.00121132	0.0517715	0.999769	Distal Intergenic	ENSMUST00000100332.3	-19037	2023-03-10		20	90892142	90893134	993	1	0.0617772	0.0240159	0.884449	Distal Intergenic	ENSMUST00000172155.1	-103875	Gm44
12	38019180	38174661	155482	1	-0.00105899	0.0517756	0.999769	Intron (ENSMUST00000221176.1/217480, intron 2 of 9)	ENSMUST00000220606.1	35902	Dgkb		20	127721182	127736554	15373	2	0.045333	0.0240284	0.884449	Distal Intergenic	ENSMUST00000052500.5	116838	4930412D23Rik
1	178187417	178250901	63485	1	0.000746689	0.0518697	0.999769	Intron (ENSMUST00000191719.5/545391, intron 9 of 19)	ENSMUST00000161075.7	-97280	Desi2		7	10527210	10528169	960	2	0.0546052	0.0240468	0.884449	Intron (ENSMUST00000238012.1/ENSMUST00000238012.1, intron 2 of 7)	ENSMUST00000058362.4	-17906	Vmn1r68
16	19946496	19983037	36542	2	0.00100797	0.0518721	0.999769	Distal Intergenic	ENSMUST00000058839.9	-37413	Klhl6		20	79330513	79350310	19798	2	0.0612985	0.0240785	0.884449	Distal Intergenic	ENSMUST00000199433.1	286947	Gm7173
9	9660969	10904775	1243807	2	0.00155994	0.0518857	0.999769	Distal Intergenic	ENSMUST00000160216.7	-14933	Cntn5		20	79330513	79350310	19798	2	0.0612985	0.0240785	0.884449	Distal Intergenic	ENSMUST00000199433.1	286947	Chdc2
11	28388817	28434110	45294	2	0.00108657	0.0519727	0.999769	Distal Intergenic	ENSMUST00000160016.7	669491	Ccdc85a		20	18414881	18461397	46517	2	0.059473	0.0241192	0.884449	Distal Intergenic	ENSMUST00000147039.1	-290417	4930578C19Rik
3	80688040	80802579	114540	2	0.00155708	0.0519811	0.999769	Distal Intergenic	ENSMUST00000192463.1	424706	Gria2		13	62368863	62371936	3074	2	0.0593404	0.0241206	0.884449	Distal Intergenic	ENSMUST00000107989.6	14819	6720489N17Rik
9	3532888	3761177	228290	1	0.001563	0.051982	0.999769	Intron (ENSMUST00000115733.2/234889, intron 6 of 7)	ENSMUST00000213060.1	268619	Gucy1a2		13	62368863	62371936	3074	2	0.0593404	0.0241206	0.884449	Distal Intergenic	ENSMUST00000107989.6	14819	Gm3604
16	59760161	60005721	245561	2	0.000947258	0.0520222	0.999769	Intron (ENSMUST00000068860.12/13840, intron 11 of 17)	ENSMUST00000161358.1	112545	Epha6		20	84076649	84309894	233246	1	0.05413	0.0241528	0.884449	Intron (ENSMUST00000114000.7/13405, intron 44 of 78)	ENSMUST00000139998.1	49065	Dmd
11	11462094	11488537	26444	1	0.00127319	0.0520335	0.999769	Intron (ENSMUST00000020413.3/53604, intron 6 of 7)	ENSMUST00000170661.1	-67630	4930415F15Rik		7	48478619	48499321	20703	2	0.0585528	0.0241574	0.884449	Distal Intergenic	ENSMUST00000098433.4	-1076	Mrgprx2
6	124624625	124636085	11461	2	-0.00126568	0.0520778	0.999769	Distal Intergenic	ENSMUST00000218020.1	-10816	C1s2		1	19103022	19166346	63325	1	0.0476378	0.0241776	0.884449	Distal Intergenic	ENSMUST00000037294.7	-316819	Tfap2d
6	101151341	101199186	47846	2	0.0012047	0.0521251	0.999769	Intron (ENSMUST00000204767.1/ENSMUST00000204767.1, intron 1 of 2)	ENSMUST00000239140.1	146500	Pdzrn3		1	149886184	149902199	16016	2	0.0452889	0.0241945	0.884449	Distal Intergenic	ENSMUST00000155438.1	1599479	Pla2g4a
7	44506208	44509078	2871	2	-0.00157631	0.0521341	0.999769	Intron (ENSMUST00000165208.3/233199, intron 11 of 27)	ENSMUST00000207516.1	-6143	Mybpc2		13	34628868	34648568	19701	2	0.0481823	0.0242736	0.884449	Distal Intergenic	ENSMUST00000152392.1	106211	Pxdc1
6	80019643	80024932	5290	1	-0.000984585	0.0521628	0.999769	Intron (ENSMUST00000147663.7/243499, intron 2 of 2)	ENSMUST00000074662.4	67416	Lrrtm4		4	142139240	142239401	100162	2	0.0499275	0.024295	0.884449	Intron (ENSMUST00000211105.1/ENSMUST00000211105.1, intron 2 of 2)	ENSMUST00000036476.9	-361454	Kazn
10	33512286	33624769	112484	2	0.00117769	0.0521671	0.999769	Distal Intergenic	ENSMUST00000019920.12	-71748	Clvs2		20	65047644	65049014	1371	1	0.0515922	0.0243056	0.884449	Distal Intergenic	ENSMUST00000033524.2	-21216	Ctag2
6	24951141	24956297	5157	2	0.00102942	0.0521697	0.999769	Distal Intergenic	ENSMUST00000127247.3	-173905	Tmem229a		8	72761880	72763874	1995	1	0.050558	0.0243644	0.884449	Distal Intergenic	ENSMUST00000058099.8	35968	F2rl3
6	141681246	141685609	4364	1	0.00147972	0.052232	0.999769	Intron (ENSMUST00000148411.1/ENSMUST00000148411.1, intron 8 of 13)	ENSMUST00000160179.1	50223	Slco1b2		20	107667964	107681173	13210	1	0.0563385	0.0243987	0.884449	Distal Intergenic	ENSMUST00000172682.7	-45507	Tbx22
17	19053460	19082411	28952	1	0.00137729	0.052348	0.999769	Distal Intergenic	ENSMUST00000170424.2	46093	Vmn2r98		15	9335589	9362755	27167	1	0.052031	0.0244002	0.884449	Intron (ENSMUST00000072403.6/223337, intron 2 of 6)	ENSMUST00000144755.1	6699	Ugt3a2
1	107153940	107161114	7175	2	-0.00124218	0.0524705	0.999769	Distal Intergenic	ENSMUST00000086694.10	10699	Serpinb3b		20	167475298	168124290	648993	2	0.0451934	0.0244273	0.884449	Intron (ENSMUST00000112147.8/333605, intron 3 of 19)	ENSMUST00000239138.1	-23189	Frmpd4
19	34473778	34475164	1387	2	-0.000839531	0.052547	0.999769	Distal Intergenic	ENSMUST00000050562.5	-9621	Ch25h		17	18424078	18460849	36772	1	0.0593813	0.0244422	0.884449	Distal Intergenic	ENSMUST00000166327.2	-13731	Vmn2r95
12	113543908	113546465	2558	1	0.00153233	0.0525991	0.999769	Distal Intergenic	ENSMUST00000053086.2	38032	Adam6a		20	64151405	64152198	794	2	0.0532426	0.0245301	0.884449	Distal Intergenic	ENSMUST00000114682.3	421552	Gm6760
7	35772343	35802989	30647	2	-0.00156449	0.0528566	0.999769	Distal Intergenic	ENSMUST00000061586.10	-442765	Zfp507		9	101124245	101198851	74607	2	0.0450007	0.0245524	0.884449	Intron (ENSMUST00000075941.11/235542, intron 6 of 13)	ENSMUST00000188612.1	29238	Ppp2r3a
8	5083219	5105351	22133	2	-0.00130649	0.0528852	0.999769	Distal Intergenic	ENSMUST00000023835.2	-1304246	Slc10a2		3	27371351	27378010	6660	1	0.0537073	0.0245573	0.884449	Distal Intergenic	ENSMUST00000057186.1	-8270	Ghsr
13	80883384	80889643	6260	1	0.00124517	0.0529148	0.999769	Distal Intergenic	ENSMUST00000159090.1	-307625	Arrdc3		17	19660328	19709533	49206	1	0.0599092	0.0245628	0.884449	Intron (ENSMUST00000171741.2/224572, intron 5 of 5)	ENSMUST00000171741.2	30851	Vmn2r102
16	66662190	67620908	958719	2	0.00119279	0.0529586	0.999769	Distal Intergenic	ENSMUST00000120898.7	-180609	Cadm2		20	49009707	49080752	71046	2	0.0385008	0.0245685	0.884449	Distal Intergenic	ENSMUST00000167659.7	99408	Enox2
7	41395945	41448696	52752	2	-0.00144066	0.0532503	0.999769	Intron (ENSMUST00000165029.2/269902, intron 5 of 5)	ENSMUST00000165029.2	25432	Vmn2r57		9	100984373	100985609	1237	2	0.0572267	0.0245711	0.884449	Distal Intergenic	ENSMUST00000149998.1	19123	Pccb
9	15910189	16501285	591097	2	0.00127053	0.0533349	0.999769	Distal Intergenic	ENSMUST00000217308.2	-635378	Fat3		20	117014757	117015104	348	1	0.0505859	0.024595	0.884449	Distal Intergenic	ENSMUST00000122446.1	459669	Gm14920
18	6733905	6784669	50765	1	0.00138161	0.0533407	0.999769	Distal Intergenic	ENSMUST00000234356.1	-9410	Rab18		17	39640954	39645666	4713	1	0.0449534	0.0246008	0.884449	Distal Intergenic	ENSMUST00000178929.2	79333	Esp15
8	102634604	102637319	2716	2	0.00123027	0.0533522	0.999769	Distal Intergenic	ENSMUST00000210578.1	1570392	Cdh11		4	90218820	90225702	6883	1	0.0424076	0.0246012	0.884449	Distal Intergenic	ENSMUST00000107129.1	-64712	Zfp352
18	46958816	47087995	129180	1	-0.0014656	0.0533534	0.999769	Distal Intergenic	ENSMUST00000049388.8	-13815	Commd10		7	43018765	43048106	29342	1	0.055654	0.0246243	0.884449	Distal Intergenic	ENSMUST00000173815.8	-31382	Gm9268
2	82943634	83008937	65304	1	0.00131005	0.0534131	0.999769	Distal Intergenic	ENSMUST00000143764.8	-76860	Fsip2		20	167471309	167855077	383769	2	0.042009	0.0246535	0.884449	Intron (ENSMUST00000112147.8/333605, intron 4 of 19)	ENSMUST00000238211.1	-2474	Frmpd4
1	81077583	81341764	264182	1	0.0010159	0.0534697	0.999769	Distal Intergenic	ENSMUST00000123285.1	388983	Nyap2		20	52912266	52956943	44678	1	-0.0461435	0.0246586	0.884449	Distal Intergenic	ENSMUST00000078944.12	-9491	Phf6
15	65787034	65791351	4318	1	-0.00157447	0.0534879	0.999769	Distal Intergenic	ENSMUST00000174135.1	-357557	Efr3a		2	88677857	88678813	957	1	0.0499346	0.0247028	0.884449	Exon (ENSMUST00000217373.1/ENSMUST00000217373.1, exon 4 of 4)	ENSMUST00000081697.1	-19080	Olfr1193
10	129767498	129768436	939	1	0.00124491	0.0535363	0.999769	Distal Intergenic	ENSMUST00000060636.1	-3416	Olfr808		7	106752451	106753386	936	2	-0.0517545	0.0247559	0.884449	Distal Intergenic	ENSMUST00000074981.1	-12008	Olfr698
7	85393826	85415920	22095	2	0.00153039	0.0535452	0.999769	Intron (ENSMUST00000173382.1/ENSMUST00000173382.1, intron 5 of 5)	ENSMUST00000171213.2	80100	Vmn2r69		16	19407039	19408078	1040	2	0.0595215	0.0247602	0.884449	Distal Intergenic	ENSMUST00000206410.2	-32310	Olfr165
5	21810655	21865604	54950	2	-0.00146395	0.0535976	0.999769	Distal Intergenic	ENSMUST00000030878.7	-5694	Slc26a5		4	66828202	66839618	11417	1	0.053239	0.024761	0.884449	Distal Intergenic	ENSMUST00000147008.1	439671	Tlr4
4	122689275	122705129	15855	1	0.00151485	0.0536213	0.999769	Intron (ENSMUST00000120383.1/ENSMUST00000120383.1, intron 1 of 3)	ENSMUST00000024032.3	-88648	9530002B09Rik		3	146943920	146981920	38001	1	0.0476399	0.0247777	0.884449	Distal Intergenic	ENSMUST00000197547.1	549649	Ttll7
18	25479115	25754157	275043	2	-0.00120765	0.0536667	0.999769	Distal Intergenic	ENSMUST00000225477.1	-1299650	Celf4		20	160799151	160817182	18032	2	0.0498136	0.0247866	0.884449	Exon (ENSMUST00000199927.1/ENSMUST00000199927.1, exon 1 of 1)	ENSMUST00000112355.2	-32815	Cdkl5
13	86044821	86046347	1527	2	0.00137741	0.0536685	0.999769	Distal Intergenic	ENSMUST00000132233.1	23069	Cox7c		1	115684756	116587323	902568	1	0.0626223	0.0247875	0.884449	Distal Intergenic	ENSMUST00000043725.8	-368800	Cntnap5a
1	150562524	150993051	430528	2	-0.00124457	0.0537191	0.999769	Intron (ENSMUST00000074783.11/545370, intron 4 of 106)	ENSMUST00000074783.11	141941	Hmcn1		11	16257724	16284186	26463	1	0.0448259	0.0247885	0.884449	Distal Intergenic	ENSMUST00000109645.8	-204255	Vstm2a
6	132361041	132364134	3094	2	0.000797891	0.0537396	0.999769	Distal Intergenic	ENSMUST00000080849.5	-40087	Gm8882		1	45311538	45325018	13481	1	0.0532234	0.0248171	0.884449	Distal Intergenic	ENSMUST00000129611.1	-227922	Col3a1
12	101649033	101709536	60504	2	0.00128319	0.0537896	0.999769	Intron (ENSMUST00000162735.7/74413, intron 3 of 11)	ENSMUST00000160715.7	9934	Tc2n		16	27307489	27351212	43724	1	0.0493879	0.0248657	0.884449	Distal Intergenic	ENSMUST00000066852.8	-78175	Ostn
12	69158358	69159054	697	2	0.00137227	0.0538034	0.999769	Intron (ENSMUST00000222659.1/ENSMUST00000222659.1, intron 1 of 1)	ENSMUST00000094291.2	630114	Rps29		20	6168696	6173015	4320	2	0.066937	0.0248893	0.884449	Distal Intergenic	ENSMUST00000103006.3	15487	Nudt10
8	105000853	105021178	20326	1	0.00125851	0.0538259	0.999769	Intron (ENSMUST00000212004.1/ENSMUST00000212004.1, intron 3 of 11)	ENSMUST00000172032.3	-9566	Ces2h		20	127721182	127736554	15373	2	-0.0520568	0.0248949	0.884449	Distal Intergenic	ENSMUST00000052500.5	-602738	4930412D23Rik
5	51457653	51553871	96219	2	0.00114158	0.0538323	0.999769	Distal Intergenic	ENSMUST00000031059.13	473049	Ppargc1a		17	78200248	78376592	176345	1	0.0541172	0.0249115	0.884449	Distal Intergenic	ENSMUST00000112498.2	-982042	Crim1
19	52264297	52265476	1180	1	0.00121787	0.0538719	0.999769	Distal Intergenic	ENSMUST00000039652.5	-768953	Ins1		20	96249950	96293412	43463	2	0.0614124	0.0249278	0.884449	Intron (ENSMUST00000050707.2/278180, intron 2 of 6)	ENSMUST00000146830.1	18938	Vsig4
2	86235871	86236833	963	2	-0.00130478	0.0539336	0.999769	Distal Intergenic	ENSMUST00000099900.1	-6910	Olfr1048		9	77430823	77544870	114048	2	0.0596336	0.0249279	0.884449	Distal Intergenic	ENSMUST00000183873.7	-18048	Lrrc1
2	72476159	72486893	10735	1	0.00128145	0.0539525	0.999769	Distal Intergenic	ENSMUST00000102691.10	-12067	Cdca7		12	9574441	9581500	7060	1	0.0541188	0.0249537	0.884449	Distal Intergenic	ENSMUST00000057021.8	148771	Osr1
6	16841416	16898441	57026	2	-0.00120219	0.0540402	0.999769	Distal Intergenic	ENSMUST00000201104.1	-40114	Tfec		6	132206795	132210521	3727	2	0.0468093	0.0249932	0.884449	Distal Intergenic	ENSMUST00000087853.3	-26093	Prb1
9	80313995	80465481	151487	2	-0.0015122	0.0540842	0.999769	Distal Intergenic	ENSMUST00000113250.9	-172015	Impg1		13	120263114	120264517	1404	1	0.0302893	0.0249934	0.884449	Distal Intergenic	ENSMUST00000181748.1	-8413	AF067061
13	19645078	19697794	52717	2	-0.00141	0.0540951	0.999769	Distal Intergenic	ENSMUST00000091763.2	-16292	Nme8		2	36421400	36422329	930	1	0.044383	0.0250196	0.884449	Distal Intergenic	ENSMUST00000071437.1	-3735	Olfr339
9	25482867	25487313	4447	1	0.00149536	0.054162	0.999769	Distal Intergenic	ENSMUST00000156237.1	307147	Eepd1		5	27533777	27697025	163249	1	0.0581036	0.025037	0.884449	Intron (ENSMUST00000071500.12/13483, intron 8 of 25)	ENSMUST00000134175.1	76302	Dpp6
5	9485541	9725170	239630	2	-0.00135136	0.0541989	0.999769	Distal Intergenic	ENSMUST00000004076.4	-132779	Grm3		13	4132615	4150628	18014	2	0.0621488	0.0250427	0.884449	Distal Intergenic	ENSMUST00000110704.8	34658	Akr1c18
3	69316861	69560802	243942	1	-0.00110825	0.0542895	0.999769	Intron (ENSMUST00000029355.8/242083, intron 1 of 3)	ENSMUST00000029355.8	68146	Ppm1l		19	50147660	50678646	530987	2	0.0435604	0.0251217	0.884449	Distal Intergenic	ENSMUST00000164039.8	-622039	Sorcs1
17	20182078	20183097	1020	2	0.0010974	0.0543175	0.999769	3' UTR	ENSMUST00000095636.1	-22786	Fpr-rs6		7	13623967	13670807	46841	1	0.0443342	0.0251536	0.884449	Distal Intergenic	ENSMUST00000108525.3	48239	Sult2a5
10	32642113	32890461	248349	2	0.00167165	0.0543406	0.999769	Intron (ENSMUST00000218959.1/ENSMUST00000218959.1, intron 1 of 1)	ENSMUST00000219306.1	-42164	Nkain2		17	40576593	40579049	2457	1	0.0514399	0.0251712	0.884449	Intron (ENSMUST00000167713.1/102577428, intron 3 of 4)	ENSMUST00000233672.1	-3590	Esp6Esp5
5	17476098	17480936	4839	1	0.00124344	0.0543745	0.999769	Distal Intergenic	ENSMUST00000076099.3	-314858	Speer4f		12	113543908	113546465	2558	1	0.0628486	0.0252346	0.884449	Distal Intergenic	ENSMUST00000053086.2	396943	Adam6a
1	100097761	100485942	388182	1	0.00121545	0.0543972	0.999769	Intron (ENSMUST00000086738.9/241175, intron 7 of 23)	ENSMUST00000188735.1	39045	Cntnap5b		17	40955188	40958981	3794	1	0.0533348	0.02529	0.884449	Distal Intergenic	ENSMUST00000233222.1	409931	Mut
4	118893085	118894032	948	1	-0.00138035	0.0545629	0.999769	Distal Intergenic	ENSMUST00000094830.1	-6688	Olfr1330		13	35659833	35874063	214231	1	0.0464379	0.0253143	0.884449	Intron (ENSMUST00000225886.1/ENSMUST00000225886.1, intron 1 of 2)	ENSMUST00000075220.13	-14454	Cdyl
17	19361949	19401098	39150	1	0.00131298	0.054619	0.999769	Intron (ENSMUST00000232310.1/ENSMUST00000232310.1, intron 1 of 1)	ENSMUST00000176107.2	-44229	Vmn2r99		1	179697864	179700280	2417	2	0.0548951	0.0253149	0.884449	Distal Intergenic	ENSMUST00000223392.1	5295	Gm1305
9	8900468	8965425	64958	1	0.00143221	0.0546454	0.999769	Intron (ENSMUST00000093893.11/71544, intron 11 of 22)	ENSMUST00000098986.3	120511	Pgr		2	14604306	14987908	383603	1	0.0594907	0.0253795	0.884449	Distal Intergenic	ENSMUST00000114723.8	-20754	Cacnb2
6	64076792	64094748	17957	1	-0.00117019	0.0547003	0.999769	Intron (ENSMUST00000159561.7/14804, intron 2 of 8)	ENSMUST00000162968.1	-239724	Grid2		1	6206197	6234311	28115	1	0.0586843	0.0254204	0.884449	Distal Intergenic	ENSMUST00000159906.7	-20144	Rb1cc1
13	69630740	69631668	929	1	0.00151218	0.0547049	0.999769	Distal Intergenic	ENSMUST00000136891.1	21873	Nsun2		20	16522869	16523689	821	1	0.0414811	0.0254331	0.884449	Distal Intergenic	ENSMUST00000115422.1	-638539	Cypt1
17	42315947	42505077	189131	1	0.00144904	0.0547053	0.999769	Distal Intergenic	ENSMUST00000048691.5	-413560	Ptchd4		4	70461826	70534995	73170	2	0.0551974	0.0254697	0.884449	Distal Intergenic	ENSMUST00000037881.2	-285122	Megf9
3	119720809	119724387	3579	2	0.00123415	0.0547366	0.999769	Intron (ENSMUST00000039177.11/99586, intron 19 of 22)	ENSMUST00000198733.1	413927	Ptbp2		1	4344146	4360314	16169	2	0.0559752	0.0254807	0.884449	Intron (ENSMUST00000208660.1/19888, intron 22 of 29)	ENSMUST00000027032.5	230184	Rp1
9	5345504	5358823	13320	1	0.00129403	0.0547465	0.999769	Distal Intergenic	ENSMUST00000151332.1	68938	Casp12		8	72814599	73353540	538942	2	0.0439033	0.0254911	0.884449	Distal Intergenic	ENSMUST00000212459.1	-14703	Large
15	89582533	89591923	9391	2	0.00156767	0.0548708	0.999769	Distal Intergenic	ENSMUST00000023294.14	-92898	Rabl2		2	40595246	40615251	20006	2	0.0628062	0.0255067	0.884449	Distal Intergenic	ENSMUST00000129974.2	690702	Lrp1b
10	100609155	100618309	9155	1	0.00109535	0.0548791	0.999769	Distal Intergenic	ENSMUST00000191033.1	24869	1700017N19Rik		19	39510862	39568529	57668	1	0.047516	0.0255389	0.884449	Intron (ENSMUST00000025968.4/13098, intron 5 of 8)	ENSMUST00000025968.4	38749	Cyp2c39
7	23404102	23441922	37821	1	0.000884515	0.0548817	0.999769	Intron (ENSMUST00000086341.11/23968, intron 10 of 14)	ENSMUST00000139661.7	24299	Nlrp5		8	16344863	17535586	1190724	2	0.050524	0.025563	0.884449	Distal Intergenic	ENSMUST00000137947.1	-271635	Csmd1
7	14222403	14254870	32468	2	0.0018862	0.0549334	0.999769	Intron (ENSMUST00000184731.7/629219, intron 2 of 3)	ENSMUST00000184731.7	12443	Sult2a6		17	90033644	91093071	1059428	2	0.0491087	0.0256113	0.884449	Distal Intergenic	ENSMUST00000160844.9	-678287	Nrxn1
19	17670420	17837632	167213	2	-0.0013106	0.0550149	0.999769	Distal Intergenic	ENSMUST00000237115.1	-324081	Pcsk5		17	64281006	64313031	32026	2	0.0306807	0.0256134	0.884449	Distal Intergenic	ENSMUST00000024888.14	94820	Pja2
9	24300334	24314871	14538	1	0.000888742	0.0550322	0.999769	Distal Intergenic	ENSMUST00000154337.1	21686	Npsr1		1	28776117	28780252	4136	2	0.057689	0.0256241	0.884449	Distal Intergenic	ENSMUST00000059937.4	-99767	Gm597
3	32954337	33143247	188911	2	0.00121462	0.0551087	0.999769	Distal Intergenic	ENSMUST00000108219.2	-293746	Pex5l		10	41069977	41072285	2309	2	0.0582916	0.0256382	0.884449	Intron (ENSMUST00000214352.1/ENSMUST00000214352.1, intron 3 of 4)	ENSMUST00000061796.7	-57484	Gpr6
17	85613608	85625222	11615	1	0.00127784	0.0551433	0.999769	Distal Intergenic	ENSMUST00000175898.3	-55215	Six3		11	80880169	81153321	273153	2	0.0563609	0.0256473	0.884449	Intron (ENSMUST00000021045.12/11418, intron 1 of 9)	ENSMUST00000021045.12	131586	Asic2
1	45795166	45823619	28454	1	0.00156703	0.0552407	0.999769	Distal Intergenic	ENSMUST00000027139.14	-129119	Wdr75		20	142081160	142196931	115772	2	0.0560364	0.0256922	0.884449	Intron (ENSMUST00000042530.3/245650, intron 10 of 19)	ENSMUST00000042530.3	83980	Gucy2f
4	31964097	32023467	59371	1	0.001362	0.0552447	0.999769	Distal Intergenic	ENSMUST00000037607.10	-443323	Map3k7		2	36927180	36928112	933	2	-0.0387518	0.0257362	0.884449	3' UTR	ENSMUST00000100147.1	2486	Olfr355
17	73344922	73400866	55945	2	0.0012801	0.0552722	0.999769	Distal Intergenic	ENSMUST00000233432.1	-44530	Capn13		1	26681814	26687460	5647	2	-0.0489883	0.0257455	0.884449	Distal Intergenic	ENSMUST00000097801.3	-524654	4931408C20Rik
4	143179345	143212995	33651	2	-0.0014423	0.0553442	0.999769	Distal Intergenic	ENSMUST00000156909.1	-21455	Prdm2		13	78024902	78026295	1394	1	0.0336	0.0257604	0.884449	Intron (ENSMUST00000163257.8/68675, intron 10 of 10)	ENSMUST00000175955.3	26419	Pou5f2
6	133292216	133295792	3577	1	0.000921922	0.0553674	0.999769	Distal Intergenic	ENSMUST00000048459.7	72401	5530400C23Rik		4	31964097	32023467	59371	1	0.048336	0.0257845	0.884449	Distal Intergenic	ENSMUST00000037607.10	-1315430	Map3k7
18	86394952	86506718	111767	1	-0.00126474	0.055383	0.999769	Distal Intergenic	ENSMUST00000058829.3	-38237	Neto1		5	37389904	37392022	2119	1	0.0417717	0.0257891	0.884449	Intron (ENSMUST00000056365.8/68525, intron 14 of 19)	ENSMUST00000159915.1	8317	Evc2
20	71050240	71154947	104708	1	0.000814453	0.055396	0.999769	Distal Intergenic	ENSMUST00000239162.1	-193088	Mamld1		2	113708671	113709730	1060	1	0.0626367	0.0258057	0.884449	Distal Intergenic	ENSMUST00000153151.1	11839	Fmn1
16	66662190	67620908	958719	2	0.000622649	0.0553979	0.999769	Distal Intergenic	ENSMUST00000120898.7	-921235	Cadm2		12	65226068	65233359	7292	1	0.0599002	0.0258148	0.884449	Distal Intergenic	ENSMUST00000222822.1	233809	Wdr20rt
15	53818794	53902537	83744	2	0.00147541	0.055418	0.999769	Distal Intergenic	ENSMUST00000132362.1	-27440	Samd12		20	127039972	127063986	24015	1	0.0553955	0.0258649	0.884449	Distal Intergenic	ENSMUST00000096332.1	48422	Gm382
2	86828676	86829822	1147	1	0.00159165	0.0554749	0.999769	Distal Intergenic	ENSMUST00000105211.3	10787	Olfr1094		7	13101997	13102947	951	2	0.0522237	0.0259047	0.884449	3' UTR	ENSMUST00000094828.2	4272	Vmn1r86
2	158850629	158857368	6740	1	0.00120827	0.0555187	0.999769	Distal Intergenic	ENSMUST00000143195.1	328846	Dhx35		19	38097071	38114263	17193	1	0.0518578	0.025954	0.884449	Intron (ENSMUST00000067098.7/107221, intron 1 of 2)	ENSMUST00000067098.7	2313	Ffar4
15	36239933	36283147	43215	2	0.00134629	0.0555501	0.999769	Intron (ENSMUST00000226850.1/ENSMUST00000226850.1, intron 1 of 3)	ENSMUST00000022890.9	-102755	Rnf19a		7	42260053	42300755	40703	1	-0.045558	0.0259618	0.884449	Distal Intergenic	ENSMUST00000166131.1	-60808	Vmn2r61
9	19883309	19884343	1035	2	0.00131545	0.0555784	0.999769	Distal Intergenic	ENSMUST00000073765.5	6698	Olfr862		7	11846775	11847689	915	1	0.0579511	0.0259779	0.884449	3' UTR	ENSMUST00000050416.1	1001	Vmn1r74
3	3508030	3657844	149815	1	0.00129855	0.0556473	0.999769	Distal Intergenic	ENSMUST00000108393.7	-121886	Hnf4g		3	49752421	49755464	3044	2	0.0457165	0.0259784	0.884449	Distal Intergenic	ENSMUST00000194603.1	356411	Pcdh18
6	131629823	131630912	1090	2	0.00131691	0.0556597	0.999769	Distal Intergenic	ENSMUST00000067597.4	26923	Tas2r130		7	78247388	78261887	14500	2	0.0567416	0.0259866	0.884449	Distal Intergenic	ENSMUST00000205868.1	214027	Ntrk3
10	19621998	19634681	12684	1	-0.00153952	0.0556759	0.999769	Distal Intergenic	ENSMUST00000036564.7	43857	Il22ra2		19	17397437	17399961	2525	1	0.0562787	0.0259884	0.884449	Distal Intergenic	ENSMUST00000146171.1	8605	Rfk
4	144555000	144565134	10135	2	-0.00121635	0.0558031	0.999769	Distal Intergenic	ENSMUST00000105748.1	12139	Gm13124		4	115411624	115439034	27411	1	0.0513798	0.0260035	0.884449	Intron (ENSMUST00000094887.3/13118, intron 4 of 11)	ENSMUST00000094887.3	6305	Cyp4a12b
19	54044151	54048982	4832	1	0.000788284	0.0559109	0.999769	Distal Intergenic	ENSMUST00000036700.6	300638	Adra2a		3	64388621	64410057	21437	2	0.0498177	0.0260293	0.884449	Intron (ENSMUST00000233020.1/637053, intron 4 of 5)	ENSMUST00000170280.2	13628	Vmn2r4
6	33333417	33348134	14718	1	0.00128712	0.0559184	0.999769	Intron (ENSMUST00000052266.14/20336, intron 9 of 17)	ENSMUST00000156207.1	161825	Exoc4		7	107954643	107955575	933	1	0.0534199	0.0261068	0.884449	Distal Intergenic	ENSMUST00000054434.3	5521	Olfr474
1	111858706	111864918	6213	2	0.00121451	0.0560224	0.999769	Distal Intergenic	ENSMUST00000035462.6	-1126436	Dsel		20	95471448	95557987	86540	2	0.0569158	0.0261522	0.884449	Distal Intergenic	ENSMUST00000134899.2	-47866	Asb12
1	144752683	144775435	22753	2	-0.00141376	0.0560321	0.999769	Distal Intergenic	ENSMUST00000027603.3	-311855	Rgs18		20	98563569	98578435	14867	2	0.0591939	0.0261613	0.884449	Distal Intergenic	ENSMUST00000154920.1	130614	Ophn1
19	53140443	53247399	106957	1	-0.00144683	0.0560544	0.999769	Distal Intergenic	ENSMUST00000111741.9	-23162	Add3		4	72117142	72200919	83778	2	0.0595683	0.0261698	0.884449	Distal Intergenic	ENSMUST00000074216.13	-56932	Tle1
10	82486537	82492618	6082	2	0.00159041	0.0560838	0.999769	Distal Intergenic	ENSMUST00000177934.2	-55479	Gm1553		20	157832743	158043294	210552	2	0.0470182	0.0261834	0.884449	Distal Intergenic	ENSMUST00000112513.1	-96785	Cnksr2
7	11846775	11847689	915	1	0.00104412	0.0560843	0.999769	Distal Intergenic	ENSMUST00000050416.1	-26225	Vmn1r74		20	57231485	57338729	107245	2	-0.0483948	0.0262064	0.884449	Distal Intergenic	ENSMUST00000033468.10	-1759	Arhgef6
13	86044816	86046904	2089	2	0.00143538	0.056191	0.999769	Distal Intergenic	ENSMUST00000131011.1	-1119209	Cox7c		10	73099342	74317264	1217923	1	0.0526417	0.02621	0.884449	Intron (ENSMUST00000123398.8/11994, intron 1 of 13)	ENSMUST00000123398.8	34252	Pcdh15
7	10631532	10636530	4999	1	0.00150503	0.0562095	0.999769	Distal Intergenic	ENSMUST00000226182.1	-14268	Vmn1r70		20	148857640	148924139	66500	1	0.0536517	0.0262496	0.884449	Promoter	ENSMUST00000101185.9	704	Luzp4
12	33928425	33929310	886	1	0.00109568	0.0562501	0.999769	Distal Intergenic	ENSMUST00000061035.3	-202181	Ferd3l		15	39391800	39452232	60433	1	0.0416829	0.0262634	0.884449	Intron (ENSMUST00000082054.11/116838, intron 5 of 26)	ENSMUST00000228839.1	-6770	Rims2
14	96102736	96519102	416367	2	0.00112399	0.0562898	0.999769	Intron (ENSMUST00000022666.8/93688, intron 6 of 10)	ENSMUST00000022666.8	295368	Klhl1		15	36495942	36496715	774	2	0.0562489	0.0262995	0.884449	Distal Intergenic	ENSMUST00000228941.1	104574	Ankrd46
7	14222411	14254870	32460	2	0.00125934	0.0563143	0.999769	Distal Intergenic	ENSMUST00000076576.6	-26052	Sult2a6		12	9570116	9579612	9497	1	0.0588232	0.0263404	0.884449	Distal Intergenic	ENSMUST00000217975.1	-248482	Osr1
5	63649102	63793387	144286	1	-0.00110455	0.056322	0.999769	Distal Intergenic	ENSMUST00000160066.7	-394923	Nwd2		20	110814280	110817207	2928	1	0.0492922	0.0263777	0.884449	Intron (ENSMUST00000208372.1/ENSMUST00000208372.1, intron 1 of 2)	ENSMUST00000078229.4	-18652	Pou3f4
4	26328045	26340895	12851	2	0.000927374	0.0563745	0.999769	Distal Intergenic	ENSMUST00000133105.1	202353	Manea		20	165129017	165327393	198377	2	0.0605852	0.0263901	0.884449	Distal Intergenic	ENSMUST00000058787.8	-115910	Glra2
13	50467307	50475355	8049	1	0.00125048	0.0563891	0.999769	Intron (ENSMUST00000185962.1/ENSMUST00000185962.1, intron 1 of 1)	ENSMUST00000096633.2	-3625	Gm806		15	43864646	43870036	5391	2	0.056107	0.0264406	0.884449	Distal Intergenic	ENSMUST00000067469.5	-80598	Tmem74
17	43427012	43456771	29760	1	-0.00139847	0.0564125	0.999769	Intron (ENSMUST00000226087.1/224792, intron 3 of 20)	ENSMUST00000225962.1	-11039	Gpr116		2	62786281	63184287	398007	2	0.0646893	0.026455	0.884449	Distal Intergenic	ENSMUST00000112454.7	-416672	Kcnh7
7	96951562	97040641	89080	1	0.00112128	0.0564891	0.999769	Intron (ENSMUST00000044466.11/244141, intron 4 of 13)	ENSMUST00000107159.2	13559	Nars2		20	45090904	45092791	1888	1	0.0498505	0.0264569	0.884449	Distal Intergenic	ENSMUST00000040002.3	27650	Prr32
1	151571186	151644898	73713	1	-0.00134462	0.0564996	0.999769	Distal Intergenic	ENSMUST00000134499.7	-33361	Fam129a		10	5117100	5194707	77608	2	0.0498101	0.0264961	0.884449	Intron (ENSMUST00000215295.1/64009, intron 55 of 145)	ENSMUST00000215467.1	-82185	Syne1
7	33278370	33280338	1969	2	0.000838006	0.0565451	0.999769	Distal Intergenic	ENSMUST00000179688.2	22577	Scgb2b19		19	39608842	39649051	40210	2	0.0458481	0.0264979	0.884449	Intron (ENSMUST00000067328.6/545288, intron 5 of 8)	ENSMUST00000067328.6	15241	Cyp2c67
2	141024062	141147910	123849	1	-0.00152129	0.0566423	0.999769	Intron (ENSMUST00000110067.7/72899, intron 5 of 16)	ENSMUST00000139039.1	196753	Macrod2		19	13234252	13235184	933	1	0.060084	0.0265373	0.884449	Distal Intergenic	ENSMUST00000064102.1	39671	Olfr1463
3	137864487	137866922	2436	1	0.00129586	0.056651	0.999769	Distal Intergenic	ENSMUST00000041045.13	-24414	H2afz		20	61709497	61710955	1459	1	0.052256	0.0265953	0.884449	Distal Intergenic	ENSMUST00000075983.5	-23086	Ldoc1
18	19962970	20001955	38986	2	0.00152902	0.0566579	0.999769	Distal Intergenic	ENSMUST00000225110.1	190724	Dsc3		9	6262733	6269846	7114	2	-0.0487654	0.0266362	0.884449	Distal Intergenic	ENSMUST00000051706.5	-325056	Ddi1
2	21367567	21811688	444122	1	-0.00150087	0.0566773	0.999769	Intron (ENSMUST00000055946.7/241263, intron 4 of 10)	ENSMUST00000155760.1	238053	Gpr158		7	48198070	48199288	1219	2	0.0566296	0.02664	0.884449	Distal Intergenic	ENSMUST00000094388.2	-48247	Mrgprb4
7	58658246	58829420	171175	1	-0.00079878	0.0566902	0.999769	Distal Intergenic	ENSMUST00000168747.2	192831	Atp10a		9	26733728	26761350	27623	1	0.0492121	0.0267084	0.884449	Distal Intergenic	ENSMUST00000160899.7	-461192	B3gat1
3	98618634	98630252	11619	2	-0.000916735	0.0568377	0.999769	Intron (ENSMUST00000196741.1/242109, intron 1 of 4)	ENSMUST00000044094.5	-6454	Hsd3b5		3	6615418	6620443	5026	2	0.0484858	0.0267259	0.884449	Distal Intergenic	ENSMUST00000091364.3	82493	1700008P02Rik
1	186720978	186749358	28381	2	-0.00150056	0.056947	0.999769	Distal Intergenic	ENSMUST00000001339.5	-42466	Rrp15		9	97444395	98033181	588787	2	0.0516968	0.0267578	0.884449	Distal Intergenic	ENSMUST00000035027.12	-88181	Clstn2
18	67933257	68255551	322295	1	0.00130331	0.0569704	0.999769	Intron (ENSMUST00000063775.4/52662, intron 1 of 5)	ENSMUST00000063775.4	9143	Ldlrad4		5	81020138	81388784	368647	1	0.0453131	0.026838	0.884449	Distal Intergenic	ENSMUST00000147226.7	-541972	Lphn3
12	66466060	67222549	756490	2	0.00132823	0.0569989	0.999769	Distal Intergenic	ENSMUST00000037181.15	-483566	Mdga2		7	97081776	97305036	223261	1	0.0257791	0.0268453	0.884449	Intron (ENSMUST00000004622.6/14389, intron 1 of 9)	ENSMUST00000206791.1	15687	Gab2
17	50733132	51159378	426247	2	-0.00129973	0.0570811	0.999769	Intron (ENSMUST00000024717.9/72238, intron 2 of 21)	ENSMUST00000224977.1	79902	Tbc1d5		7	47980837	47982095	1259	2	0.0652168	0.0268509	0.884449	Distal Intergenic	ENSMUST00000087092.3	27686	Mrgpra4
6	116410077	116461178	51102	2	0.00102017	0.0570847	0.999769	Distal Intergenic	ENSMUST00000026795.12	-9429	Alox5		1	150448871	150449791	921	1	0.0498822	0.0268642	0.884449	Exon (ENSMUST00000111901.8/96875, exon 4 of 11)	ENSMUST00000130779.1	6913	Tpr
9	88327197	88372092	44896	1	0.000984413	0.0571485	0.999769	Distal Intergenic	ENSMUST00000034992.7	-113538	Nt5e		3	3634150	3658052	23903	1	0.0582523	0.0268714	0.884449	Intron (ENSMUST00000108393.7/30942, intron 1 of 9)	ENSMUST00000108394.2	-39291	Hnf4g
5	147314984	147322440	7457	2	0.00152313	0.0571504	0.999769	Intron (ENSMUST00000049324.12/14255, intron 20 of 23)	ENSMUST00000100433.4	-14205	Urad		2	19909780	20744816	835037	1	0.0559426	0.0268731	0.884449	Distal Intergenic	ENSMUST00000114610.7	-82550	Etl4
14	16242270	16243287	1018	2	0.000953136	0.0571542	0.999769	Distal Intergenic	ENSMUST00000148121.2	157265	Oxsm		4	121414735	121423099	8365	2	0.0582255	0.0269089	0.884449	Distal Intergenic	ENSMUST00000106266.1	-24775	Gm12886
10	49101128	49103931	2804	2	0.00156257	0.0571671	0.999769	Distal Intergenic	ENSMUST00000220330.1	1168834	Grik2		20	81419575	81458121	38547	2	0.060969	0.0270017	0.884449	Distal Intergenic	ENSMUST00000080083.2	-391256	4930595M18Rik
10	53907444	54076609	169166	2	0.000976971	0.0571952	0.999769	Distal Intergenic	ENSMUST00000220088.1	-791268	Man1a		11	21813399	21817341	3943	1	0.0561003	0.0270676	0.884449	Intron (ENSMUST00000020568.9/216560, intron 13 of 17)	ENSMUST00000128794.1	-28044	Wdpcp
15	20665214	20666750	1537	2	0.00136913	0.0572183	0.999769	Distal Intergenic	ENSMUST00000052910.5	681974	Acot10		4	115600975	115621602	20628	1	0.0598896	0.0270912	0.884449	Exon (ENSMUST00000084342.5/100040843, exon 4 of 12)	ENSMUST00000084342.5	5683	Cyp4a31
8	63924694	63952170	27477	2	-0.00133662	0.057249	0.999769	Distal Intergenic	ENSMUST00000179944.1	331716	Gm4975		4	115600975	115621602	20628	1	0.0598896	0.0270912	0.884449	Exon (ENSMUST00000084342.5/100040843, exon 4 of 12)	ENSMUST00000084342.5	5683	Cyp4a32
17	73204150	73240371	36222	1	-0.00121113	0.0572967	0.999769	Distal Intergenic	ENSMUST00000134149.1	83160	Lclat1		16	46458852	46498525	39674	2	0.0595206	0.0271132	0.884449	Distal Intergenic	ENSMUST00000133935.1	-400612	Pvrl3
17	31844250	31855804	11555	2	-0.00157553	0.0573194	0.999769	Distal Intergenic	ENSMUST00000024839.5	-28043	Sik1		13	62129886	62172258	42373	1	0.0532155	0.0271955	0.884449	Distal Intergenic	ENSMUST00000221772.1	-225198	Zfp808
3	38890942	38952429	61488	1	0.00101295	0.0573204	0.999769	Distal Intergenic	ENSMUST00000129182.1	689248	Fat4		14	22310165	22584439	274275	1	0.0450667	0.027196	0.884449	Intron (ENSMUST00000075639.10/76633, intron 2 of 6)	ENSMUST00000159107.1	41868	1700112E06Rik
6	64663188	64704323	41136	1	-0.00119249	0.0574161	0.999769	Intron (ENSMUST00000095852.4/14804, intron 13 of 15)	ENSMUST00000210324.1	-152502	Grid2		18	25479115	25754157	275043	2	0.0426756	0.0272005	0.884449	Distal Intergenic	ENSMUST00000225477.1	-1299439	Celf4
18	45559469	45671249	111781	1	0.00137097	0.0574202	0.999769	Intron (ENSMUST00000183850.7/140492, intron 2 of 10)	ENSMUST00000184101.7	-116471	Kcnn2		7	10153206	10176573	23368	2	0.050872	0.0272445	0.884449	Intron (ENSMUST00000164918.2/384534, intron 4 of 5)	ENSMUST00000164918.2	12166	Vmn2r52
1	67123026	67231259	108234	1	0.00154698	0.0574216	0.999769	Distal Intergenic	ENSMUST00000027144.7	572662	Cps1		7	106677534	106678485	952	2	-0.0409814	0.0272507	0.884449	Distal Intergenic	ENSMUST00000057817.2	86825	Olfr693
12	101515125	101550993	35869	1	0.000771481	0.0574326	0.999769	Intron (ENSMUST00000221965.1/271036, intron 4 of 4)	ENSMUST00000220820.1	56325	Catsperb		4	31964097	32023467	59371	1	0.0560277	0.027255	0.884449	Distal Intergenic	ENSMUST00000037607.10	-679460	Map3k7
6	96831203	97060413	229211	2	0.00133559	0.0574366	0.999769	Distal Intergenic	ENSMUST00000089295.5	377252	Fam19a4		16	66662190	67620908	958719	2	0.0464251	0.0273001	0.884449	Distal Intergenic	ENSMUST00000120898.7	-374882	Cadm2
10	56106917	56116880	9964	1	0.00120286	0.0574416	0.999769	Distal Intergenic	ENSMUST00000063138.7	-321962	Msl3l2		7	12259759	12260679	921	2	0.055205	0.0273057	0.884449	Intron (ENSMUST00000227080.1/ENSMUST00000227080.1, intron 2 of 3)	ENSMUST00000086232.1	-4987	Vmn1r81
9	89591101	89603391	12291	2	-0.00126264	0.057463	0.999769	Distal Intergenic	ENSMUST00000191465.1	101379	AF529169		20	127721182	127736554	15373	2	-0.0483021	0.0273092	0.884449	Distal Intergenic	ENSMUST00000052500.5	144652	4930412D23Rik
2	40595246	40615251	20006	2	-0.0016321	0.0574933	0.999769	Distal Intergenic	ENSMUST00000129974.2	154536	Lrp1b		3	6615418	6620443	5026	2	0.0589544	0.0273298	0.884449	Distal Intergenic	ENSMUST00000091364.3	105874	1700008P02Rik
1	4783572	4785692	2121	2	0.0013116	0.0575127	0.999769	Distal Intergenic	ENSMUST00000132625.1	120898	Mrpl15		20	155328446	155340754	12309	2	0.0550157	0.0273416	0.884449	Distal Intergenic	ENSMUST00000130349.2	-107001	Prdx4
17	40293758	40319207	25450	2	-0.00178412	0.0575607	0.999769	Distal Intergenic	ENSMUST00000026498.4	-59595	Crisp1		5	29765190	29766687	1498	1	0.0512161	0.0273604	0.884449	Intron (ENSMUST00000196528.4/23950, intron 8 of 8)	ENSMUST00000139126.1	47673	Dnajb6
2	37201243	37202181	939	1	-0.00118668	0.0575642	0.999769	Distal Intergenic	ENSMUST00000074168.1	6976	Olfr365		6	132361041	132364134	3094	2	0.0524726	0.0274175	0.884449	Distal Intergenic	ENSMUST00000080849.5	-39607	Gm8882
3	118562180	118674773	112594	1	0.00130936	0.0576145	0.999769	Intron (ENSMUST00000039177.11/99586, intron 2 of 22)	ENSMUST00000149101.2	54014	Dpyd		5	6769010	7344756	575747	2	0.0538404	0.0274457	0.884449	Distal Intergenic	ENSMUST00000200317.4	-293216	Zfp804b
18	68337596	68342446	4851	1	0.00144576	0.0576146	0.999769	Distal Intergenic	ENSMUST00000172148.2	17143	Mc5r		20	157832743	158043294	210552	2	0.0592857	0.0274619	0.884449	Distal Intergenic	ENSMUST00000112513.1	-394134	Cnksr2
13	67405709	67421418	15710	2	0.00132696	0.0577057	0.999769	Intron (ENSMUST00000057241.14/238692, intron 4 of 4)	ENSMUST00000056470.9	-8239	Zfp459		4	15997121	16013888	16768	2	0.0555462	0.0274624	0.884449	Distal Intergenic	ENSMUST00000037198.9	-18116	Osgin2
4	56740005	56741443	1439	2	0.000826949	0.0577542	0.999769	Distal Intergenic	ENSMUST00000095080.4	299125	Actl7b		20	112239049	112243852	4804	1	0.0470611	0.0274894	0.884449	Intron (ENSMUST00000207962.1/71030, intron 13 of 15)	ENSMUST00000152343.7	-31062	4933403O08Rik
10	31332376	31445958	113583	2	0.00167355	0.0577908	0.999769	Distal Intergenic	ENSMUST00000000305.6	-24929	Tpd52l1		13	80883384	80889643	6260	1	0.05245	0.0274983	0.884449	Intron (ENSMUST00000187731.2/ENSMUST00000187731.2, intron 2 of 2)	ENSMUST00000159090.1	-972943	Arrdc3
13	67813740	67827002	13263	1	0.00141942	0.0579088	0.999769	Intron (ENSMUST00000181912.1/320163, intron 2 of 2)	ENSMUST00000181391.7	-8662	Zfp273		20	81419575	81458121	38547	2	0.0628311	0.0275072	0.884449	Distal Intergenic	ENSMUST00000080083.2	-478004	4930595M18Rik
9	6940585	6956689	16105	2	0.00116159	0.0580136	0.999769	Distal Intergenic	ENSMUST00000152934.1	142203	Dync2h1		2	39194354	39226451	32098	2	0.0525734	0.0275268	0.884449	Distal Intergenic	ENSMUST00000028087.5	-436911	Ppp6c
3	70007613	70028708	21096	1	-0.00115324	0.0580206	0.999769	Distal Intergenic	ENSMUST00000053013.5	1048596	Otol1		7	18422536	18432041	9506	2	0.0640636	0.0275441	0.884449	Distal Intergenic	ENSMUST00000019291.6	24583	Psg28
4	66828202	66839618	11417	1	0.000989526	0.0580255	0.999769	Distal Intergenic	ENSMUST00000147008.1	607722	Tlr4		4	80834123	80837684	3562	1	0.0428092	0.0275792	0.884449	Distal Intergenic	ENSMUST00000133655.7	-497386	Tyrp1
21	8832821	8835169	2349	2	-0.000840264	0.0580333	0.999769	Distal Intergenic	ENSMUST00000115496.3	-711099	Gm20815		9	115909455	116041216	131762	1	0.0577215	0.0276448	0.884449	Distal Intergenic	ENSMUST00000119291.7	-89162	Gadl1
10	45067203	45167198	99996	1	-0.00151773	0.0581537	0.999769	Distal Intergenic	ENSMUST00000099858.3	-198402	Prep		9	20237119	20261643	24525	1	0.0635268	0.0276626	0.884449	Distal Intergenic	ENSMUST00000086474.5	-2541	Olfr872
3	70007613	70028708	21096	1	0.00130867	0.0581718	0.999769	Distal Intergenic	ENSMUST00000053013.5	1059098	Otol1		20	99821021	99848790	27770	1	0.0511111	0.0276691	0.884449	Distal Intergenic	ENSMUST00000096363.2	-116922	Tmem28
17	23384604	23404422	19819	1	0.00117514	0.0581852	0.999769	Distal Intergenic	ENSMUST00000164856.2	-18905	Vmn2r116		17	38416474	38420185	3712	2	0.0460262	0.0276971	0.884449	Distal Intergenic	ENSMUST00000177882.1	-42991	Esp36
15	47581726	47615201	33476	2	0.00122891	0.0581968	0.999769	Distal Intergenic	ENSMUST00000162006.1	115440	Csmd3		20	137651720	138846624	1194905	1	0.054958	0.0277424	0.884449	Intron (ENSMUST00000113063.7/60367, intron 1 of 10)	ENSMUST00000075471.3	-22819	Il1rapl2
15	21111452	21589530	478079	1	0.0014401	0.0582632	0.999769	Distal Intergenic	ENSMUST00000075132.7	565874	Cdh12		17	22600951	22620842	19892	1	0.0668953	0.0277498	0.884449	Distal Intergenic	ENSMUST00000234882.1	63160	Vmn2r112
13	106811888	106836321	24434	2	0.000998132	0.0583216	0.999769	Distal Intergenic	ENSMUST00000191312.1	199779	Ipo11		10	21295979	21368898	72920	1	0.0522847	0.0277759	0.884449	Intron (ENSMUST00000217285.1/ENSMUST00000217285.1, intron 1 of 2)	ENSMUST00000020153.9	-47759	Hbs1l
8	81342562	82125036	782475	1	0.00141833	0.0583301	0.999769	Intron (ENSMUST00000172167.8/234515, intron 1 of 4)	ENSMUST00000215332.1	105787	Inpp4b		2	48814109	48903269	89161	1	-0.0327556	0.0278253	0.884449	Intron (ENSMUST00000127672.1/ENSMUST00000127672.1, intron 2 of 5)	ENSMUST00000063886.3	-523325	Acvr2a
4	122689275	122705129	15855	1	-0.00123088	0.0583662	0.999769	Distal Intergenic	ENSMUST00000024032.3	-32322	9530002B09Rik		20	122394565	122397401	2837	2	0.0462116	0.0278413	0.884449	Distal Intergenic	ENSMUST00000079490.5	760829	Nap1l3
17	52950060	52978379	28320	1	0.00111833	0.0584148	0.999769	Distal Intergenic	ENSMUST00000184279.1	67300	Kcnh8		12	66466060	67222549	756490	2	0.0517401	0.027856	0.884449	Distal Intergenic	ENSMUST00000037181.15	-871444	Mdga2
3	102488694	102520995	32302	1	-0.000952423	0.0584261	0.999769	Distal Intergenic	ENSMUST00000198644.1	74248	Ngf		6	141629518	141686646	57129	1	0.0572095	0.0278741	0.884449	Distal Intergenic	ENSMUST00000042812.8	-35683	Slco1b2
7	62461871	62464510	2640	2	0.00157699	0.0584635	0.999769	Distal Intergenic	ENSMUST00000094339.2	-8770	Peg12		20	12587801	12596581	8781	1	0.0585197	0.0278816	0.884449	Distal Intergenic	ENSMUST00000137277.1	-38362	Atp6ap2
3	7366669	7437515	70847	1	0.00105597	0.0584886	0.999769	Distal Intergenic	ENSMUST00000192468.1	-266358	Pkia		20	42527866	43167817	639952	2	0.0490593	0.0278878	0.884449	Intron (ENSMUST00000115058.7/23963, intron 1 of 30)	ENSMUST00000115058.7	33723	Tenm1
9	38209052	38209993	942	1	0.00138299	0.0585499	0.999769	Distal Intergenic	ENSMUST00000093867.2	-3953	Olfr893		1	31222838	31224288	1451	1	0.0483573	0.0278891	0.884449	Distal Intergenic	ENSMUST00000027230.2	454217	Pih1d3
15	67106285	67176712	70428	2	0.00085855	0.0585655	0.999769	Intron (ENSMUST00000229028.1/20442, intron 1 of 8)	ENSMUST00000229742.1	8895	St3gal1		9	9661363	10419090	757728	2	0.0585463	0.0278952	0.884449	Intron (ENSMUST00000162484.7/244682, intron 3 of 20)	ENSMUST00000074133.12	197551	Cntn5
3	66985978	66994711	8734	1	-0.00113327	0.0586568	0.999769	Intron (ENSMUST00000162036.7/66880, intron 4 of 9)	ENSMUST00000160504.1	165579	Rsrc1		20	119927196	119930165	2970	1	0.0563031	0.0279141	0.884449	Distal Intergenic	ENSMUST00000040961.2	-362811	Pabpc5
17	52950060	52978379	28320	1	-0.0014328	0.0586774	0.999769	Distal Intergenic	ENSMUST00000184279.1	220709	Kcnh8		5	62813823	62888308	74486	1	0.0452097	0.0279173	0.884449	Distal Intergenic	ENSMUST00000170704.1	102366	Dthd1
19	42908584	43223689	315106	2	0.0013083	0.0587112	0.999769	Intron (ENSMUST00000099428.4/545291, intron 3 of 11)	ENSMUST00000238153.1	-26495	Hpse2		14	93886113	93890679	4567	2	0.0572007	0.0279194	0.884449	Distal Intergenic	ENSMUST00000194056.1	-514788	Pcdh9
8	129067223	129183730	116508	1	-0.00157532	0.0587361	0.999769	Intron (ENSMUST00000108745.7/75453, intron 2 of 10)	ENSMUST00000026912.7	24602	1700008F21Rik		10	23999939	24001015	1077	1	0.0530973	0.0280148	0.884449	Distal Intergenic	ENSMUST00000092658.1	5232	Taar7b
14	14803415	15012059	208645	1	-0.000575719	0.0587529	0.999769	Promoter	ENSMUST00000224491.1	0	Nek10		20	49683504	49684463	960	1	0.0539137	0.0280475	0.884449	Distal Intergenic	ENSMUST00000096449.1	18353	Olfr1320
4	8143362	8239041	95680	2	-0.00154956	0.0588683	0.999769	Distal Intergenic	ENSMUST00000066674.7	192762	Car8		16	19285743	19286837	1095	2	0.0601421	0.0280769	0.884449	Intron (ENSMUST00000197818.1/ENSMUST00000197818.1, intron 1 of 1)	ENSMUST00000056727.4	60915	Olfr164
7	27968712	27979171	10460	2	-0.00120804	0.058921	0.999769	Distal Intergenic	ENSMUST00000205431.1	-1735	Zfp780b		7	12615233	12636134	20902	2	0.0609451	0.0281278	0.884449	Exon (ENSMUST00000232806.1/666085, exon 4 of 4)	ENSMUST00000086210.5	7520	Vmn2r54
7	58658246	58829420	171175	1	0.000938273	0.0590915	0.999769	Distal Intergenic	ENSMUST00000168747.2	-128951	Atp10a		7	47588950	47601372	12423	2	0.0607396	0.0281757	0.884449	Distal Intergenic	ENSMUST00000176369.1	-129305	Mrgpra3
7	128062640	128118491	55852	1	0.0012156	0.0591171	0.999769	Distal Intergenic	ENSMUST00000064821.13	-13161	Itgam		9	7344381	7349787	5407	1	0.0520312	0.0281811	0.884449	Distal Intergenic	ENSMUST00000150167.1	-16878	Mmp12
19	26605050	26778275	173226	1	-0.00136673	0.0591348	0.999769	Distal Intergenic	ENSMUST00000176769.8	-174531	Smarca2		6	57070895	57071945	1051	1	0.0576102	0.0281867	0.884449	Distal Intergenic	ENSMUST00000171186.1	10109	Vmn1r9
1	140246158	140612067	365910	1	0.00111009	0.0591443	0.999769	Distal Intergenic	ENSMUST00000120709.7	-28798	Kcnt2		6	13835068	13838454	3387	2	0.0482766	0.0282286	0.884449	Distal Intergenic	ENSMUST00000115492.1	73280	Gpr85
9	36475638	36477186	1549	1	0.00121492	0.0591466	0.999769	Promoter	ENSMUST00000165591.3	-849	Gm9513		8	21455445	21456560	1116	2	0.0226387	0.0282585	0.884449	Distal Intergenic	ENSMUST00000110752.3	-10875	Gm7849
8	23411502	23449632	38131	1	0.00127444	0.0591493	0.999769	Distal Intergenic	ENSMUST00000033952.7	53546	Sfrp1		3	152094019	152102854	8836	2	0.0537883	0.02827	0.884449	Distal Intergenic	ENSMUST00000152680.1	117567	Gipc2
11	28853244	28921526	68283	1	0.00128124	0.0591726	0.999769	Intron (ENSMUST00000020759.11/216616, intron 2 of 10)	ENSMUST00000124103.1	9157	Efemp1		20	127721182	127736554	15373	2	0.0517575	0.0283281	0.884449	Distal Intergenic	ENSMUST00000052500.5	-567571	4930412D23Rik
17	18424078	18460849	36772	1	0.00109248	0.059294	0.999769	Distal Intergenic	ENSMUST00000166327.2	-28254	Vmn2r95		3	27098306	27117807	19502	2	0.0569307	0.0283452	0.884449	Distal Intergenic	ENSMUST00000150061.1	26533	Ect2
4	110203737	110292722	88986	2	0.00069482	0.059381	0.999769	Intron (ENSMUST00000106603.8/15572, intron 1 of 5)	ENSMUST00000106601.7	-22431	Elavl4		20	127039972	127063986	24015	1	0.0543079	0.0284436	0.884449	Distal Intergenic	ENSMUST00000096332.1	-520820	Gm382
2	85840857	85841789	933	2	0.00147156	0.0593876	0.999769	Distal Intergenic	ENSMUST00000102634.1	8036	Olfr1019		11	121830247	121843423	13177	1	0.0465859	0.0284649	0.884449	Distal Intergenic	ENSMUST00000036690.6	79245	Ptchd3
17	37748855	37753009	4155	1	0.00140084	0.059515	0.999769	Distal Intergenic	ENSMUST00000074555.7	-6342	Olfr121		20	74837196	74843355	6160	1	0.040033	0.0284682	0.884449	Distal Intergenic	ENSMUST00000114116.1	59439	Gm5936
1	115684756	116587323	902568	1	0.00125294	0.0595432	0.999769	Intron (ENSMUST00000043725.8/636808, intron 10 of 23)	ENSMUST00000043725.8	528447	Cntnap5a		13	40279889	40361450	81562	2	0.0477955	0.0285317	0.884449	Distal Intergenic	ENSMUST00000224813.1	-36404	Ofcc1
19	52264297	52265476	1180	1	0.00136527	0.0595499	0.999769	Distal Intergenic	ENSMUST00000039652.5	-667248	Ins1		5	88268919	88282835	13917	1	0.0577593	0.0285366	0.884449	Distal Intergenic	ENSMUST00000169154.1	-10792	Gm7714
15	4898737	4906310	7574	1	-0.00124767	0.0595571	0.999769	Distal Intergenic	ENSMUST00000226277.1	-54545	Mroh2b		3	10417817	10440102	22286	2	0.0441286	0.0285396	0.884449	Distal Intergenic	ENSMUST00000099223.10	-191872	Snx16
19	18930605	19111196	180592	2	-0.00106923	0.059584	0.999769	Distal Intergenic	ENSMUST00000112832.7	-265610	Rorb		18	76856405	76900342	43938	1	0.0422187	0.0285409	0.884449	Distal Intergenic	ENSMUST00000166956.1	-287965	Skor2
5	51457653	51553871	96219	2	-0.000794711	0.0596624	0.999769	Distal Intergenic	ENSMUST00000031059.13	333687	Ppargc1a		5	147188696	147190947	2252	1	0.0596064	0.0285508	0.884449	Distal Intergenic	ENSMUST00000065382.5	-28439	Gsx1
5	94066151	94070545	4395	2	0.0007544	0.0597369	0.999769	Distal Intergenic	ENSMUST00000094587.2	75258	Gm7978		2	21367567	21811688	444122	1	0.0511486	0.0286034	0.884449	Intron (ENSMUST00000055946.7/241263, intron 2 of 10)	ENSMUST00000155760.1	103077	Gpr158
16	58823662	58826774	3113	2	-0.00131752	0.0597434	0.999769	Distal Intergenic	ENSMUST00000215069.1	3983	Olfr175-ps1		4	24496451	24581338	84888	1	0.0475186	0.0286319	0.884449	Distal Intergenic	ENSMUST00000173079.7	-788908	Mms22l
6	101151341	101199186	47846	2	-0.00144971	0.0597569	0.999769	Intron (ENSMUST00000203474.1/ENSMUST00000203474.1, intron 1 of 3)	ENSMUST00000239140.1	79819	Pdzrn3		3	38890942	38952429	61488	1	0.0511582	0.0287066	0.884449	Distal Intergenic	ENSMUST00000129182.1	794479	Fat4
1	104768529	104995481	226953	1	0.00132524	0.059832	0.999769	Intron (ENSMUST00000190357.1/ENSMUST00000190357.1, intron 2 of 4)	ENSMUST00000062528.8	-1387067	Cdh20		5	28456815	28467256	10442	2	0.0532748	0.0287131	0.884449	Intron (ENSMUST00000180878.7/654796, intron 2 of 6)	ENSMUST00000002708.4	-187789	Shh
13	86044821	86046347	1527	2	0.000703459	0.0598725	0.999769	Distal Intergenic	ENSMUST00000132233.1	116661	Cox7c		12	66466060	67222549	756490	2	0.0418403	0.0287138	0.884449	Distal Intergenic	ENSMUST00000037181.15	-784950	Mdga2
6	24951141	24956297	5157	2	0.00130091	0.0598843	0.999769	Distal Intergenic	ENSMUST00000127247.3	-202856	Tmem229a		6	22307882	22356243	48362	2	0.0458951	0.0287154	0.884449	Distal Intergenic	ENSMUST00000081288.13	-256758	Fam3c
5	138085084	138107822	22739	1	-0.00126926	0.0599122	0.999769	Distal Intergenic	ENSMUST00000019660.10	-8518	Zkscan1		2	75675513	75704641	29129	2	0.0383089	0.0287391	0.884449	Distal Intergenic	ENSMUST00000102672.4	-44478	Nfe2l2
3	57292819	57293703	885	2	-0.00112908	0.0599356	0.999769	Distal Intergenic	ENSMUST00000196704.1	318686	Tm4sf1		11	11114223	11263526	149304	1	0.0474906	0.0287653	0.884449	Distal Intergenic	ENSMUST00000109681.7	-178276	Vwc2
2	149405057	149410293	5237	1	-0.00102826	0.0599907	0.999769	Distal Intergenic	ENSMUST00000109938.7	-85369	Cst10		6	78466269	78468872	2604	2	0.0475925	0.0287686	0.884449	Distal Intergenic	ENSMUST00000032089.2	-54528	Reg3g
2	150257517	150270300	12784	1	-0.000995029	0.0601295	0.999769	Distal Intergenic	ENSMUST00000109922.1	37610	Gm14124		20	39862919	39863604	686	2	0.0606292	0.028812	0.884449	Intron (ENSMUST00000144412.1/ENSMUST00000144412.1, intron 6 of 7)	ENSMUST00000179096.1	-552439	Cypt14
3	16183236	16216855	33620	1	-0.00103965	0.0601415	0.999769	Distal Intergenic	ENSMUST00000108346.4	330292	Ythdf3		2	21367567	21811688	444122	1	0.0465688	0.0288214	0.884449	Intron (ENSMUST00000055946.7/241263, intron 5 of 10)	ENSMUST00000155760.1	368210	Gpr158
4	35212423	35226175	13753	2	0.00095418	0.060156	0.999769	Distal Intergenic	ENSMUST00000156472.1	-231247	3110043O21Rik		20	95639196	95658383	19188	2	0.0524218	0.0288432	0.884449	Distal Intergenic	ENSMUST00000119640.7	35238	Zc4h2
18	3507923	3516404	8482	1	0.00142209	0.0602398	0.999769	Distal Intergenic	ENSMUST00000025075.2	316989	Bambi		8	5083219	5105351	22133	2	0.0627362	0.0288501	0.884449	Distal Intergenic	ENSMUST00000023835.2	-931466	Slc10a2
3	90738133	90741515	3383	1	0.00161995	0.0605488	0.999769	Distal Intergenic	ENSMUST00000156268.1	132283	Pglyrp4		5	105215699	105239533	23835	2	0.0567315	0.0288566	0.884449	Intron (ENSMUST00000050011.9/626578, intron 10 of 10)	ENSMUST00000065588.6	-19475	Gbp6
17	62607319	62881144	273826	2	0.00128371	0.0605562	0.999769	Distal Intergenic	ENSMUST00000078839.4	513355	Efna5		1	111858706	111864918	6213	2	-0.0490129	0.0289205	0.884449	Distal Intergenic	ENSMUST00000035462.6	-980579	Dsel
6	64663188	64704323	41136	1	0.00122595	0.0605716	0.999769	Intron (ENSMUST00000095852.4/14804, intron 13 of 15)	ENSMUST00000210324.1	-222153	Grid2		20	122394565	122397401	2837	2	0.0554784	0.0291427	0.884449	Distal Intergenic	ENSMUST00000079490.5	993854	Nap1l3
3	79062516	79144977	82462	2	0.00098641	0.0607119	0.999769	Distal Intergenic	ENSMUST00000118100.7	721812	Rapgef2		3	13473220	14115727	642508	1	0.047769	0.0291566	0.884449	Intron (ENSMUST00000191806.2/76897, intron 2 of 2)	ENSMUST00000211860.1	109359	Ralyl
1	14207926	14231492	23567	2	0.00130013	0.0607155	0.999769	Distal Intergenic	ENSMUST00000189526.1	158044	Eya1		20	75514317	75521755	7439	1	0.0597323	0.0291616	0.884449	Distal Intergenic	ENSMUST00000123419.1	29017	Vbp1
6	59347226	59426294	79069	2	-0.00138841	0.0607619	0.999769	Distal Intergenic	ENSMUST00000051065.5	-102343	Gprin3		4	66828202	66839618	11417	1	0.0418155	0.0291828	0.884449	Distal Intergenic	ENSMUST00000147008.1	490435	Tlr4
13	114818236	114828723	10488	1	0.00133176	0.0607778	0.999769	Distal Intergenic	ENSMUST00000166104.8	-101539	Mocs2		1	115684756	116587323	902568	1	0.0511717	0.0292063	0.884449	Distal Intergenic	ENSMUST00000043725.8	1002214	Cntnap5a
1	130163846	130165398	1553	1	-0.00140018	0.060855	0.999769	Distal Intergenic	ENSMUST00000143130.1	60583	Thsd7b		6	122006761	122085965	79205	1	0.0486821	0.029236	0.884449	Distal Intergenic	ENSMUST00000081777.7	-24609	Mug2
1	111858702	111864768	6067	2	0.00116945	0.0608707	0.999769	Distal Intergenic	ENSMUST00000186365.1	46328	Dsel		6	122006761	122085965	79205	1	0.0486821	0.029236	0.884449	Distal Intergenic	ENSMUST00000081777.7	-24609	Mug1
10	10335709	10411744	76036	2	0.00147541	0.0609499	0.999769	Intron (ENSMUST00000219328.1/ENSMUST00000219328.1, intron 5 of 5)	ENSMUST00000148816.7	236829	Adgb		14	50281228	50282271	1044	2	0.0462836	0.029275	0.884449	Distal Intergenic	ENSMUST00000071208.2	8001	Olfr732
4	111118841	111259039	140199	1	0.00117742	0.060961	0.999769	Intron (ENSMUST00000106589.8/78933, intron 2 of 2)	ENSMUST00000136433.1	-221517	Agbl4		20	118427227	118428256	1030	1	0.059814	0.0292855	0.884449	Distal Intergenic	ENSMUST00000072518.7	-370622	Tgif2lx2
6	49438564	49469500	30937	1	0.00084591	0.0610057	0.999769	Distal Intergenic	ENSMUST00000167846.1	184981	Stk31		14	106106198	106109272	3075	1	0.0551507	0.0293029	0.884449	Distal Intergenic	ENSMUST00000022708.6	-83745	Trim52
10	37133375	37138920	5546	2	0.00166161	0.0610315	0.999769	Distal Intergenic	ENSMUST00000092584.5	17320	Marcks		20	75785654	75875182	89529	2	0.0541476	0.0293282	0.884449	Distal Intergenic	ENSMUST00000114059.9	-116454	Pls3
12	9574441	9581500	7060	1	0.0014372	0.0611208	0.999769	Distal Intergenic	ENSMUST00000057021.8	143133	Osr1		3	92456502	92458720	2219	2	0.0529883	0.0293282	0.884449	Distal Intergenic	ENSMUST00000058142.3	-5447	Sprr3
14	50472738	50488338	15601	1	0.00108143	0.0612031	0.999769	Intron (ENSMUST00000205518.2/258233, intron 1 of 2)	ENSMUST00000213903.1	6993	Olfr741		13	22883042	22884205	1164	2	-0.030627	0.0293841	0.884449	Distal Intergenic	ENSMUST00000095960.4	-24817	Vmn1r212
12	64471330	64474690	3361	2	-0.00124801	0.0612319	0.999769	Distal Intergenic	ENSMUST00000059833.7	653799	Fscb		20	135742733	135747322	4590	1	0.0487856	0.029431	0.884449	Distal Intergenic	ENSMUST00000096321.2	-2078	Armcx5
3	75061361	75143703	82343	2	-0.00117022	0.0612421	0.999769	Distal Intergenic	ENSMUST00000107776.7	447208	Zbbx		6	13196045	13208543	12499	2	0.0484088	0.029547	0.884449	Intron (ENSMUST00000203074.2/232585, intron 3 of 29)	ENSMUST00000204339.1	-4539	Vwde
9	9661363	10419090	757728	2	-0.00126693	0.0613352	0.999769	Intron (ENSMUST00000162484.7/244682, intron 2 of 20)	ENSMUST00000179049.1	-188581	Cntn5		13	61564630	61570127	5498	2	0.0568792	0.029551	0.884449	Distal Intergenic	ENSMUST00000223815.1	-212200	Cts3
5	4192367	4197651	5285	1	0.00152254	0.0615515	0.999769	Distal Intergenic	ENSMUST00000177258.1	271710	Mterf1b		6	65952609	65954014	1406	1	0.0575283	0.0295625	0.884449	Distal Intergenic	ENSMUST00000043382.8	46548	4930544G11Rik
11	74269344	74270444	1101	1	0.000988111	0.0615959	0.999769	Intron (ENSMUST00000217016.1/ENSMUST00000217016.1, intron 1 of 1)	ENSMUST00000133561.5	-6650	Olfr406		8	11842061	11855757	13697	1	0.0459106	0.0295726	0.884449	Intron (ENSMUST00000210446.1/ENSMUST00000210446.1, intron 1 of 1)	ENSMUST00000132536.1	37847	Tex29
18	10065679	10067910	2232	2	0.00142864	0.0616631	0.999769	Distal Intergenic	ENSMUST00000235067.1	9587	Rock1		17	88739706	88791990	52285	2	-0.0526167	0.0296114	0.884449	Distal Intergenic	ENSMUST00000234368.1	-179697	Lhcgr
1	5913707	5917398	3692	2	0.00121521	0.0617769	0.999769	Distal Intergenic	ENSMUST00000044180.4	-42788	Npbwr1		10	6758506	6979704	221199	1	0.052751	0.0296519	0.884449	Distal Intergenic	ENSMUST00000147171.7	-18346	Oprm1
18	20376729	20410196	33468	1	-0.00117395	0.0618668	0.999769	Distal Intergenic	ENSMUST00000076737.6	-5001	Dsg1b		17	94722590	94749892	27303	2	0.0445595	0.029704	0.884449	Distal Intergenic	ENSMUST00000234990.1	755462	Mettl4
20	107946876	107948465	1590	2	0.00062673	0.0622409	0.999769	Distal Intergenic	ENSMUST00000155294.1	-425042	Gm732		15	65787034	65791351	4318	1	0.0306066	0.0297069	0.884449	Distal Intergenic	ENSMUST00000174135.1	-326379	Efr3a
13	50245181	50250308	5128	2	0.00109144	0.0622764	0.999769	Distal Intergenic	ENSMUST00000099521.1	44968	Gm906		20	69945300	69945978	679	1	0.0599237	0.0297365	0.884449	Intron (ENSMUST00000188663.1/74305, intron 6 of 8)	ENSMUST00000075654.1	25920	1700020N15Rik
2	17348694	17361086	12393	2	0.00127639	0.0624304	0.999769	Distal Intergenic	ENSMUST00000138241.1	215148	Nebl		5	119836155	119845110	8956	1	0.0487907	0.0297427	0.884449	Intron (ENSMUST00000018407.9/21388, intron 8 of 8)	ENSMUST00000202504.2	45354	Tbx5
6	21215503	21729805	514303	1	-0.00124844	0.0624389	0.999769	Distal Intergenic	ENSMUST00000081542.5	-685003	Kcnd2		1	121553835	121567989	14155	2	0.0525946	0.029792	0.884449	Distal Intergenic	ENSMUST00000001724.11	-179710	Ddx18
7	12615233	12636134	20902	2	0.00146108	0.0624416	0.999769	Exon (ENSMUST00000232806.1/666085, exon 4 of 4)	ENSMUST00000086210.5	7717	Vmn2r54		1	7088920	7173628	84709	1	0.0452463	0.0298091	0.884449	Distal Intergenic	ENSMUST00000061280.16	-86199	Pcmtd1
20	59999464	60030759	31296	1	0.000958784	0.0624905	0.999769	Intron (ENSMUST00000101531.9/109904, intron 19 of 24)	ENSMUST00000033477.4	73589	F9		17	17064113	17089628	25516	1	0.0541293	0.0298112	0.884449	Distal Intergenic	ENSMUST00000127027.1	-192944	Zfp960
16	23889573	23890958	1386	2	0.00132142	0.0625481	0.999769	Distal Intergenic	ENSMUST00000004480.4	25636	Sst		20	169685199	169990795	305597	1	0.0434041	0.0298347	0.884449	Distal Intergenic	ENSMUST00000112107.7	-39837	Mid1
19	52264297	52265476	1180	1	-0.00139902	0.0625586	0.999769	Distal Intergenic	ENSMUST00000039652.5	-581864	Ins1		6	106780201	106800074	19874	2	0.0322154	0.0298565	0.884449	Distal Intergenic	ENSMUST00000113239.9	-272018	Crbn
4	72118220	72120734	2515	2	0.00122965	0.0625657	0.999769	Distal Intergenic	ENSMUST00000123259.1	96441	Tle1		18	6032960	6034707	1748	2	0.0554701	0.0298777	0.884449	Distal Intergenic	ENSMUST00000182343.1	98597	Arhgap12
4	62147932	62150863	2932	2	0.00117927	0.0625989	0.999769	Distal Intergenic	ENSMUST00000077719.3	3666	Mup21		1	115684756	116587323	902568	1	0.0372623	0.0299551	0.884449	Intron (ENSMUST00000043725.8/636808, intron 13 of 23)	ENSMUST00000043725.8	721951	Cntnap5a
13	88821472	89200538	379067	1	0.00143258	0.0626031	0.999769	Distal Intergenic	ENSMUST00000118731.7	-657881	Edil3		11	23865244	23868470	3227	2	0.0555618	0.0299778	0.884449	Distal Intergenic	ENSMUST00000145013.1	41584	Papolg
13	61195132	61203410	8279	2	0.00107554	0.0626195	0.999769	Distal Intergenic	ENSMUST00000021890.4	-2587	Cts6		12	50341231	50649098	307868	2	0.0549908	0.0299875	0.884449	Intron (ENSMUST00000220240.1/ENSMUST00000220240.1, intron 3 of 8)	ENSMUST00000002765.8	-147136	Prkd1
7	116339605	116368190	28586	2	-0.00103749	0.0626211	0.999769	Exon (ENSMUST00000206710.1/ENSMUST00000206710.1, exon 1 of 1)	ENSMUST00000206385.1	-29578	Pik3c2a		8	61511433	61591142	79710	2	0.0483653	0.0300239	0.884449	Intron (ENSMUST00000121493.8/72333, intron 9 of 19)	ENSMUST00000121200.8	-23503	Palld
6	90072086	90073018	933	2	0.00112884	0.0626297	0.999769	5' UTR	ENSMUST00000071865.1	-3528	Vmn1r49		7	27119909	27133660	13752	1	0.0567366	0.0300333	0.884449	Distal Intergenic	ENSMUST00000003100.9	-42720	Cyp2f2
15	89059734	89069878	10145	1	-0.00138937	0.0627291	0.999769	Intron (ENSMUST00000146993.7/83456, intron 23 of 26)	ENSMUST00000161372.1	-10454	Panx2		5	4192367	4197651	5285	1	0.0419591	0.0300551	0.884449	Distal Intergenic	ENSMUST00000177258.1	195148	Mterf1b
5	17962549	18019834	57286	1	0.00140548	0.0627424	0.999769	Distal Intergenic	ENSMUST00000030561.8	102338	Gnat3		20	138208165	138209580	1416	2	0.0534016	0.0300586	0.884449	Intron (ENSMUST00000113063.7/60367, intron 2 of 10)	ENSMUST00000096314.2	149077	Tex13a
14	50345376	50346440	1065	2	0.00142311	0.062875	0.999769	Distal Intergenic	ENSMUST00000049729.3	12285	Olfr735		13	83504034	83663343	159310	1	0.057448	0.030084	0.884449	Distal Intergenic	ENSMUST00000198199.4	-43661	Mef2c
3	63698933	63702043	3111	2	-0.00136651	0.0629149	0.999769	Distal Intergenic	ENSMUST00000176861.1	98995	Plch1		16	25972282	25985174	12893	2	0.0483888	0.030124	0.884449	Distal Intergenic	ENSMUST00000160067.1	65864	Leprel1
3	70007613	70028708	21096	1	0.00138048	0.0629735	0.999769	Distal Intergenic	ENSMUST00000053013.5	436293	Otol1		1	52902633	52913760	11128	1	0.0531172	0.0301924	0.884449	Intron (ENSMUST00000159352.7/227095, intron 7 of 11)	ENSMUST00000162609.1	-7394	Hibch
16	60424262	60605531	181270	2	-0.00113905	0.0630824	0.999769	Distal Intergenic	ENSMUST00000159383.7	-175036	Epha6		1	7160557	7172659	12103	1	0.0553404	0.0302006	0.884449	Distal Intergenic	ENSMUST00000183204.1	652521	Pcmtd1
2	82053222	82259879	206658	1	0.00150283	0.0631267	0.999769	Distal Intergenic	ENSMUST00000047527.7	-71550	Zfp804a		20	23219286	23266802	47517	2	0.0493347	0.0302237	0.884449	Intron (ENSMUST00000115313.7/67455, intron 6 of 8)	ENSMUST00000115316.8	21795	Klhl13
15	42424723	42676977	252255	2	0.00141011	0.0631549	0.999769	Distal Intergenic	ENSMUST00000022921.6	-176310	Angpt1		20	6047453	6055110	7658	1	0.0465454	0.0302557	0.884449	Distal Intergenic	ENSMUST00000103007.3	-100654	Nudt11
15	87544299	87759362	215064	1	-0.00104331	0.0631736	0.999769	Distal Intergenic	ENSMUST00000230414.1	-414640	Fam19a5		17	39073691	39077037	3347	2	0.0603217	0.0302794	0.884449	Distal Intergenic	ENSMUST00000178532.1	-121015	Esp23
2	14174523	14221993	47471	1	0.00104732	0.0632033	0.999769	Intron (ENSMUST00000077517.8/625286, intron 1 of 3)	ENSMUST00000077517.8	8289	Tmem236		20	95077473	95165825	88353	2	0.0542596	0.0303154	0.884449	Intron (ENSMUST00000113876.8/236915, intron 1 of 9)	ENSMUST00000198753.4	22054	Arhgef9
1	53158600	53187608	29009	2	0.00127651	0.063247	0.999769	Intron (ENSMUST00000072235.9/69397, intron 5 of 8)	ENSMUST00000190748.1	13528	1700019A02Rik		4	80834123	80837684	3562	1	0.0511901	0.0303393	0.884449	Distal Intergenic	ENSMUST00000133655.7	-148541	Tyrp1
5	87459490	87482258	22769	2	0.00131456	0.0632817	0.999769	Intron (ENSMUST00000079811.12/552899, intron 2 of 6)	ENSMUST00000079811.12	12606	Ugt2a1		20	7559222	7564257	5036	2	0.0629166	0.0303504	0.884449	Distal Intergenic	ENSMUST00000142447.7	37674	Ppp1r3f
5	12575794	12588752	12959	1	-0.00133819	0.0633533	0.999769	Distal Intergenic	ENSMUST00000195923.1	207456	Sema3d		3	125710086	125724702	14617	1	0.052121	0.0303608	0.884449	Distal Intergenic	ENSMUST00000198101.1	48348	Ndst4
1	26681814	26687460	5647	2	0.000952337	0.0633844	0.999769	Distal Intergenic	ENSMUST00000097801.3	110739	4931408C20Rik		12	74297474	74300468	2995	1	0.0351999	0.0303717	0.884449	Distal Intergenic	ENSMUST00000072100.3	416422	Dbpht2
2	14388512	14389539	1028	1	0.00152368	0.0635293	0.999769	Intron (ENSMUST00000114731.7/277468, intron 11 of 11)	ENSMUST00000133258.1	99846	Slc39a12		4	6191098	6221688	30591	1	0.0516755	0.030408	0.884449	Distal Intergenic	ENSMUST00000029907.5	-43039	Ubxn2b
7	116528812	116536033	7222	1	0.00125925	0.0635498	0.999769	Distal Intergenic	ENSMUST00000183335.1	141812	Nucb2		2	13657154	13793293	136140	2	0.0599454	0.0304106	0.884449	Intron (ENSMUST00000003509.9/241230, intron 2 of 7)	ENSMUST00000150781.1	40990	St8sia6
5	62813823	62888308	74486	1	0.00118814	0.0636354	0.999769	Distal Intergenic	ENSMUST00000170704.1	410180	Dthd1		9	7023136	7111543	88408	2	0.0464381	0.0304312	0.884449	Intron (ENSMUST00000048417.12/110350, intron 59 of 88)	ENSMUST00000139671.1	51142	Dync2h1
12	101515125	101550993	35869	1	-0.00125632	0.0636402	0.999769	Intron (ENSMUST00000221965.1/271036, intron 4 of 4)	ENSMUST00000220820.1	39375	Catsperb		7	85126967	85155998	29032	2	0.056466	0.0305	0.884449	Distal Intergenic	ENSMUST00000168730.2	60502	Vmn2r67
15	6619594	6632392	12799	1	-0.000998774	0.0636754	0.999769	Intron (ENSMUST00000090461.11/23880, intron 1 of 17)	ENSMUST00000162430.1	-11150	Fyb		20	82948870	83492739	543870	1	0.0525519	0.030514	0.884449	Distal Intergenic	ENSMUST00000127295.7	-167196	Dmd
15	23173864	23474029	300166	1	0.00103543	0.0637111	0.999769	Distal Intergenic	ENSMUST00000167623.1	349090	Cdh18		20	100712127	100724650	12524	1	0.0476922	0.0305282	0.884449	Intron (ENSMUST00000048962.3/16571, intron 12 of 29)	ENSMUST00000145319.1	-27977	Kif4
2	13651021	13794064	143044	2	0.00131171	0.0637121	0.999769	Intron (ENSMUST00000131730.6/30963, intron 7 of 7)	ENSMUST00000003509.9	-109101	St8sia6		7	103731928	103732878	951	1	0.0361839	0.0305385	0.884449	Distal Intergenic	ENSMUST00000218266.1	-4910	Olfr628
3	13776848	13777307	460	1	-0.00117221	0.0637345	0.999769	Intron (ENSMUST00000191806.2/76897, intron 2 of 2)	ENSMUST00000108373.3	-120972	Ralyl		13	77193034	77261969	68936	1	0.0364012	0.0305445	0.884449	Intron (ENSMUST00000168779.2/72371, intron 19 of 19)	ENSMUST00000225760.1	157861	2210408I21Rik
10	30194569	30200492	5924	2	0.00138413	0.0637687	0.999769	Distal Intergenic	ENSMUST00000216853.1	138927	Cenpw		1	171682010	171705256	23247	1	0.0549142	0.0305694	0.884449	Distal Intergenic	ENSMUST00000068584.6	39684	Cd48
2	89527491	89528408	918	2	0.0013315	0.0637917	0.999769	Distal Intergenic	ENSMUST00000099775.1	-18265	Olfr1243		8	18595131	18803189	208059	1	0.0434655	0.0305915	0.884449	Distal Intergenic	ENSMUST00000039412.14	-359957	Mcph1
19	50150967	50252678	101712	2	0.00148586	0.0638854	0.999769	Distal Intergenic	ENSMUST00000168357.8	498858	Sorcs1		20	20364481	20400853	36373	1	0.0513016	0.0305979	0.884449	Distal Intergenic	ENSMUST00000033372.12	-7418	Rp2h
2	16638696	16751690	112995	1	-0.00116367	0.0639061	0.999769	Intron (ENSMUST00000028081.12/67448, intron 10 of 13)	ENSMUST00000126173.1	65573	Plxdc2		4	72850583	72852634	2052	2	0.0511063	0.030613	0.884449	Distal Intergenic	ENSMUST00000078617.4	-175209	Aldoart1
4	75277354	75278305	952	2	0.00121032	0.063981	0.999769	Distal Intergenic	ENSMUST00000030103.8	166153	Tmem261		20	51164417	51206532	42116	2	0.0580413	0.0306181	0.884449	Distal Intergenic	ENSMUST00000156028.1	-60424	Mbnl3
3	144729677	144760977	31301	2	-0.00134092	0.0640885	0.999769	Distal Intergenic	ENSMUST00000029932.13	-21296	Clca1		8	63924694	63952170	27477	2	0.0469122	0.0306312	0.884449	Distal Intergenic	ENSMUST00000179944.1	61747	Gm4975
14	52389815	52390771	957	2	-0.00128352	0.0641112	0.999769	Distal Intergenic	ENSMUST00000078171.1	-7837	Olfr1511		15	7810846	7837575	26730	1	0.048252	0.0306815	0.884449	Intron (ENSMUST00000022744.4/14573, intron 2 of 2)	ENSMUST00000022744.4	17885	Gdnf
4	21958456	21960807	2352	1	0.000955464	0.0641654	0.999769	Distal Intergenic	ENSMUST00000155220.1	95472	Faxc		20	49792966	49797749	4784	2	0.0510474	0.0306846	0.884449	Distal Intergenic	ENSMUST00000114891.1	-29046	Igsf1
8	43519762	43528106	8345	2	-0.00109002	0.0642565	0.999769	Distal Intergenic	ENSMUST00000080135.4	-21965	Adam26b		20	138914430	139009092	94663	1	0.0463757	0.0306975	0.884449	Intron (ENSMUST00000113063.7/60367, intron 6 of 10)	ENSMUST00000064937.13	-148373	Nrk
9	25482867	25487313	4447	1	0.00147922	0.0642832	0.999769	Distal Intergenic	ENSMUST00000156237.1	551569	Eepd1		8	34826460	34965690	139231	2	0.0450724	0.0307374	0.884449	Distal Intergenic	ENSMUST00000033929.5	-127320	Tnks
13	27196659	27203749	7091	1	0.00153165	0.0643038	0.999769	Distal Intergenic	ENSMUST00000018066.12	-16523	Prl3c1		17	40293758	40319207	25450	2	0.0555703	0.0307529	0.884449	Distal Intergenic	ENSMUST00000026498.4	-8996	Crisp1
13	86044816	86046904	2089	2	0.00121868	0.0644789	0.999769	Distal Intergenic	ENSMUST00000131011.1	-1292102	Cox7c		3	123526168	123690853	164686	2	0.0516613	0.0308019	0.884449	Distal Intergenic	ENSMUST00000154668.7	-296053	Ndst3
5	86657631	86676362	18732	2	0.00126022	0.0645601	0.999769	Intron (ENSMUST00000038448.6/319875, intron 1 of 9)	ENSMUST00000038448.6	3116	Tmprss11b		20	89403848	89409689	5842	2	0.0440016	0.0308045	0.884449	Distal Intergenic	ENSMUST00000113960.2	-69476	Pet2
16	8409275	8425136	15862	2	-0.00147232	0.0645646	0.999769	Distal Intergenic	ENSMUST00000023400.3	131216	Cldn26		20	165129017	165327393	198377	2	0.0467292	0.0308363	0.884449	Distal Intergenic	ENSMUST00000058787.8	-25744	Glra2
5	87825686	87846387	20702	1	-0.00112918	0.0645971	0.999769	Intron (ENSMUST00000002310.7/73779, intron 1 of 4)	ENSMUST00000101056.7	4075	Prr27		2	48814109	48903269	89161	1	0.0562806	0.0308431	0.884449	Intron (ENSMUST00000127672.1/ENSMUST00000127672.1, intron 3 of 5)	ENSMUST00000063886.3	-570761	Acvr2a
2	58274735	58357752	83018	2	0.000977432	0.064654	0.999769	Intron (ENSMUST00000028178.13/269275, intron 1 of 8)	ENSMUST00000112607.2	12246	Acvr1c		2	9863183	9873672	10490	2	0.0505945	0.03085	0.884449	Distal Intergenic	ENSMUST00000151456.1	92502	Gata3
2	113831492	113848661	17170	2	-0.00119674	0.0647437	0.999769	Distal Intergenic	ENSMUST00000110948.7	-10266	Arhgap11a		7	17150282	17164253	13972	1	0.0575167	0.0308713	0.884449	Distal Intergenic	ENSMUST00000108491.7	-6598	Ceacam3
5	21319562	21331119	11558	2	0.00117812	0.0647791	0.999769	Intron (ENSMUST00000115245.7/75172, intron 2 of 18)	ENSMUST00000132473.2	-19010	Ccdc146		6	90202786	90205866	3081	1	-0.04172	0.0308838	0.884449	Intron (ENSMUST00000204789.1/ENSMUST00000204789.1, intron 2 of 3)	ENSMUST00000078371.5	3760	V1ra8
1	52457294	52500679	43386	2	0.00126499	0.064845	0.999769	Intron (ENSMUST00000189527.1/ENSMUST00000189527.1, intron 1 of 4)	ENSMUST00000069792.13	-31862	Nab1		19	11895607	11897050	1444	1	0.048382	0.0309116	0.884449	Intron (ENSMUST00000217281.1/ENSMUST00000217281.1, intron 2 of 2)	ENSMUST00000072784.3	-1573	Olfr1420
2	111872915	111873853	939	2	0.00116804	0.0650211	0.999769	Distal Intergenic	ENSMUST00000099608.1	-6058	Olfr1305		4	6424570	6432698	8129	2	-0.0419176	0.0309192	0.884449	Promoter	ENSMUST00000143983.1	861	Nsmaf
16	81465623	81518030	52408	1	0.00105499	0.0650662	0.999769	Distal Intergenic	ENSMUST00000232550.1	1421551	Ncam2		8	57774052	58912640	1138589	2	0.057631	0.0309281	0.884449	Distal Intergenic	ENSMUST00000204128.2	-359842	Galntl6
12	46694517	46818929	124413	2	0.0012273	0.0651403	0.999769	Distal Intergenic	ENSMUST00000021438.7	-1134844	Nova1		7	14222403	14254870	32468	2	0.0528021	0.0309776	0.884449	Distal Intergenic	ENSMUST00000184731.7	34882	Sult2a6
8	74873173	74893506	20334	1	-0.000993482	0.0651552	0.999769	Intron (ENSMUST00000127757.7/ENSMUST00000127757.7, intron 5 of 9)	ENSMUST00000034034.9	-118502	Isx		13	77702033	77724167	22135	1	0.0397285	0.0310447	0.884449	Distal Intergenic	ENSMUST00000225709.1	-37514	Fam172a
13	36726636	36735131	8496	2	0.000906581	0.0651894	0.999769	Distal Intergenic	ENSMUST00000224960.1	-8576	Nrn1		13	28142484	28151611	9128	1	0.0601124	0.0310477	0.884449	Distal Intergenic	ENSMUST00000017208.4	-38414	Prl5a1
11	21813399	21817341	3943	1	0.00151216	0.0652219	0.999769	Intron (ENSMUST00000020568.9/216560, intron 13 of 17)	ENSMUST00000128794.1	-37102	Wdpcp		6	131689134	131690063	930	2	0.0528823	0.0310584	0.884449	Distal Intergenic	ENSMUST00000080619.2	-29705	Tas2r114
8	5083219	5105351	22133	2	-0.00127526	0.0652368	0.999769	Distal Intergenic	ENSMUST00000023835.2	-459797	Slc10a2		5	28071363	28078662	7300	1	0.0600641	0.0310674	0.884449	Intron (ENSMUST00000180740.1/ENSMUST00000180740.1, intron 2 of 2)	ENSMUST00000059155.10	-44072	Insig1
17	90036853	90088140	51288	2	0.00118927	0.0652435	0.999769	Distal Intergenic	ENSMUST00000173222.1	287607	Nrxn1		13	62129933	62206485	76553	1	0.0646416	0.0310936	0.884449	Intron (ENSMUST00000221772.1/630579, intron 1 of 2)	ENSMUST00000222947.1	31852	Zfp808
3	133112278	133234889	122612	2	0.000625439	0.0652443	0.999769	Intron (ENSMUST00000147041.9/77669, intron 2 of 13)	ENSMUST00000147041.9	41968	Arhgef38		1	107271201	107278371	7171	2	0.057386	0.0311032	0.884449	Distal Intergenic	ENSMUST00000027565.4	-39976	Serpinb3c
12	69158358	69159054	697	2	-0.001406	0.0652839	0.999769	Distal Intergenic	ENSMUST00000094291.2	306414	Rps29		20	44365458	44368342	2885	2	0.0510132	0.0311424	0.884449	Distal Intergenic	ENSMUST00000115057.1	285918	Dcaf12l2
4	153373221	153482811	109591	2	-0.00148755	0.0652926	0.999769	Distal Intergenic	ENSMUST00000105646.2	-164430	Ajap1		14	40813789	40853305	39517	2	0.0495562	0.031224	0.884449	Distal Intergenic	ENSMUST00000070328.9	429563	Sh2d4b
1	106281425	106287422	5998	1	0.000942414	0.0653036	0.999769	Intron (ENSMUST00000061047.6/98432, intron 1 of 16)	ENSMUST00000135810.2	-34428	Phlpp1		20	81070698	81094776	24079	1	-0.050709	0.03124	0.884449	Distal Intergenic	ENSMUST00000150052.1	-604442	Tmem47
17	53961615	53990674	29060	2	0.000883976	0.0653092	0.999769	Intron (ENSMUST00000024738.7/20888, intron 2 of 7)	ENSMUST00000024738.7	17079	Sult1c1		7	7462096	7480018	17923	2	0.0392252	0.0312605	0.884449	Distal Intergenic	ENSMUST00000094866.6	33315	Vmn2r32
13	28948919	28953713	4795	2	0.00130977	0.0653562	0.999769	Distal Intergenic	ENSMUST00000067230.5	-16869	Sox4		20	18145857	18146701	845	1	0.0580784	0.0313156	0.884449	Distal Intergenic	ENSMUST00000026018.3	-259402	Dusp21
3	14480773	14505724	24952	1	0.00148566	0.0654075	0.999769	Intron (ENSMUST00000037321.7/140918, intron 1 of 3)	ENSMUST00000120801.1	7083	Slc7a12		20	165129017	165327393	198377	2	0.0506119	0.0313746	0.884449	Intron (ENSMUST00000058787.8/237213, intron 7 of 8)	ENSMUST00000058787.8	89799	Glra2
6	41847535	41852065	4531	1	-0.00121301	0.0654402	0.999769	Distal Intergenic	ENSMUST00000075351.9	-4072	Pip		13	4078254	4088996	10743	1	0.054182	0.0314787	0.884449	Intron (ENSMUST00000118717.9/105387, intron 10 of 11)	ENSMUST00000147180.1	5641	Akr1c14
13	50245181	50250308	5128	2	0.000768039	0.0654739	0.999769	Intron (ENSMUST00000222187.1/ENSMUST00000222187.1, intron 1 of 3)	ENSMUST00000099521.1	146924	Gm906		2	88767303	88768313	1011	2	0.0529105	0.0315433	0.884449	Distal Intergenic	ENSMUST00000099811.1	-5482	Olfr1200
5	11918043	11922821	4779	1	-0.00107368	0.0654946	0.999769	Distal Intergenic	ENSMUST00000168329.6	6473	4933402N22Rik		2	16356304	16755839	399536	1	0.0579811	0.0315723	0.884449	Distal Intergenic	ENSMUST00000028081.12	-81895	Plxdc2
12	37445185	37582200	137016	1	0.00107616	0.0654981	0.999769	Intron (ENSMUST00000049874.13/319660, intron 4 of 12)	ENSMUST00000221949.1	-90606	Agmo		5	87240493	87254804	14312	2	0.0574608	0.0315963	0.884449	Intron (ENSMUST00000197436.1/ENSMUST00000197436.1, intron 2 of 3)	ENSMUST00000075858.3	44855	Ugt2b37
13	56773764	56895993	122230	2	0.00143921	0.0655441	0.999769	Distal Intergenic	ENSMUST00000173817.8	-438647	Trpc7		4	105157347	105232764	75418	1	0.043874	0.0316555	0.884449	Distal Intergenic	ENSMUST00000064139.7	337005	Ppap2b
18	62607535	62615869	8335	2	0.00146278	0.0655563	0.999769	Intron (ENSMUST00000055725.11/328971, intron 1 of 8)	ENSMUST00000235190.1	-12021	Spink13		20	110814280	110817207	2928	1	0.0506989	0.0316629	0.884449	Intron (ENSMUST00000208372.1/ENSMUST00000208372.1, intron 1 of 2)	ENSMUST00000078229.4	-47114	Pou3f4
7	47334875	47354240	19366	2	-0.00100881	0.0655954	0.999769	Intron (ENSMUST00000098438.3/233221, intron 1 of 1)	ENSMUST00000098438.3	8930	Mrgpra1		13	33484790	33496004	11215	1	0.0557944	0.0316895	0.884449	Distal Intergenic	ENSMUST00000081927.3	19075	Serpinb9g
14	40813789	40853305	39517	2	0.00126257	0.0656048	0.999769	Distal Intergenic	ENSMUST00000070328.9	107719	Sh2d4b		6	15727799	15770349	42551	1	0.0534116	0.0316956	0.884449	Distal Intergenic	ENSMUST00000128849.2	230272	Mdfic
9	4294793	4309467	14675	2	0.00125436	0.0656421	0.999769	Distal Intergenic	ENSMUST00000051589.8	256408	Aasdhppt		20	117014757	117015104	348	1	0.0497022	0.031721	0.884449	Distal Intergenic	ENSMUST00000122446.1	598717	Gm14920
18	53932244	53948671	16428	1	0.000810084	0.0656586	0.999769	Distal Intergenic	ENSMUST00000236399.1	132984	Csnk1g3		2	101562125	101576125	14001	2	0.0500158	0.0317522	0.884449	Distal Intergenic	ENSMUST00000177152.1	737827	B230118H07Rik
5	100846417	100846850	434	1	0.00122594	0.0657941	0.999769	Distal Intergenic	ENSMUST00000145612.1	126801	Agpat9		3	159495433	159529955	34523	1	0.0461865	0.031759	0.884449	Distal Intergenic	ENSMUST00000120272.7	-28229	Depdc1a
18	73573044	73592575	19532	1	0.00129631	0.0658821	0.999769	Distal Intergenic	ENSMUST00000091852.4	-172849	Mex3c		7	23404102	23441922	37821	1	0.0534741	0.0318121	0.884449	Intron (ENSMUST00000086341.11/23968, intron 6 of 14)	ENSMUST00000139661.7	6695	Nlrp5
6	58471967	58472878	912	2	0.00109216	0.0659008	0.999769	Intron (ENSMUST00000204999.1/ENSMUST00000204999.1, intron 1 of 1)	ENSMUST00000226390.1	-16478	Vmn1r31		7	12478293	12496235	17943	1	0.05201	0.0318273	0.884449	Intron (ENSMUST00000173045.1/ENSMUST00000173045.1, intron 3 of 4)	ENSMUST00000098822.9	-15760	Zfp606
3	110248549	110250998	2450	2	-0.00131425	0.0659343	0.999769	Distal Intergenic	ENSMUST00000106567.1	-578099	Prmt6		10	49193630	49433386	239757	2	0.0571675	0.0318501	0.884449	Intron (ENSMUST00000218823.1/14806, intron 10 of 16)	ENSMUST00000219051.1	45143	Grik2
12	113543908	113546465	2558	1	0.00133635	0.0659363	0.999769	Distal Intergenic	ENSMUST00000053086.2	63564	Adam6a		7	23631988	23633568	1581	1	0.0467418	0.0318848	0.884449	Distal Intergenic	ENSMUST00000078458.3	4957	Vmn1r171
13	4590757	4609174	18418	2	0.00127752	0.0659628	0.999769	Distal Intergenic	ENSMUST00000110691.9	-469377	Akr1e1		20	96714197	96719282	5086	1	-0.0441538	0.0318983	0.884449	Distal Intergenic	ENSMUST00000137479.1	110956	Gpr165
12	66466060	67222549	756490	2	0.00132163	0.0660154	0.999769	Intron (ENSMUST00000222891.1/ENSMUST00000222891.1, intron 2 of 3)	ENSMUST00000037181.15	-432669	Mdga2		6	129424772	129452000	27229	2	0.0464306	0.0319079	0.884449	Distal Intergenic	ENSMUST00000203162.2	-4627	Clec1a
3	90726906	90741517	14612	1	0.00119619	0.0660221	0.999769	Distal Intergenic	ENSMUST00000169698.7	-12061	Pglyrp4		12	44208148	44210068	1921	2	0.0599207	0.0319744	0.884449	Distal Intergenic	ENSMUST00000220421.1	221365	Dnajb9
15	25364857	25413698	48842	2	-0.00123419	0.0660465	0.999769	Distal Intergenic	ENSMUST00000228597.1	988041	Basp1		20	97337791	97377216	39426	2	0.0499173	0.0320566	0.884449	Distal Intergenic	ENSMUST00000126283.7	-308042	Eda2r
6	130364220	130375467	11248	2	0.00109764	0.0661074	0.999769	Intron (ENSMUST00000032288.5/16627, intron 7 of 8)	ENSMUST00000127570.1	1220	Klra1		20	105499772	105500639	868	1	0.0625593	0.0320618	0.884449	Distal Intergenic	ENSMUST00000041758.4	69334	Cypt2
5	84330775	84417382	86608	2	0.00119829	0.0662395	0.999769	Distal Intergenic	ENSMUST00000136775.1	-17003	Epha5		12	91806043	91849157	43115	2	-0.0489449	0.0320817	0.884449	Distal Intergenic	ENSMUST00000178462.7	-656052	Sel1l
8	39005845	39165114	159270	1	0.000899363	0.0662613	0.999769	Distal Intergenic	ENSMUST00000209440.1	-47585	Tusc3		1	115684756	116587323	902568	1	0.0480461	0.0321033	0.884449	Distal Intergenic	ENSMUST00000043725.8	1309956	Cntnap5a
18	21127201	21300138	172938	2	0.00139666	0.0662654	0.999769	Distal Intergenic	ENSMUST00000049260.6	-101808	Garem		20	167475298	168124290	648993	2	0.0429518	0.0321256	0.884449	Intron (ENSMUST00000112147.8/333605, intron 3 of 19)	ENSMUST00000239138.1	-142049	Frmpd4
12	66466060	67222549	756490	2	-0.00113786	0.0662999	0.999769	Distal Intergenic	ENSMUST00000037181.15	-891407	Mdga2		15	86235505	86292162	56658	1	0.0392266	0.0321363	0.884449	Distal Intergenic	ENSMUST00000229242.1	636277	Tbc1d22a
18	16589023	16670069	81047	2	0.00134881	0.0663093	0.999769	Distal Intergenic	ENSMUST00000115850.1	431762	Cdh2		6	133054817	133055816	1000	2	0.0565631	0.0321811	0.884449	Distal Intergenic	ENSMUST00000095391.2	-7212	Tas2r140
3	115710433	115715072	4640	2	0.0012258	0.0663544	0.999769	Distal Intergenic	ENSMUST00000055676.3	239752	S1pr1		4	59964294	60007120	42827	1	-0.0347683	0.0321819	0.884449	Intron (ENSMUST00000107521.7/620807, intron 1 of 6)	ENSMUST00000107521.7	5328	Mup6
20	118479708	118480737	1030	2	0.000963609	0.0663775	0.999769	Distal Intergenic	ENSMUST00000073857.5	-171612	Tgif2lx2		7	59228750	59289819	61070	1	0.0591791	0.0321882	0.884449	Distal Intergenic	ENSMUST00000202945.3	-63592	Ube3a
20	106920625	106933900	13276	1	0.000911455	0.066432	0.999769	Distal Intergenic	ENSMUST00000060576.7	52206	Lpar4		4	121414735	121423099	8365	2	0.0536727	0.0322706	0.884449	Distal Intergenic	ENSMUST00000106266.1	-14443	Gm12886
2	53192088	53219220	27133	1	-0.00101776	0.0664891	0.999769	Distal Intergenic	ENSMUST00000028336.6	43456	Arl6ip6		5	31452431	31466657	14227	1	0.0451492	0.0323211	0.884449	Distal Intergenic	ENSMUST00000202061.3	-15433	Zfp512
18	25479115	25754157	275043	2	0.00080546	0.0664899	0.999769	Intron (ENSMUST00000234272.1/ENSMUST00000234272.1, intron 7 of 13)	ENSMUST00000225477.1	-396776	Celf4		1	188953744	188964965	11222	1	0.0476183	0.032328	0.884449	Intron (ENSMUST00000060479.13/22283, intron 46 of 70)	ENSMUST00000127077.1	-184186	Ush2a
7	10035836	10053296	17461	2	0.000890664	0.066505	0.999769	Intron (ENSMUST00000074943.8/434117, intron 4 of 5)	ENSMUST00000074943.8	10620	Vmn2r50		6	24088283	24168092	79810	2	0.0409419	0.0323288	0.884449	Distal Intergenic	ENSMUST00000031713.8	-89675	Slc13a1
4	121614271	121622103	7833	2	0.00118409	0.0665396	0.999769	Distal Intergenic	ENSMUST00000106265.2	-36535	Gm12887		9	18754553	18755709	1157	2	0.0588597	0.032336	0.884449	Intron (ENSMUST00000208663.1/ENSMUST00000208663.1, intron 1 of 77)	ENSMUST00000066997.3	84940	Olfr24
14	45593174	45658143	64970	2	0.00126804	0.066587	0.999769	Intron (ENSMUST00000131006.1/ENSMUST00000131006.1, intron 1 of 3)	ENSMUST00000051310.12	-240088	Ddhd1		14	56129556	56132608	3053	2	0.0606371	0.0323472	0.884449	Distal Intergenic	ENSMUST00000082093.6	-7172	Gzmd
13	19357679	19359125	1447	2	0.00125717	0.0666479	0.999769	Distal Intergenic	ENSMUST00000196537.4	30152	Stard3nl		9	35838329	35844150	5822	2	0.0586364	0.0323508	0.884449	Distal Intergenic	ENSMUST00000054175.6	25142	9230110F15Rik
7	11756257	11757168	912	1	0.00114142	0.0666635	0.999769	Distal Intergenic	ENSMUST00000055070.1	-27781	Vmn1r73		1	104768529	104995481	226953	1	0.053536	0.0323725	0.884449	Distal Intergenic	ENSMUST00000062528.8	-648786	Cdh20
6	80019643	80024932	5290	1	0.00134547	0.0666801	0.999769	Distal Intergenic	ENSMUST00000074662.4	889982	Lrrtm4		13	85215495	85289130	73636	2	0.048232	0.0323841	0.884449	Distal Intergenic	ENSMUST00000223598.1	-229483	Rasa1
7	10446789	10449202	2414	1	0.00127946	0.0666974	0.999769	Distal Intergenic	ENSMUST00000055964.7	18593	Vmn1r67		17	93199017	93200096	1080	1	0.0494911	0.0323873	0.884449	Distal Intergenic	ENSMUST00000234646.1	-621761	Adcyap1
14	16280977	16283422	2446	1	0.00128816	0.066703	0.999769	Intron (ENSMUST00000022310.6/59007, intron 10 of 11)	ENSMUST00000143947.1	19018	Ngly1		1	5083164	5099777	16614	1	0.0540649	0.0323931	0.884449	Distal Intergenic	ENSMUST00000192142.1	114377	Atp6v1h
1	118300889	118309986	9098	2	0.00162354	0.0667417	0.999769	Distal Intergenic	ENSMUST00000188512.6	484197	Tsn		4	150628572	150652174	23603	2	0.0553341	0.0324889	0.884449	Distal Intergenic	ENSMUST00000037827.9	-41891	Slc45a1
7	36698217	36702113	3897	1	0.00119952	0.0667732	0.999769	Distal Intergenic	ENSMUST00000176413.1	364967	Tshz3		8	95864134	95888547	24414	2	0.0338484	0.0325048	0.884449	Distal Intergenic	ENSMUST00000034097.7	-707076	Got2
3	7366669	7437515	70847	1	0.00128541	0.0668484	0.999769	Distal Intergenic	ENSMUST00000192468.1	-217572	Pkia		20	74341587	74343945	2359	1	0.0423595	0.0325165	0.884449	Distal Intergenic	ENSMUST00000137484.1	4965	Plxna3
17	38335159	38336097	939	1	0.00116317	0.0668954	0.999769	Distal Intergenic	ENSMUST00000077203.2	7483	Olfr136		19	42755105	42779978	24874	2	0.0490513	0.0325418	0.884449	Intron (ENSMUST00000099428.4/545291, intron 5 of 11)	ENSMUST00000162004.7	-198469	Hps1
20	65047644	65049014	1371	1	0.00107155	0.067008	0.999769	Distal Intergenic	ENSMUST00000033524.2	310834	Ctag2		6	133292216	133295792	3577	1	0.0428509	0.0325865	0.884449	Distal Intergenic	ENSMUST00000048459.7	74707	5530400C23Rik
12	38837398	38865716	28319	1	0.00125924	0.0670192	0.999769	Intron (ENSMUST00000222945.1/ENSMUST00000222945.1, intron 2 of 3)	ENSMUST00000161591.1	282398	Etv1		11	73786940	73787875	936	1	0.0575107	0.0325945	0.884449	Distal Intergenic	ENSMUST00000092919.1	6790	Olfr390
13	85215495	85289130	73636	2	0.0013712	0.0670552	0.999769	Distal Intergenic	ENSMUST00000223598.1	-326483	Rasa1		20	58031010	58041736	10727	1	0.0485403	0.0326152	0.884449	Distal Intergenic	ENSMUST00000088629.3	129035	Zic3
19	52264297	52265476	1180	1	-0.00105341	0.0670822	0.999769	Distal Intergenic	ENSMUST00000039652.5	-186691	Ins1		8	21881713	21885421	3709	2	0.0545289	0.0326226	0.884449	Distal Intergenic	ENSMUST00000057076.4	8594	Defb9
8	72814599	73353540	538942	2	0.0010384	0.0671398	0.999769	Distal Intergenic	ENSMUST00000212459.1	-57316	Large		5	145694049	145720136	26088	2	0.0497099	0.0326296	0.884449	Distal Intergenic	ENSMUST00000094111.5	45050	Cyp3a41a
1	111858706	111864918	6213	2	0.00130002	0.0671761	0.999769	Distal Intergenic	ENSMUST00000035462.6	-458381	Dsel		12	105147033	105155225	8193	1	0.0665868	0.0326518	0.884449	Intron (ENSMUST00000142230.7/27381, intron 2 of 4)	ENSMUST00000081379.6	3545	Tcl1b2
17	18573151	18601713	28563	1	0.000903792	0.067297	0.999769	Distal Intergenic	ENSMUST00000177244.3	-21848	Vmn2r96		5	81020138	81388784	368647	1	0.0418979	0.0326632	0.884449	Distal Intergenic	ENSMUST00000147226.7	-1457078	Lphn3
1	123332142	124846039	1513898	2	-0.00105175	0.0673082	0.999769	Distal Intergenic	ENSMUST00000239072.1	-57263	Dpp10		2	94422336	94438136	15801	2	0.0538503	0.0326677	0.884449	Distal Intergenic	ENSMUST00000152454.7	-776591	Api5
9	98422961	98446575	23615	1	0.000877423	0.0673451	0.999769	Intron (ENSMUST00000112938.7/74080, intron 4 of 4)	ENSMUST00000052068.10	-8650	Rbp1		20	112638431	112698651	60221	2	0.0477681	0.0327161	0.884449	Intron (ENSMUST00000039887.3/69693, intron 2 of 16)	ENSMUST00000039887.3	8574	Pof1b
20	57496668	57503757	7090	2	-0.000894154	0.0674696	0.999769	Distal Intergenic	ENSMUST00000057645.5	-216748	Gpr101		20	73411096	73426998	15903	1	0.0456927	0.032735	0.884449	Distal Intergenic	ENSMUST00000033740.11	-10554	Zfp92
10	88674772	88683023	8252	2	-0.00134907	0.0674726	0.999769	Distal Intergenic	ENSMUST00000004473.14	18773	Spic		9	7764041	7794333	30293	1	-0.0552572	0.0327724	0.884449	Distal Intergenic	ENSMUST00000052865.15	-32597	Tmem123
3	102818705	102833883	15179	2	0.00120241	0.0675752	0.999769	Intron (ENSMUST00000029448.10/20957, intron 22 of 32)	ENSMUST00000198651.1	-38584	Sycp1		20	100838648	101059639	220992	2	0.0535343	0.0327776	0.884449	Intron (ENSMUST00000009814.9/83558, intron 13 of 29)	ENSMUST00000009814.9	102040	Tex11
16	57549242	57572804	23563	1	-0.00116157	0.0676784	0.999769	Intron (ENSMUST00000159816.7/78749, intron 1 of 4)	ENSMUST00000159414.1	-72494	Filip1l		10	29143839	29199630	55792	1	0.0469445	0.0328578	0.884449	Distal Intergenic	ENSMUST00000092629.3	-48635	Soga3
4	66828202	66839618	11417	1	0.00109659	0.0678529	0.999769	Distal Intergenic	ENSMUST00000147008.1	671709	Tlr4		20	38958084	38959555	1472	1	0.0515719	0.0328947	0.884449	Distal Intergenic	ENSMUST00000168144.2	188478	6030498E09Rik
17	3635240	3696261	61022	2	-0.00135376	0.0678995	0.999769	Distal Intergenic	ENSMUST00000115800.1	-88947	Nox3		7	107822523	107823467	945	2	0.0542898	0.0329338	0.884449	Distal Intergenic	ENSMUST00000075704.1	-9424	Olfr469
3	92014583	92031582	17000	1	0.00143476	0.0679105	0.999769	Distal Intergenic	ENSMUST00000047660.4	-172037	Pglyrp3		3	131564935	131583200	18266	1	0.0507637	0.0329792	0.884449	Distal Intergenic	ENSMUST00000196638.1	163550	Papss1
14	19594139	19602581	8443	2	0.00147077	0.0679205	0.999769	Intron (ENSMUST00000224018.1/ENSMUST00000224018.1, intron 1 of 2)	ENSMUST00000096121.11	326207	Gm5458		17	93199017	93200096	1080	1	0.0527145	0.0330001	0.884449	Distal Intergenic	ENSMUST00000234646.1	-507284	Adcyap1
1	173128049	173137374	9326	2	0.000735349	0.0680445	0.999769	Distal Intergenic	ENSMUST00000200689.4	25688	Olfr1408		1	17601901	17630939	29039	1	0.0546068	0.033021	0.884449	Distal Intergenic	ENSMUST00000088476.3	-140712	Pi15
19	39688834	39741054	52221	2	-0.000818643	0.0680455	0.999769	Distal Intergenic	ENSMUST00000099472.3	-10269	Cyp2c68		3	115710433	115715072	4640	2	0.0420172	0.033079	0.884449	Distal Intergenic	ENSMUST00000055676.3	314580	S1pr1
6	102163304	102573101	409798	2	0.00125657	0.0681824	0.999769	Distal Intergenic	ENSMUST00000203619.2	-45623	Cntn3		13	23113834	23114730	897	2	0.0518124	0.0331033	0.884449	3' UTR	ENSMUST00000091721.2	7097	Vmn1r217
16	19407039	19408078	1040	2	0.000996626	0.0681964	0.999769	Intron (ENSMUST00000206110.3/ENSMUST00000206110.3, intron 1 of 1)	ENSMUST00000206410.2	-11496	Olfr165		14	111675849	111679342	3494	1	0.0514154	0.033122	0.884449	Distal Intergenic	ENSMUST00000227891.1	372520	Slitrk5
2	87457167	87458111	945	1	0.00114036	0.0682528	0.999769	Distal Intergenic	ENSMUST00000071355.1	17208	Olfr1126		9	30911207	30920950	9744	2	0.0540677	0.0331329	0.884449	Intron (ENSMUST00000213576.1/ENSMUST00000213576.1, intron 1 of 1)	ENSMUST00000216215.1	170237	Adamts15
8	128980101	129065488	85388	2	0.0014929	0.0683122	0.999769	Intron (ENSMUST00000214889.1/74703, intron 4 of 55)	ENSMUST00000125112.7	10283	Ccdc7		17	93199017	93200096	1080	1	0.0453738	0.0331457	0.884449	Distal Intergenic	ENSMUST00000234646.1	-482111	Adcyap1
8	128980101	129065488	85388	2	0.0014929	0.0683122	0.999769	Intron (ENSMUST00000214889.1/74703, intron 4 of 55)	ENSMUST00000125112.7	10283	RP23-303A11.1		18	37320381	37323915	3535	1	0.0439148	0.033152	0.884449	Intron (ENSMUST00000115661.4/100384868, intron 1 of 3)	ENSMUST00000078271.3	4274	Pcdhb5
10	30196009	30200560	4552	2	-0.00131301	0.0684252	0.999769	Distal Intergenic	ENSMUST00000099985.5	-7366	Cenpw		20	72825178	72842602	17425	1	0.0533579	0.0331715	0.884449	Distal Intergenic	ENSMUST00000114553.7	-69552	Gabrq
2	173768200	173778125	9926	1	0.00137273	0.0684422	0.999769	Distal Intergenic	ENSMUST00000154306.1	112217	Vapb		6	25665878	25689792	23915	2	0.0451626	0.0332001	0.884449	Distal Intergenic	ENSMUST00000200812.1	277605	Gpr37
2	3570488	3782142	211655	1	-0.000989678	0.0684463	0.999769	Distal Intergenic	ENSMUST00000226435.1	-2500	Fam107b		20	145475720	145505181	29462	2	0.0511945	0.0332423	0.884449	Distal Intergenic	ENSMUST00000143610.2	-518101	Amot
14	111675097	111683141	8045	1	-0.000696498	0.0684564	0.999769	Distal Intergenic	ENSMUST00000042767.8	-404831	Slitrk5		9	55542336	55544280	1945	1	0.041598	0.0332589	0.884449	Intron (ENSMUST00000214747.1/244891, intron 26 of 32)	ENSMUST00000165302.1	81277	Isl2
19	15905130	15909712	4583	2	0.00103317	0.0685375	0.999769	Distal Intergenic	ENSMUST00000161707.1	197973	Psat1		19	48704216	48804537	100322	1	0.0413519	0.0333608	0.884449	Distal Intergenic	ENSMUST00000235967.1	478786	Sorcs3
1	15287254	15712548	425295	1	-0.00125979	0.0686138	0.999769	Distal Intergenic	ENSMUST00000175681.2	-101027	Kcnb2		20	53777118	53797706	20589	2	0.0444645	0.0333703	0.884449	Distal Intergenic	ENSMUST00000067782.7	-205381	Xlr
10	53907444	54076609	169166	2	-0.00141038	0.0686158	0.999769	Distal Intergenic	ENSMUST00000220088.1	-353264	Man1a		20	86250256	86305093	54838	2	0.0504443	0.0333958	0.884449	Intron (ENSMUST00000113966.7/331461, intron 6 of 10)	ENSMUST00000096378.2	-617104	Mageb4
7	26611021	26612164	1144	2	0.00119973	0.0686409	0.999769	Distal Intergenic	ENSMUST00000171039.1	10070	Vmn1r185		20	117014757	117015104	348	1	0.0424972	0.0334219	0.884449	Distal Intergenic	ENSMUST00000122446.1	312800	Gm14920
6	59347226	59426294	79069	2	0.000960079	0.0687348	0.999769	Distal Intergenic	ENSMUST00000051065.5	-237178	Gprin3		7	88430394	88490829	60436	1	0.0555499	0.0334731	0.884449	Distal Intergenic	ENSMUST00000208478.1	336284	Rab38
4	11609375	11610781	1407	1	0.00145478	0.0687408	0.999769	Distal Intergenic	ENSMUST00000144499.1	31999	Rad54b		17	64281005	64331916	50912	2	0.0562351	0.0334775	0.884449	Distal Intergenic	ENSMUST00000172818.7	-20241	Pja2
6	139843648	139969284	125637	1	0.00101045	0.0687644	0.999769	Promoter	ENSMUST00000087657.6	-713	Pik3c2g		20	118479708	118480737	1030	2	0.051656	0.0334829	0.884449	Distal Intergenic	ENSMUST00000073857.5	-345164	Tgif2lx2
17	20028418	20042618	14201	2	0.00105086	0.0687933	0.999769	Exon (ENSMUST00000233932.1/22313, exon 5 of 5)	ENSMUST00000233647.1	6047	Vmn2r104		16	85798231	85799638	1408	2	0.0430132	0.0334898	0.884449	Distal Intergenic	ENSMUST00000138474.1	48680	Adamts1
6	89844518	89845615	1098	2	0.00144572	0.0690208	0.999769	Intron (ENSMUST00000227279.1/ENSMUST00000227279.1, intron 1 of 1)	ENSMUST00000089419.2	-6427	Vmn1r42		17	62607319	62881144	273826	2	0.0546968	0.0335064	0.884449	Distal Intergenic	ENSMUST00000078839.4	1487801	Efna5
4	3172083	3173003	921	1	0.00113191	0.0690251	0.999769	Distal Intergenic	ENSMUST00000105160.4	-39349	Vmn1r2		2	94422336	94438136	15801	2	-0.040265	0.0335078	0.884449	Distal Intergenic	ENSMUST00000152454.7	-745914	Api5
14	28511451	28511907	457	1	-0.0010536	0.0690329	0.999769	Distal Intergenic	ENSMUST00000146192.1	102363	Wnt5a		12	33957671	33959829	2159	1	0.0558128	0.0335105	0.884449	Distal Intergenic	ENSMUST00000049089.6	53324	Twist1
4	18051757	18093719	41963	1	-0.00114731	0.0690381	0.999769	Distal Intergenic	ENSMUST00000139418.1	289061	Mmp16		17	39640954	39645666	4713	1	0.0506383	0.0335214	0.884449	Distal Intergenic	ENSMUST00000178929.2	-18195	Esp15
3	70007613	70028708	21096	1	-0.00129603	0.0691085	0.999769	Distal Intergenic	ENSMUST00000053013.5	1022941	Otol1		17	18151887	18188886	37000	1	0.0516508	0.0335316	0.884449	Intron (ENSMUST00000169686.2/627111, intron 1 of 5)	ENSMUST00000169686.2	12665	Vmn2r92
13	85189408	85213723	24316	1	0.00126474	0.0691387	0.999769	Distal Intergenic	ENSMUST00000022030.10	-132254	Ccnh		15	6820637	6824595	3959	2	-0.0419074	0.0335412	0.884449	Intron (ENSMUST00000022746.12/18414, intron 9 of 17)	ENSMUST00000176554.1	-4837	Osmr
6	58307268	58308290	1023	1	-0.00127546	0.0692105	0.999769	Distal Intergenic	ENSMUST00000168416.1	22294	Vmn1r29		8	55870912	55906948	36037	2	0.0414015	0.0335478	0.884449	Distal Intergenic	ENSMUST00000053441.4	384603	Adam29
5	84330775	84417382	86608	2	0.000963967	0.0692604	0.999769	Distal Intergenic	ENSMUST00000136775.1	-691534	Epha5		7	107097467	107098414	948	1	0.0502194	0.0335535	0.884449	Distal Intergenic	ENSMUST00000098138.4	3548	Olfr17
4	51216678	51229928	13251	1	-0.00153745	0.0693531	0.999769	Distal Intergenic	ENSMUST00000166749.1	-14196	Cylc2		15	16728756	16857094	128339	1	0.0549381	0.0335901	0.884449	Distal Intergenic	ENSMUST00000228307.1	-460906	Cdh9
5	86231752	86289260	57509	2	0.00130223	0.0694009	0.999769	Intron (ENSMUST00000059424.9/435845, intron 3 of 9)	ENSMUST00000196462.1	22524	Tmprss11c		20	68892375	68893053	679	2	-0.0426702	0.0335991	0.884449	Distal Intergenic	ENSMUST00000074894.1	14667	Gm6812
17	93202076	93205563	3488	1	0.00100896	0.0695004	0.999769	Distal Intergenic	ENSMUST00000234204.1	501223	Adcyap1		3	79062516	79144977	82462	2	0.0521258	0.0336271	0.884449	Distal Intergenic	ENSMUST00000118100.7	955331	Rapgef2
18	6439592	6441894	2303	2	0.0013903	0.0695436	0.999769	Distal Intergenic	ENSMUST00000124926.2	99881	Epc1		3	125438714	125612408	173695	1	0.0472294	0.0336335	0.884449	Intron (ENSMUST00000173932.7/64580, intron 2 of 13)	ENSMUST00000144344.2	117910	Ndst4
20	104536969	104671064	134096	2	-0.000960611	0.0695541	0.999769	Distal Intergenic	ENSMUST00000042070.5	-68487	Zdhhc15		6	132206795	132210521	3727	2	0.0455979	0.0336355	0.884449	Distal Intergenic	ENSMUST00000087853.3	193557	Prb1
10	32329765	32410335	80571	2	0.00112146	0.0696064	0.999769	Intron (ENSMUST00000191234.6/432450, intron 3 of 6)	ENSMUST00000092603.4	242272	Nkain2		1	7160557	7172659	12103	1	-0.0572182	0.0336672	0.884449	Distal Intergenic	ENSMUST00000183204.1	497353	Pcmtd1
5	84330775	84417382	86608	2	0.00107226	0.0696354	0.999769	Distal Intergenic	ENSMUST00000136775.1	-699787	Epha5		7	107933522	107934454	933	1	0.0277356	0.0336985	0.884449	Distal Intergenic	ENSMUST00000084761.1	7861	Olfr473
7	14222411	14254870	32460	2	0.00135969	0.0696429	0.999769	Distal Intergenic	ENSMUST00000076576.6	-86364	Sult2a6		6	59347226	59426294	79069	2	0.0381232	0.0337087	0.884449	Distal Intergenic	ENSMUST00000051065.5	-156987	Gprin3
8	72814599	73353540	538942	2	0.00118211	0.0697055	0.999769	Distal Intergenic	ENSMUST00000212459.1	-237965	Large		20	49885469	49886401	933	2	0.0458287	0.0337979	0.884449	Distal Intergenic	ENSMUST00000070304.2	-14605	Olfr1322
20	78737763	78739401	1639	1	0.00102195	0.069742	0.999769	Distal Intergenic	ENSMUST00000105110.3	70411	Fam47c		17	80523550	80563834	40285	2	0.0461792	0.0337986	0.884449	Intron (ENSMUST00000234602.1/381113, intron 1 of 9)	ENSMUST00000086545.4	-4521	Cdkl4
3	92707401	92709074	1674	2	-0.000963628	0.0697749	0.999769	Distal Intergenic	ENSMUST00000090867.1	8250	Lce1e		5	108835286	108852601	17316	2	0.0541485	0.0338316	0.884449	Intron (ENSMUST00000176157.1/ENSMUST00000176157.1, intron 1 of 3)	ENSMUST00000233835.1	-5456	Vmn2r9
15	47580722	48792063	1211342	2	-0.0012315	0.0698696	0.999769	Distal Intergenic	ENSMUST00000162830.7	-986513	Csmd3		8	65617900	66469960	852061	1	0.052389	0.0338325	0.884449	Distal Intergenic	ENSMUST00000152320.7	-108917	2023-03-01
6	122006761	122085965	79205	1	0.00152153	0.0698722	0.999769	Intron (ENSMUST00000081777.7/17837, intron 18 of 34)	ENSMUST00000081777.7	61624	Mug2		4	95821978	95926804	104827	1	0.0449572	0.0338361	0.884449	Intron (ENSMUST00000079223.10/75578, intron 11 of 15)	ENSMUST00000156223.1	13539	Fggy
6	122006761	122085965	79205	1	0.00152153	0.0698722	0.999769	Intron (ENSMUST00000081777.7/17837, intron 18 of 34)	ENSMUST00000081777.7	61624	Mug1		3	10417817	10440102	22286	2	0.0522544	0.0338401	0.884449	Distal Intergenic	ENSMUST00000099223.10	-420437	Snx16
11	18880668	19012002	131335	2	0.0013495	0.0699215	0.999769	Distal Intergenic	ENSMUST00000118661.7	227889	Meis1		7	62461871	62464510	2640	2	-0.0375778	0.033898	0.884449	Distal Intergenic	ENSMUST00000094339.2	-107871	Peg12
3	32954337	33143247	188911	2	0.00143227	0.0699319	0.999769	Distal Intergenic	ENSMUST00000108219.2	-289506	Pex5l		3	99885406	99960121	74716	1	0.0539407	0.0339689	0.884449	Distal Intergenic	ENSMUST00000127518.1	-274961	Spag17
17	20539969	20564756	24788	2	0.000963553	0.0699496	0.999769	Distal Intergenic	ENSMUST00000167093.2	-1381	Vmn2r109		3	159495433	159529955	34523	1	0.0448303	0.0339805	0.884449	Distal Intergenic	ENSMUST00000120272.7	-137691	Depdc1a
6	92926231	92943492	17262	2	0.000963936	0.0699844	0.999769	Intron (ENSMUST00000204449.2/330385, intron 1 of 6)	ENSMUST00000136751.1	-88258	Adamts9		20	72987339	73031543	44205	1	0.0587996	0.0340068	0.884449	Distal Intergenic	ENSMUST00000164800.7	-15301	Zfp185
14	20075636	20083183	7548	2	-0.00104397	0.0700106	0.999769	Distal Intergenic	ENSMUST00000059666.5	26781	Saysd1		14	110748580	110755149	6570	2	0.0363881	0.0340157	0.884449	Distal Intergenic	ENSMUST00000078386.3	63375	Slitrk6
13	85189408	85213723	24316	1	-0.00150572	0.0701043	0.999769	Distal Intergenic	ENSMUST00000022030.10	-245057	Ccnh		2	68211740	68223326	11587	2	0.0585037	0.0340451	0.884449	Distal Intergenic	ENSMUST00000130380.7	20309	Stk39
7	105288095	105289060	966	1	-0.00136804	0.0701132	0.999769	Distal Intergenic	ENSMUST00000098155.2	-32751	Olfr688		19	33612707	33625252	12546	2	-0.059137	0.0340845	0.884449	Intron (ENSMUST00000025694.6/381236, intron 1 of 10)	ENSMUST00000124230.2	-10305	Gm5097
2	125068124	125088677	20554	1	-0.000844756	0.0701199	0.999769	Distal Intergenic	ENSMUST00000070353.3	-176111	Slc24a5		7	76411062	76766608	355547	1	0.0491012	0.0341004	0.884449	Intron (ENSMUST00000156166.7/244071, intron 20 of 22)	ENSMUST00000107442.2	328423	Agbl1
17	37151007	37152051	1045	2	0.000827703	0.0701561	0.999769	Intron (ENSMUST00000219235.1/ENSMUST00000219235.1, intron 1 of 1)	ENSMUST00000171679.1	-3910	Olfr93		20	117014757	117015104	348	1	0.0544908	0.0341573	0.884449	Distal Intergenic	ENSMUST00000122446.1	92967	Gm14920
8	80611080	80695356	84277	1	0.000613033	0.0702025	0.999769	Distal Intergenic	ENSMUST00000039695.6	-2401	Frem3		13	84251271	84286738	35468	1	0.0538067	0.0341686	0.884449	Distal Intergenic	ENSMUST00000225708.1	133229	Tmem161b
1	107078167	107083506	5340	2	0.00136981	0.0702186	0.999769	Distal Intergenic	ENSMUST00000023861.4	9384	Serpinb3d		9	23223076	23485200	262125	1	0.0564892	0.034186	0.884449	Distal Intergenic	ENSMUST00000071982.6	-238423	Bmper
4	88879538	88880201	664	2	-0.00106205	0.0702413	0.999769	Distal Intergenic	ENSMUST00000056014.2	-5755	Ifne		20	96320677	96338718	18042	2	0.0566962	0.0341865	0.884449	Intron (ENSMUST00000119035.8/245525, intron 2 of 10)	ENSMUST00000146965.1	-2880	Hsf3
12	64471330	64474690	3361	2	0.000752867	0.0702647	0.999769	Distal Intergenic	ENSMUST00000059833.7	800433	Fscb		13	19119789	19142012	22224	1	0.0570507	0.0342067	0.884449	Intron (ENSMUST00000197661.1/ENSMUST00000197661.1, intron 3 of 3)	ENSMUST00000197545.1	48582	Amph
14	96102736	96519102	416367	2	0.00106091	0.0702819	0.999769	Distal Intergenic	ENSMUST00000022666.8	-186632	Klhl1		17	18573151	18601713	28563	1	0.0499148	0.03424	0.884449	Distal Intergenic	ENSMUST00000177244.3	-59210	Vmn2r96
10	129911338	129912276	939	2	-0.00108871	0.0704432	0.999769	Distal Intergenic	ENSMUST00000071605.1	-6036	Olfr816		20	8454345	8461726	7382	2	-0.0405136	0.0342451	0.884449	Distal Intergenic	ENSMUST00000023931.3	23139	Ssxb2
6	102163304	102573101	409798	2	0.00125069	0.0704457	0.999769	Distal Intergenic	ENSMUST00000203619.2	-109431	Cntn3		1	19213879	19219253	5375	1	0.0542137	0.0342508	0.884449	Distal Intergenic	ENSMUST00000186972.1	307788	Tfap2b
20	127039972	127063986	24015	1	0.000973108	0.0704866	0.999769	Distal Intergenic	ENSMUST00000096332.1	-231098	Gm382		12	46694517	46818929	124413	2	0.0524774	0.0342627	0.884449	Distal Intergenic	ENSMUST00000021438.7	-1062003	Nova1
4	14505289	14516369	11081	2	0.00116753	0.0704976	0.999769	Distal Intergenic	ENSMUST00000138042.1	198432	Slc26a7		20	119927196	119930165	2970	1	0.0472108	0.0342694	0.884449	Distal Intergenic	ENSMUST00000040961.2	-144327	Pabpc5
12	113489511	113492057	2547	1	0.00107771	0.0706041	0.999769	Distal Intergenic	ENSMUST00000063317.3	-112550	Adam6b		20	133681320	133684991	3672	2	0.0474886	0.0342991	0.884449	Distal Intergenic	ENSMUST00000193485.1	756171	Pcdh19
6	132311590	132314757	3168	2	0.000833842	0.0707486	0.999769	Distal Intergenic	ENSMUST00000048686.8	33595	Prb1		15	92743643	92746699	3057	1	0.0509677	0.0343052	0.884449	Distal Intergenic	ENSMUST00000229577.1	183484	Pdzrn4
1	115684756	116587323	902568	1	0.00139085	0.0707733	0.999769	Distal Intergenic	ENSMUST00000043725.8	-1288087	Cntnap5a		14	80000302	80021930	21629	1	-0.0531237	0.0343159	0.884449	Distal Intergenic	ENSMUST00000088735.3	1491038	Olfm4
12	32820801	32835012	14212	1	0.0013081	0.0708037	0.999769	Distal Intergenic	ENSMUST00000218491.1	46149	Nampt		10	129625124	129626059	936	2	0.0525337	0.0343476	0.884449	Distal Intergenic	ENSMUST00000079810.2	-7025	Olfr798
5	34710133	34745337	35205	1	0.0013046	0.0709438	0.999769	3' UTR	ENSMUST00000153323.1	-10874	Grk4		8	95864134	95888547	24414	2	0.0482758	0.0343653	0.884449	Distal Intergenic	ENSMUST00000034097.7	-1520184	Got2
2	78868124	78870607	2484	1	0.00129462	0.0709917	0.999769	Distal Intergenic	ENSMUST00000124120.1	-98801	Ube2e3		5	33430734	33433976	3243	2	0.0574624	0.0344172	0.884449	Distal Intergenic	ENSMUST00000173348.1	-37843	Nkx1-1
4	90218820	90225702	6883	1	0.00102959	0.0711405	0.999769	Distal Intergenic	ENSMUST00000107129.1	26790	Zfp352		2	87308764	87309759	996	1	0.0479858	0.0344238	0.884449	Distal Intergenic	ENSMUST00000121296.3	-19280	Olfr1118
10	43221736	43346116	124381	1	-0.00107767	0.0711863	0.999769	Intron (ENSMUST00000160823.7/71365, intron 1 of 7)	ENSMUST00000162758.1	40832	Pdss2		10	83737909	83762163	24255	1	0.0432312	0.0344263	0.884449	Distal Intergenic	ENSMUST00000218623.1	93829	1500009L16Rik
6	140424054	140597110	173057	1	0.0011004	0.071225	0.999769	Distal Intergenic	ENSMUST00000087622.5	-12500	Plekha5		3	106684987	106735904	50918	1	0.0552708	0.0344437	0.884449	Distal Intergenic	ENSMUST00000098751.9	-60979	Lrif1
17	37313411	37314437	1027	2	-0.000836234	0.0712339	0.999769	Promoter	ENSMUST00000169373.1	399	Olfr102		16	60424262	60605531	181270	2	0.0334475	0.0344704	0.884449	Distal Intergenic	ENSMUST00000159383.7	-247802	Epha6
1	14753746	14755353	1608	2	0.00120539	0.0712424	0.999769	Distal Intergenic	ENSMUST00000190719.1	100956	Msc		7	10035836	10053296	17461	2	0.0420581	0.0345225	0.884449	Intron (ENSMUST00000074943.8/434117, intron 3 of 5)	ENSMUST00000074943.8	6510	Vmn2r50
8	13757676	13766497	8822	1	0.00131896	0.071267	0.999769	Distal Intergenic	ENSMUST00000130173.8	-6065	Cdc16		4	75277354	75278305	952	2	0.0482302	0.0345443	0.884449	Distal Intergenic	ENSMUST00000030103.8	-395717	Tmem261
7	33943002	33945040	2039	2	0.00108743	0.0712707	0.999769	Distal Intergenic	ENSMUST00000085623.3	67674	Scgb2b26		3	13471655	13777103	305449	1	0.0495282	0.0345563	0.884449	Distal Intergenic	ENSMUST00000191806.2	-396740	Ralyl
16	64477810	64602408	124599	2	0.00127924	0.0713458	0.999769	Distal Intergenic	ENSMUST00000209382.2	-31746	Csnka2ip		8	68793929	68829410	35482	1	-0.0440314	0.0345932	0.884449	Distal Intergenic	ENSMUST00000034328.12	-3549	Ints10
1	143606161	143640581	34421	2	-0.00102988	0.0713844	0.999769	Distal Intergenic	ENSMUST00000162638.1	251039	Cdc73		20	119927196	119930165	2970	1	0.0446614	0.0345944	0.884449	Distal Intergenic	ENSMUST00000040961.2	-34923	Pabpc5
3	7366669	7437515	70847	1	0.00101733	0.0713936	0.999769	Distal Intergenic	ENSMUST00000192468.1	-94790	Pkia		9	18754553	18755709	1157	2	0.054972	0.0346196	0.884449	Distal Intergenic	ENSMUST00000066997.3	34707	Olfr24
13	17684485	17694736	10252	2	-0.000876967	0.0714323	0.999769	Intron (ENSMUST00000068545.5/192136, intron 12 of 13)	ENSMUST00000221467.1	538909	Sugct		1	139547053	139560272	13220	2	0.0345895	0.0346224	0.884449	Intron (ENSMUST00000170441.3/ENSMUST00000170441.3, intron 5 of 5)	ENSMUST00000023965.7	-28654	Cfhr1
2	11642849	11648768	5920	1	0.00104352	0.0715199	0.999769	Intron (ENSMUST00000028111.5/16184, intron 1 of 7)	ENSMUST00000150890.2	27345	Il2ra		5	100846417	100846850	434	1	0.0512503	0.0346353	0.884449	Distal Intergenic	ENSMUST00000145612.1	231668	Agpat9
1	123608107	123650360	42254	2	0.00135955	0.071521	0.999769	Distal Intergenic	ENSMUST00000187202.1	355921	Dpp10		8	53586867	53639065	52199	2	0.0530045	0.0346567	0.884449	Distal Intergenic	ENSMUST00000047768.10	-92645	Neil3
12	50341231	50649098	307868	2	0.000936565	0.0715634	0.999769	Distal Intergenic	ENSMUST00000002765.8	-39388	Prkd1		7	23631988	23633568	1581	1	0.0560343	0.0346775	0.884449	3' UTR	ENSMUST00000078458.3	1494	Vmn1r171
18	21810893	22171442	360550	2	0.00132413	0.0715782	0.999769	Distal Intergenic	ENSMUST00000234736.1	-8944	Ccdc178		4	49769635	49845744	76110	2	0.0525668	0.0347033	0.884449	Distal Intergenic	ENSMUST00000131797.1	-532322	Grin3a
7	86996115	87044941	48827	1	0.00131478	0.0716095	0.999769	Intron (ENSMUST00000164462.2/621430, intron 5 of 5)	ENSMUST00000233730.1	32729	Vmn2r79		20	133681320	133684991	3672	2	0.0477591	0.0347212	0.884449	Distal Intergenic	ENSMUST00000193485.1	1095761	Pcdh19
18	74440936	74617023	176088	1	0.0012291	0.0716565	0.999769	Distal Intergenic	ENSMUST00000125882.7	-31634	Myo5b		1	40515362	40551705	36344	1	0.0530776	0.0347364	0.884449	Intron (ENSMUST00000087983.7/16182, intron 10 of 11)	ENSMUST00000027237.11	-18171	Il18rap
4	56740005	56741443	1439	2	-0.00154525	0.071707	0.999769	Distal Intergenic	ENSMUST00000095080.4	335925	Actl7b		7	105313982	105315057	1076	1	0.0562096	0.0347695	0.884449	Distal Intergenic	ENSMUST00000098153.2	-5132	Olfr689
13	83504034	83663343	159310	1	0.00127958	0.0717264	0.999769	Distal Intergenic	ENSMUST00000198199.4	-277155	Mef2c		20	70545558	70546385	828	1	-0.050974	0.0347812	0.884449	Distal Intergenic	ENSMUST00000120324.1	8805	4930567H17Rik
5	29195992	29203135	7144	1	0.00146384	0.0717451	0.999769	Distal Intergenic	ENSMUST00000160888.7	-40819	Rnf32		20	81419575	81458121	38547	2	0.0557857	0.0348093	0.884449	Distal Intergenic	ENSMUST00000080083.2	133082	4930595M18Rik
21	7167094	7167777	684	2	0.000581887	0.0718533	0.999769	Distal Intergenic	ENSMUST00000178447.1	1248174	Gm20826		18	6765220	6789240	24021	1	0.0559229	0.0348708	0.884449	Distal Intergenic	ENSMUST00000097680.6	62115	Rab18
6	116679063	116716913	37851	2	0.00117692	0.0719	0.999769	Distal Intergenic	ENSMUST00000056623.12	-65830	Tmem72		18	13007037	13021823	14787	1	0.0524312	0.0349083	0.884449	Distal Intergenic	ENSMUST00000234565.1	196833	Hrh4
8	43519762	43528106	8345	2	-0.00145843	0.0719812	0.999769	Distal Intergenic	ENSMUST00000080135.4	36942	Adam26b		20	163976822	164027997	51176	2	0.0493351	0.0349182	0.884449	Promoter	ENSMUST00000033739.4	-589	Car5b
1	63754907	63769267	14361	2	0.00104836	0.072173	0.999769	Distal Intergenic	ENSMUST00000027102.1	-70525	4933402D24Rik		10	22645011	22704285	59275	1	0.0361249	0.0349353	0.884449	Distal Intergenic	ENSMUST00000042261.4	-101221	Slc2a12
2	53192088	53219220	27133	1	0.00135539	0.0722057	0.999769	Distal Intergenic	ENSMUST00000028336.6	401243	Arl6ip6		7	42011284	42059023	47740	2	0.0357102	0.0349599	0.884449	3' UTR	ENSMUST00000168489.2	29710	Vmn2r59
3	3634150	3658052	23903	1	0.00150414	0.0722105	0.999769	Distal Intergenic	ENSMUST00000108394.2	289366	Hnf4g		17	93202076	93205563	3488	1	-0.0434589	0.0349927	0.884449	Distal Intergenic	ENSMUST00000234204.1	200289	Adcyap1
2	21367567	21811688	444122	1	0.000808828	0.0722418	0.999769	Intron (ENSMUST00000055946.7/241263, intron 7 of 10)	ENSMUST00000155760.1	417740	Gpr158		4	144059126	144069318	10193	1	0.0475325	0.0350359	0.884449	Distal Intergenic	ENSMUST00000091676.11	-22136	Pramel4
6	7556091	7559114	3024	1	-0.000661918	0.0722632	0.999769	Distal Intergenic	ENSMUST00000185130.1	13452	Tac1		20	165129017	165327393	198377	2	0.0415601	0.0351139	0.884449	Distal Intergenic	ENSMUST00000058787.8	-17071	Glra2
7	85735940	85755097	19158	2	0.00129325	0.072316	0.999769	Distal Intergenic	ENSMUST00000233546.1	-16169	Vmn2r72		20	57212143	57224042	11900	1	0.0507983	0.035117	0.884449	Distal Intergenic	ENSMUST00000033466.1	-2651	Cd40lg
7	35772343	35802989	30647	2	0.000975424	0.0723914	0.999769	Distal Intergenic	ENSMUST00000061586.10	-410539	Zfp507		20	61709497	61710955	1459	1	0.0478847	0.0351381	0.884449	Distal Intergenic	ENSMUST00000075983.5	216829	Ldoc1
20	164373378	164402650	29273	1	0.000607008	0.0724113	0.999769	Intron (ENSMUST00000145412.7/69656, intron 6 of 8)	ENSMUST00000033751.7	-37097	Figf		4	18051757	18093719	41963	1	-0.0419877	0.0351445	0.884449	Distal Intergenic	ENSMUST00000139418.1	298544	Mmp16
11	29822395	29825668	3274	2	0.000858844	0.0724254	0.999769	Intron (ENSMUST00000058902.5/237711, intron 3 of 41)	ENSMUST00000104962.1	-74787	4931440F15Rik		3	3508030	3657844	149815	1	0.057373	0.0351452	0.884449	Distal Intergenic	ENSMUST00000108393.7	-396095	Hnf4g
5	17476098	17480936	4839	1	0.00144335	0.0725293	0.999769	Distal Intergenic	ENSMUST00000076099.3	-245049	Speer4f		16	59760161	60005721	245561	2	0.0510852	0.0351673	0.884449	Intron (ENSMUST00000068860.12/13840, intron 11 of 17)	ENSMUST00000161358.1	145422	Epha6
5	6769010	7344756	575747	2	0.00152933	0.0725308	0.999769	Distal Intergenic	ENSMUST00000200317.4	-16518	Zfp804b		20	102498156	102504741	6586	2	0.0564381	0.0352482	0.884449	Intron (ENSMUST00000087916.10/70315, intron 4 of 10)	ENSMUST00000154024.1	50526	Hdac8
10	129046132	129047061	930	2	0.00125662	0.0725531	0.999769	Distal Intergenic	ENSMUST00000071559.2	-9307	Olfr765		20	91931946	91932980	1035	2	-0.0403923	0.0352563	0.884449	Distal Intergenic	ENSMUST00000104922.1	30239	Gm8914
1	31222838	31224288	1451	1	0.00150476	0.0725689	0.999769	Distal Intergenic	ENSMUST00000027230.2	79900	Pih1d3		10	44446717	44528501	81785	2	0.0440988	0.0352985	0.884449	Distal Intergenic	ENSMUST00000167340.1	-24090	Prdm1
21	7167094	7167777	684	2	0.000687385	0.0726516	0.999769	Distal Intergenic	ENSMUST00000178447.1	1345183	Gm20826		14	26894557	26915257	20701	1	0.0540917	0.0353755	0.884449	Intron (ENSMUST00000022433.11/110083, intron 52 of 73)	ENSMUST00000238987.1	-49858	Asb14
4	70461826	70534995	73170	2	-0.00141541	0.0727723	0.999769	Distal Intergenic	ENSMUST00000037881.2	-503310	Megf9		16	34649921	34677201	27281	1	0.045659	0.0353766	0.884449	Distal Intergenic	ENSMUST00000148562.7	-33417	Ropn1
9	121160376	121193057	32682	2	0.00130325	0.0727818	0.999769	Intron (ENSMUST00000171923.7/209012, intron 19 of 36)	ENSMUST00000164969.1	-7059	Ulk4		14	96102736	96519102	416367	2	0.0512721	0.0353941	0.884449	Distal Intergenic	ENSMUST00000022666.8	-698275	Klhl1
1	33478942	33622142	143201	2	0.000944626	0.0728372	0.999769	Intron (ENSMUST00000027312.10/19076, intron 7 of 13)	ENSMUST00000189552.1	81661	Prim2		20	67682900	67693562	10663	2	0.0442007	0.035475	0.884449	Distal Intergenic	ENSMUST00000114675.1	335689	Gm1140
13	86044816	86046904	2089	2	0.001124	0.0728488	0.999769	Distal Intergenic	ENSMUST00000131011.1	-288008	Cox7c		15	33090308	33304620	214313	1	0.0515428	0.0355257	0.884449	Intron (ENSMUST00000042167.9/54381, intron 1 of 7)	ENSMUST00000226896.1	45580	Cpq
6	58008183	58009202	1020	2	0.00146689	0.0728488	0.999769	Distal Intergenic	ENSMUST00000049694.3	-84022	Vmn1r26		20	83043402	83730331	686930	1	0.0528822	0.0355678	0.884449	Intron (ENSMUST00000127295.7/13405, intron 1 of 6)	ENSMUST00000147740.1	28278	Dmd
2	112008202	112009210	1009	2	-0.000918509	0.0728575	0.999769	3' UTR	ENSMUST00000207169.1	3468	Olfr1310		20	107945735	107948436	2702	2	0.0527828	0.035644	0.884449	Distal Intergenic	ENSMUST00000101290.1	64482	Gm732
6	18170824	18321033	150210	1	0.00126709	0.0730384	0.999769	Intron (ENSMUST00000115405.8/12638, intron 1 of 27)	ENSMUST00000115406.1	18732	Cftr		16	56204338	56273756	69419	1	0.0396793	0.0356506	0.884449	Intron (ENSMUST00000160116.7/224224, intron 2 of 18)	ENSMUST00000069936.7	12244	Impg2
8	77669694	77724464	54771	2	-0.0013015	0.0731108	0.999769	Distal Intergenic	ENSMUST00000146561.1	-137858	Ednra		18	15451924	15760157	308234	2	0.053648	0.0356804	0.884449	Distal Intergenic	ENSMUST00000130553.1	-392788	Chst9
2	52699502	52742281	42780	2	-0.000830617	0.0732458	0.999769	Distal Intergenic	ENSMUST00000127316.7	-54352	Stam2		14	59158503	59178749	20247	2	0.0572389	0.0357127	0.884449	Distal Intergenic	ENSMUST00000224214.1	-10586	Gm5142
17	19053460	19082411	28952	1	0.000996595	0.0732708	0.999769	Distal Intergenic	ENSMUST00000170424.2	-34288	Vmn2r98		13	60938492	60941984	3493	2	0.0504629	0.0357512	0.884449	Distal Intergenic	ENSMUST00000021885.7	-27995	Tpbpa
19	12545740	12583963	38224	1	-0.00106566	0.0732812	0.999769	Intron (ENSMUST00000139270.7/107373, intron 1 of 4)	ENSMUST00000139270.7	4906	Fam111a		2	103266708	103274251	7544	2	0.0553597	0.0357583	0.884449	Distal Intergenic	ENSMUST00000137774.1	82673	Ehf
8	3871824	3878555	6732	2	0.00132447	0.0732838	0.999769	Distal Intergenic	ENSMUST00000011445.7	-23489	Cd209d		5	138053194	138066537	13344	1	0.0228726	0.035773	0.884449	3' UTR	ENSMUST00000110967.3	12695	Smok3c
18	4165832	4182232	16401	1	-0.00122251	0.0735642	0.999769	Distal Intergenic	ENSMUST00000025076.9	-161908	Lyzl1		5	108990063	109006527	16465	2	0.0578479	0.0358115	0.884449	Distal Intergenic	ENSMUST00000233053.1	-15880	Vmn2r10
20	5466898	5469265	2368	2	0.00105036	0.0736862	0.999769	Distal Intergenic	ENSMUST00000058404.4	-74374	Mycs		2	162931528	162935208	3681	1	-0.0523838	0.0358287	0.884449	Distal Intergenic	ENSMUST00000193611.5	-21061	Srsf6
13	34628868	34648568	19701	2	0.00124034	0.0737431	0.999769	Distal Intergenic	ENSMUST00000152392.1	106429	Pxdc1		15	52712442	52730564	18123	1	0.0329934	0.0358632	0.884449	Intron (ENSMUST00000228660.1/ENSMUST00000228660.1, intron 2 of 2)	ENSMUST00000037115.8	66177	Med30
17	39036695	39040227	3533	1	-0.00130529	0.0737842	0.999769	Distal Intergenic	ENSMUST00000232955.1	-102681	Esp24		13	118714699	118792115	77417	1	-0.0431391	0.0358734	0.884449	Distal Intergenic	ENSMUST00000022246.8	343112	Fgf10
1	118300889	118309986	9098	2	0.000928808	0.0739113	0.999769	Intron (ENSMUST00000189430.1/ENSMUST00000189430.1, intron 2 of 2)	ENSMUST00000188512.6	639721	Tsn		20	23219271	23365082	145812	2	0.0522317	0.0358794	0.884449	Distal Intergenic	ENSMUST00000115313.7	-103981	Klhl13
13	51408639	51422797	14159	1	0.000858095	0.0739469	0.999769	Intron (ENSMUST00000021898.5/20418, intron 4 of 11)	ENSMUST00000087978.4	65738	S1pr3		20	57099586	57102061	2476	1	0.0466635	0.0359026	0.884449	Distal Intergenic	ENSMUST00000141936.1	30392	Vgll1
15	3327539	3471644	144106	2	-0.000826013	0.0740308	0.999769	Intron (ENSMUST00000069451.10/14600, intron 1 of 10)	ENSMUST00000110697.8	-5810	Ghr		15	50819499	50827521	8023	2	0.0476754	0.0359259	0.884449	Distal Intergenic	ENSMUST00000183421.1	753172	Trps1
17	19773363	19812536	39174	1	-0.00133509	0.0740469	0.999769	Distal Intergenic	ENSMUST00000172203.1	115189	Vmn2r103		7	47588950	47601372	12423	2	0.0541045	0.0359471	0.884449	Distal Intergenic	ENSMUST00000176369.1	-189411	Mrgpra3
13	104307347	104375745	68399	1	0.00135966	0.0740529	0.999769	Intron (ENSMUST00000224784.1/108154, intron 3 of 24)	ENSMUST00000224504.1	-5368	Adamts6		8	3122061	3159555	37495	2	0.0517515	0.0360088	0.884449	Intron (ENSMUST00000208839.1/16337, intron 3 of 3)	ENSMUST00000208839.1	18383	Insr
2	112155318	112157007	1690	1	0.00112672	0.0741027	0.999769	Distal Intergenic	ENSMUST00000058176.6	32138	Olfr1318		1	118300889	118309986	9098	2	0.0565691	0.0360166	0.884449	Distal Intergenic	ENSMUST00000188512.6	1177329	Tsn
5	144024440	144026670	2231	2	0.00102655	0.0741215	0.999769	Distal Intergenic	ENSMUST00000110702.1	-32852	Ocm		19	33555160	33590308	35149	2	0.0388077	0.0360238	0.884449	Intron (ENSMUST00000025694.6/381236, intron 1 of 10)	ENSMUST00000112508.8	-3159	Lipo1
5	84057791	84416806	359016	2	0.00137795	0.0741677	0.999769	Distal Intergenic	ENSMUST00000113403.7	475826	Epha5		5	67094399	67099301	4903	2	0.0475982	0.036032	0.884449	Distal Intergenic	ENSMUST00000012664.10	-7048	Phox2b
3	114165278	114219317	54040	1	0.000973034	0.0742191	0.999769	Distal Intergenic	ENSMUST00000184978.1	182479	Col11a1		11	30099395	30268169	168775	2	0.0491655	0.0360332	0.884449	Distal Intergenic	ENSMUST00000006629.13	-27896	Sptbn1
4	133847290	133887797	40508	2	0.000777537	0.074255	0.999769	Distal Intergenic	ENSMUST00000105894.10	-30280	Rps6ka1		15	45106284	45114827	8544	2	0.049179	0.0360874	0.884449	Distal Intergenic	ENSMUST00000022967.6	104899	Kcnv1
16	56477900	56690135	212236	1	0.0012029	0.0742893	0.999769	Intron (ENSMUST00000231337.1/320712, intron 1 of 10)	ENSMUST00000096012.10	29220	Abi3bp		16	19605696	19606703	1008	2	-0.0431205	0.0360927	0.884449	Distal Intergenic	ENSMUST00000078603.2	3580	Olfr170
9	15559870	15627933	68064	2	0.00118673	0.0743905	0.999769	Distal Intergenic	ENSMUST00000115593.9	-19585	Ccdc67		15	3384309	3583492	199184	2	0.050881	0.0360953	0.884449	Distal Intergenic	ENSMUST00000161180.1	-44344	Ghr
4	43820335	43821433	1099	2	0.00117934	0.0743928	0.999769	Distal Intergenic	ENSMUST00000079465.4	14809	Olfr156		2	86657515	86658456	942	2	0.0557379	0.0361293	0.884449	Distal Intergenic	ENSMUST00000099879.1	-6777	Olfr1085
20	89930098	89932852	2755	2	-0.000880183	0.0743929	0.999769	Distal Intergenic	ENSMUST00000088146.2	44686	4930415L06Rik		20	81419575	81458121	38547	2	0.0563091	0.0361462	0.884449	Distal Intergenic	ENSMUST00000080083.2	-617994	4930595M18Rik
11	99428403	99438150	9748	2	-0.00107812	0.0744532	0.999769	Distal Intergenic	ENSMUST00000017743.2	-14849	Krt20		10	49101128	49103931	2804	2	0.0528015	0.0361568	0.884449	Distal Intergenic	ENSMUST00000220330.1	992392	Grik2
3	15795145	15848528	53384	2	0.00128111	0.0744627	0.999769	Distal Intergenic	ENSMUST00000050623.10	-38691	Sirpb1c		20	56136572	56153498	16927	1	0.0594867	0.0361734	0.884449	Distal Intergenic	ENSMUST00000033458.2	-202243	3830403N18Rik
17	39073691	39077037	3347	2	-0.00158069	0.07448	0.999769	Distal Intergenic	ENSMUST00000178532.1	-22642	Esp23		20	117014757	117015104	348	1	0.0494044	0.0362042	0.884449	Distal Intergenic	ENSMUST00000122446.1	206442	Gm14920
9	18292125	18317442	25318	1	0.00120678	0.074503	0.999769	Distal Intergenic	ENSMUST00000001825.8	-389107	Chordc1		20	47841930	47892396	50467	2	0.0480315	0.0362063	0.884449	Distal Intergenic	ENSMUST00000153548.8	84848	Smarca1
17	18424078	18460849	36772	1	0.00158751	0.0745143	0.999769	Distal Intergenic	ENSMUST00000166327.2	-47217	Vmn2r95		20	113043174	113047579	4406	2	0.0571713	0.0362619	0.884449	Distal Intergenic	ENSMUST00000153417.1	37404	Chm
3	133488535	133545139	56605	2	0.000992181	0.0745482	0.999769	Distal Intergenic	ENSMUST00000197118.4	-89958	Tet2		8	63924694	63952170	27477	2	0.0495793	0.0362787	0.884449	Distal Intergenic	ENSMUST00000179944.1	320519	Gm4975
12	44584943	44599667	14725	1	0.00155601	0.0746059	0.999769	Distal Intergenic	ENSMUST00000218062.1	170577	Nrcam		5	96075576	96086933	11358	2	0.0505326	0.0363582	0.884449	Distal Intergenic	ENSMUST00000152490.7	21722	Cnot6l
5	26257691	26264308	6618	1	-0.00102209	0.0746093	0.999769	Distal Intergenic	ENSMUST00000074148.6	40670	Gm7361		9	25482867	25487313	4447	1	0.0449069	0.0364007	0.884449	Distal Intergenic	ENSMUST00000156237.1	242559	Eepd1
1	19213879	19219253	5375	1	0.00134215	0.0747285	0.999769	Distal Intergenic	ENSMUST00000186972.1	333236	Tfap2b		16	60424262	60605531	181270	2	0.0491002	0.0364416	0.884449	Distal Intergenic	ENSMUST00000159383.7	-914307	Epha6
3	84087933	84155786	67854	2	0.0014486	0.0747709	0.999769	Intron (ENSMUST00000047368.7/76915, intron 5 of 7)	ENSMUST00000047368.7	45186	Mnd1		6	124024568	124065806	41239	1	0.0460765	0.036508	0.884449	Intron (ENSMUST00000176108.3/ENSMUST00000176108.3, intron 3 of 7)	ENSMUST00000032238.4	-57983	Vmn2r26
12	95692226	95785215	92990	1	-0.000991205	0.0747842	0.999769	Distal Intergenic	ENSMUST00000057324.3	-57244	Flrt2		18	40523099	40531179	8081	1	0.0383159	0.0365347	0.884449	Distal Intergenic	ENSMUST00000236525.1	53568	Kctd16
4	25618898	25800244	181347	2	0.0010757	0.0749349	0.999769	Distal Intergenic	ENSMUST00000108199.1	-246902	Fut9		8	43650309	43710049	59741	2	-0.0362515	0.036544	0.884449	Distal Intergenic	ENSMUST00000110411.3	-129541	Adam34
15	47580722	48792063	1211342	2	-0.00125409	0.0749716	0.999769	Distal Intergenic	ENSMUST00000162830.7	-21658	Csmd3		5	148904593	148928628	24036	2	-0.0366162	0.0365539	0.884449	Intron (ENSMUST00000047257.14/231912, intron 3 of 10)	ENSMUST00000149169.2	21043	Katnal1
10	22645011	22704285	59275	1	0.00134825	0.0750235	0.999769	Distal Intergenic	ENSMUST00000042261.4	-113308	Slc2a12		1	188263034	188965041	702008	1	0.0445331	0.0365773	0.884449	Intron (ENSMUST00000142189.7/22283, intron 2 of 4)	ENSMUST00000060479.13	47740	Ush2a
16	15555881	15594472	38592	2	-0.00102227	0.075045	0.999769	Distal Intergenic	ENSMUST00000118236.7	173817	Ube2v2		3	102995708	103008459	12752	1	0.0355898	0.0365809	0.884449	Distal Intergenic	ENSMUST00000029447.11	-12378	Sike1
9	9660969	10904775	1243807	2	0.00144934	0.0752088	0.999769	Distal Intergenic	ENSMUST00000160216.7	-137776	Cntn5		1	115684756	116587323	902568	1	0.0523836	0.0365874	0.884449	Intron (ENSMUST00000180837.1/ENSMUST00000180837.1, intron 1 of 2)	ENSMUST00000043725.8	-1733697	Cntnap5a
2	64912476	64915019	2544	2	0.00123571	0.0753076	0.999769	Distal Intergenic	ENSMUST00000134020.1	140206	Grb14		20	65047644	65049014	1371	1	0.0456602	0.036588	0.884449	Distal Intergenic	ENSMUST00000033524.2	158381	Ctag2
9	87702800	87731260	28461	2	0.00121491	0.0753096	0.999769	Distal Intergenic	ENSMUST00000034991.7	-131703	Tbx18		2	16638696	16751690	112995	1	0.050414	0.036591	0.884449	Distal Intergenic	ENSMUST00000126173.1	262223	Plxdc2
7	24745127	24750821	5695	2	-0.00143574	0.0753357	0.999769	Distal Intergenic	ENSMUST00000206160.1	7961	Cd177		18	3507923	3516404	8482	1	0.0513184	0.0366065	0.884449	Distal Intergenic	ENSMUST00000025075.2	37009	Bambi
17	81026332	81065082	38751	2	0.00121581	0.0753396	0.999769	Distal Intergenic	ENSMUST00000234801.1	-183270	Thumpd2		10	31313383	31328204	14822	1	0.0543314	0.0366208	0.884449	Distal Intergenic	ENSMUST00000000304.13	-201839	Hddc2
10	49101128	49103931	2804	2	0.00106705	0.0753465	0.999769	Distal Intergenic	ENSMUST00000220330.1	1236728	Grik2		7	32209173	32211145	1973	2	0.0366215	0.0366332	0.884449	Distal Intergenic	ENSMUST00000188293.1	155364	Scgb2b11
4	31964097	32023467	59371	1	-0.00124693	0.0754292	0.999769	Distal Intergenic	ENSMUST00000037607.10	-491915	Map3k7		2	86732584	86733701	1118	2	0.0457726	0.0366418	0.884449	Distal Intergenic	ENSMUST00000214317.1	20491	Olfr1089
9	4294793	4309467	14675	2	-0.00136574	0.0754433	0.999769	Distal Intergenic	ENSMUST00000051589.8	30478	Aasdhppt		7	26435113	26476142	41030	1	0.0510637	0.0366483	0.884449	Distal Intergenic	ENSMUST00000068767.9	-1252	Nlrp4a
1	99772765	100484849	712085	1	0.00114824	0.0754543	0.999769	Distal Intergenic	ENSMUST00000086738.9	-629911	Cntnap5b		2	141555676	142392966	837291	1	0.0572155	0.0366571	0.884449	Intron (ENSMUST00000110067.7/72899, intron 6 of 16)	ENSMUST00000138786.1	127346	Macrod2
16	45539671	45606886	67216	1	0.000739178	0.0754879	0.999769	Intron (ENSMUST00000159945.7/208169, intron 13 of 27)	ENSMUST00000162774.6	31969	Slc9c1		20	140748927	140752117	3191	1	0.0493904	0.0366763	0.884449	Intron (ENSMUST00000112990.7/23947, intron 5 of 9)	ENSMUST00000140144.1	-9819	Mid2
10	53907444	54076609	169166	2	0.00122361	0.0756201	0.999769	Distal Intergenic	ENSMUST00000220088.1	-650227	Man1a		20	17556564	17572325	15762	2	-0.0338923	0.0366882	0.884449	Distal Intergenic	ENSMUST00000026016.12	-272650	Fundc1
17	20991647	20996464	4818	2	0.000950378	0.0758361	0.999769	Distal Intergenic	ENSMUST00000237629.1	12130	Vmn1r233		5	51457653	51553871	96219	2	0.0549127	0.0367066	0.884449	Distal Intergenic	ENSMUST00000031059.13	555968	Ppargc1a
5	86831763	86836657	4895	1	0.00131619	0.0758439	0.999769	Distal Intergenic	ENSMUST00000123625.1	36391	Ythdc1		7	86145286	86171778	26493	2	0.0562507	0.0367173	0.884449	3' UTR	ENSMUST00000167830.2	-36511	Vmn2r75
17	93199017	93200096	1080	1	0.00119332	0.0758445	0.999769	Distal Intergenic	ENSMUST00000234646.1	-1006706	Adcyap1		17	22600951	22620842	19892	1	0.0507374	0.0367316	0.884449	Distal Intergenic	ENSMUST00000234882.1	125273	Vmn2r112
6	123778879	123824912	46034	1	-0.00114868	0.0759011	0.999769	Intron (ENSMUST00000075095.6/243628, intron 3 of 5)	ENSMUST00000233759.1	11356	Vmn2r24		6	141907282	141946810	39529	2	0.0498845	0.0367762	0.885065	Distal Intergenic	ENSMUST00000168119.7	41515	Slco1a1
14	16280977	16283422	2446	1	-0.00136715	0.0759079	0.999769	Intron (ENSMUST00000022310.6/59007, intron 8 of 11)	ENSMUST00000143947.1	5236	Ngly1		17	18914300	18933667	19368	1	0.0504367	0.0368118	0.885347	Distal Intergenic	ENSMUST00000232325.1	-148227	Vmn2r97
6	66636823	66637752	930	2	0.00136962	0.0760028	0.999769	Distal Intergenic	ENSMUST00000074381.5	-8804	Vmn1r34		20	154109633	154120685	11053	2	0.0561314	0.0368339	0.885347	Distal Intergenic	ENSMUST00000112565.1	15349	Gm15140
1	104768529	104995481	226953	1	0.00140645	0.0760159	0.999769	Distal Intergenic	ENSMUST00000062528.8	-52717	Cdh20		2	39194354	39226451	32098	2	0.0514008	0.0368664	0.885347	Distal Intergenic	ENSMUST00000028087.5	-215061	Ppp6c
1	111858706	111864918	6213	2	0.001201	0.0760837	0.999769	Distal Intergenic	ENSMUST00000035462.6	-175827	Dsel		7	84985366	85012268	26903	2	0.0537615	0.0369281	0.885347	Distal Intergenic	ENSMUST00000233739.1	-18603	Vmn2r66
5	109330162	109370247	40086	1	0.00112988	0.0761062	0.999769	Distal Intergenic	ENSMUST00000165180.2	-2723	Vmn2r16		10	82486537	82492618	6082	2	0.0526548	0.0369439	0.885347	Distal Intergenic	ENSMUST00000177934.2	38926	Gm1553
3	70007613	70028708	21096	1	0.000552029	0.076137	0.999769	Distal Intergenic	ENSMUST00000053013.5	42335	Otol1		10	115569986	115582448	12463	1	0.0546146	0.037002	0.885347	Intron (ENSMUST00000020350.14/14160, intron 1 of 17)	ENSMUST00000173620.1	-36723	A930009A15Rik
7	5883580	5884542	963	2	0.00147276	0.0761407	0.999769	Distal Intergenic	ENSMUST00000078475.4	-32457	Vmn1r64		4	127927592	127970951	43360	2	-0.0454696	0.0370069	0.885347	Distal Intergenic	ENSMUST00000030614.2	242886	CK137956
15	23173864	23474029	300166	1	0.00106656	0.0761971	0.999769	Distal Intergenic	ENSMUST00000167623.1	671111	Cdh18		2	129365122	129367351	2230	2	0.0532536	0.0370276	0.885347	Distal Intergenic	ENSMUST00000141979.1	11965	Il1b
9	6940585	6956689	16105	2	0.00124995	0.0762512	0.999769	Distal Intergenic	ENSMUST00000152934.1	326414	Dync2h1		15	10177238	10329388	152151	1	0.0408364	0.0370709	0.885347	Distal Intergenic	ENSMUST00000005400.12	-57567	Prlr
7	117475492	117549359	73868	1	-0.00135403	0.0762812	0.999769	Distal Intergenic	ENSMUST00000161889.1	251465	Xylt1		11	48800332	48804974	4643	1	0.0276247	0.0370972	0.885347	Distal Intergenic	ENSMUST00000142269.1	-83851	Gnb2l1
7	122288751	122634399	345649	1	-0.000811912	0.0763074	0.999769	Distal Intergenic	ENSMUST00000143692.7	-5631	Prkcb		9	81863709	82026458	162750	1	0.0226563	0.0370989	0.885347	Intron (ENSMUST00000189832.6/75033, intron 4 of 4)	ENSMUST00000189391.1	301363	Mei4
12	38837398	38865716	28319	1	-0.00147067	0.0763421	0.999769	Distal Intergenic	ENSMUST00000161591.1	172176	Etv1		20	85249679	85270288	20610	1	0.0495612	0.0371097	0.885347	Distal Intergenic	ENSMUST00000048382.4	91770	1600014K23Rik
4	113477891	113999503	521613	2	0.00104248	0.0763452	0.999769	Intron (ENSMUST00000169631.7/242627, intron 6 of 58)	ENSMUST00000169631.7	69152	Skint5		5	13791619	13796820	5202	1	0.0510742	0.0371116	0.885347	Distal Intergenic	ENSMUST00000124677.1	38029	Speer3
7	144655601	144678885	23285	2	0.0011394	0.0763731	0.999769	Intron (ENSMUST00000121758.7/101772, intron 1 of 25)	ENSMUST00000131731.1	-23552	Ano1		20	114905012	114905941	930	1	0.0558561	0.0371412	0.885454	Distal Intergenic	ENSMUST00000059509.2	-118535	Ube2dnl1
1	33478942	33622142	143201	2	0.00101717	0.0764327	0.999769	Intron (ENSMUST00000027312.10/19076, intron 7 of 13)	ENSMUST00000189552.1	46485	Prim2		19	39510862	39568529	57668	1	0.0577098	0.0371773	0.885454	Intron (ENSMUST00000025968.4/13098, intron 3 of 8)	ENSMUST00000025968.4	21851	Cyp2c39
6	21215503	21729805	514303	1	-0.00117798	0.0764665	0.999769	Distal Intergenic	ENSMUST00000081542.5	-234316	Kcnd2		6	121885577	121888603	3027	1	0.0470757	0.0372065	0.885454	Intron (ENSMUST00000203118.1/ENSMUST00000203118.1, intron 2 of 26)	ENSMUST00000204210.1	32348	Mug1
16	18941546	18970276	28731	1	0.00118072	0.076484	0.999769	Distal Intergenic	ENSMUST00000232419.1	108426	Hira		20	24474308	24500760	26453	2	0.0322001	0.0373016	0.885454	Distal Intergenic	ENSMUST00000120734.1	98836	Gm5934
2	88339566	88340514	949	1	0.00119813	0.0764969	0.999769	3' UTR	ENSMUST00000057439.4	-20393	Olfr1176		1	34851837	34863475	11639	1	0.0540575	0.0373142	0.885454	Distal Intergenic	ENSMUST00000152654.2	263254	Plekhb2
10	49101128	49103931	2804	2	0.00113828	0.0765245	0.999769	Distal Intergenic	ENSMUST00000220330.1	1114962	Grik2		1	110950353	110977584	27232	2	0.0515275	0.0373298	0.885454	Distal Intergenic	ENSMUST00000187555.1	-159033	Cdh19
3	89831370	89858834	27465	1	0.00119349	0.0765521	0.999769	Intron (ENSMUST00000050401.5/214547, intron 2 of 5)	ENSMUST00000050401.5	5327	She		4	113477891	113999503	521613	2	0.0432026	0.0374912	0.885454	Intron (ENSMUST00000169631.7/242627, intron 21 of 58)	ENSMUST00000169631.7	199788	Skint5
9	25482867	25487313	4447	1	0.00145609	0.0766353	0.999769	Distal Intergenic	ENSMUST00000156237.1	309981	Eepd1		9	19477301	19478247	947	2	0.0563444	0.0375524	0.885454	Distal Intergenic	ENSMUST00000211832.1	15426	Olfr850
3	18071950	18243338	171389	2	0.00102144	0.0766467	0.999769	Distal Intergenic	ENSMUST00000035625.6	-68506	Cyp7b1		2	161008034	161109075	101042	2	0.0495141	0.0375709	0.885454	Distal Intergenic	ENSMUST00000138078.7	-131780	Chd6
1	110950353	110977584	27232	2	0.00120092	0.0766556	0.999769	Distal Intergenic	ENSMUST00000187555.1	-209789	Cdh19		20	167471309	167855077	383769	2	0.0510495	0.0375874	0.885454	Intron (ENSMUST00000238211.1/333605, intron 1 of 16)	ENSMUST00000238211.1	57798	Frmpd4
1	19213879	19219253	5375	1	0.00104513	0.0767195	0.999769	Distal Intergenic	ENSMUST00000186972.1	286540	Tfap2b		9	4383535	4386861	3327	1	0.0457553	0.0376128	0.885454	Intron (ENSMUST00000063508.14/14802, intron 9 of 16)	ENSMUST00000047173.9	104742	Msantd4
6	12317087	12749410	432324	2	-0.000984889	0.0767377	0.999769	Distal Intergenic	ENSMUST00000119581.6	-69587	Thsd7a		1	104768529	104995481	226953	1	0.0509918	0.0376472	0.885454	Distal Intergenic	ENSMUST00000062528.8	-400811	Cdh20
1	166483613	166497588	13976	2	-0.00140774	0.0767454	0.999769	Intron (ENSMUST00000143922.1/226601, intron 5 of 7)	ENSMUST00000143922.1	8099	Gm4846		8	21734494	21735471	978	1	0.037939	0.0376669	0.885454	Distal Intergenic	ENSMUST00000080533.5	-3008	Defa24
9	6940585	6956689	16105	2	0.000994095	0.0767788	0.999769	Distal Intergenic	ENSMUST00000152934.1	282020	Dync2h1		8	55940509	56130070	189562	1	0.0423492	0.0376737	0.885454	Exon (ENSMUST00000209828.1/ENSMUST00000209828.1, exon 1 of 1)	ENSMUST00000000275.8	76053	Glra3
2	88728653	88729597	945	2	0.00105741	0.0768604	0.999769	Distal Intergenic	ENSMUST00000099815.1	12891	Olfr1197		11	33963013	33973641	10629	1	0.058768	0.0376881	0.885454	Intron (ENSMUST00000238903.1/70357, intron 1 of 7)	ENSMUST00000020362.2	-13772	Kcnmb1
1	104768529	104995481	226953	1	-0.00126659	0.0768627	0.999769	Distal Intergenic	ENSMUST00000062528.8	-46207	Cdh20		1	100252629	100369839	117211	1	0.0434745	0.0376984	0.885454	Distal Intergenic	ENSMUST00000185484.1	359211	Cntnap5b
10	23999939	24001015	1077	1	0.00130676	0.076898	0.999769	Distal Intergenic	ENSMUST00000092658.1	5361	Taar7b		6	47454388	47485177	30790	1	0.0467166	0.0377009	0.885454	Intron (ENSMUST00000146828.7/26965, intron 1 of 3)	ENSMUST00000143941.2	23091	Cul1
4	95557507	95926939	369433	1	-0.00133637	0.0768987	0.999769	Distal Intergenic	ENSMUST00000079223.10	-186837	Fggy		10	100335676	100336589	914	1	-0.0433778	0.0377289	0.885454	Distal Intergenic	ENSMUST00000186197.2	-90858	Gm4301
18	40212044	40219338	7295	2	0.00124612	0.0769523	0.999769	Distal Intergenic	ENSMUST00000236741.1	68176	Yipf5		6	123172893	123204671	31779	1	0.0588851	0.037744	0.885454	Intron (ENSMUST00000088455.5/381809, intron 3 of 5)	ENSMUST00000088455.5	21251	Clec4b2
8	63924694	63952170	27477	2	-0.00138761	0.0769747	0.999769	Distal Intergenic	ENSMUST00000179944.1	347104	Gm4975		7	15388721	15398545	9825	1	0.0438829	0.0377988	0.885454	Distal Intergenic	ENSMUST00000036575.15	-289089	Obox2
15	98312589	98313548	960	2	0.000901384	0.0770183	0.999769	Distal Intergenic	ENSMUST00000079736.2	-5355	Olfr285		10	122448499	122453452	4954	1	0.0478828	0.0378259	0.885454	Distal Intergenic	ENSMUST00000020323.6	-68895	Avpr1a
3	92014583	92031582	17000	1	0.000868391	0.0770563	0.999769	Distal Intergenic	ENSMUST00000047660.4	-423875	Pglyrp3		8	102634604	102637319	2716	2	-0.0475162	0.0378291	0.885454	Distal Intergenic	ENSMUST00000210578.1	355688	Cdh11
5	89028092	89122453	94362	1	0.000985569	0.0770843	0.999769	Intron (ENSMUST00000148750.7/54403, intron 7 of 25)	ENSMUST00000134303.1	90393	Slc4a4		4	4055929	4076931	21003	2	0.052792	0.0378328	0.885454	Distal Intergenic	ENSMUST00000095151.11	27005	Sdr16c6
5	12575794	12588752	12959	1	0.00150638	0.0770872	0.999769	Distal Intergenic	ENSMUST00000195923.1	251971	Sema3d		17	90037324	90208422	171099	2	0.0372861	0.0378906	0.885454	Intron (ENSMUST00000072671.13/18189, intron 17 of 20)	ENSMUST00000197104.1	23181	Nrxn1
3	102923008	102936090	13083	2	0.000962133	0.0770878	0.999769	Intron (ENSMUST00000029448.10/20957, intron 20 of 32)	ENSMUST00000199930.1	47462	Sycp1		16	74349795	74411825	62031	2	0.0431479	0.0379691	0.885454	Distal Intergenic	ENSMUST00000156010.1	-247333	Robo2
2	21367567	21811688	444122	1	0.00103522	0.0772737	0.999769	Intron (ENSMUST00000055946.7/241263, intron 2 of 10)	ENSMUST00000155760.1	91851	Gpr158		9	38025808	38026737	930	1	0.0447329	0.0380009	0.885454	Distal Intergenic	ENSMUST00000072974.1	-3820	Olfr883
7	14659496	14665996	6501	1	0.00065989	0.0773226	0.999769	Distal Intergenic	ENSMUST00000183788.7	-6066	Gm4745		8	83541093	83542188	1096	1	0.0557037	0.0380441	0.885454	Distal Intergenic	ENSMUST00000058609.4	-23402	Olfr370
18	71258990	72351017	1092028	2	0.00134893	0.0773329	0.999769	Intron (ENSMUST00000114943.10/13176, intron 12 of 28)	ENSMUST00000073379.5	857384	Dcc		14	16280977	16283422	2446	1	0.048285	0.0380639	0.885454	Intron (ENSMUST00000022310.6/59007, intron 10 of 11)	ENSMUST00000143947.1	18736	Ngly1
16	58872219	58873148	930	2	0.00127129	0.0773499	0.999769	Distal Intergenic	ENSMUST00000072853.2	18521	Olfr177		1	186088533	186117288	28756	2	0.0540774	0.0380661	0.885454	Distal Intergenic	ENSMUST00000195481.1	115106	Lyplal1
11	56024987	56041010	16024	2	-0.00128886	0.0774254	0.999769	Distal Intergenic	ENSMUST00000037682.2	-379079	Nmur2		18	40523099	40531179	8081	1	0.0606289	0.0381309	0.885454	Distal Intergenic	ENSMUST00000236525.1	284239	Kctd16
5	141856787	142213194	356408	1	-0.00100092	0.077438	0.999769	Intron (ENSMUST00000085774.10/330222, intron 4 of 44)	ENSMUST00000074546.6	-216620	Sdk1		4	66828202	66839618	11417	1	0.0334898	0.038159	0.885454	Distal Intergenic	ENSMUST00000147008.1	497793	Tlr4
8	72814599	73353540	538942	2	0.00139141	0.0774469	0.999769	Distal Intergenic	ENSMUST00000212459.1	-386426	Large		7	41284327	41290183	5857	1	0.0500695	0.0382026	0.885454	Intron (ENSMUST00000206490.1/434172, intron 1 of 2)	ENSMUST00000097044.2	-21617	Gm5592
8	5083219	5105351	22133	2	0.00143084	0.0774573	0.999769	Distal Intergenic	ENSMUST00000023835.2	-216992	Slc10a2		9	39257720	39258682	963	2	0.0545603	0.0382311	0.885454	Intron (ENSMUST00000216698.1/ENSMUST00000216698.1, intron 1 of 2)	ENSMUST00000076903.2	-2774	Olfr945
4	21679747	21685781	6035	2	-0.00125186	0.0776105	0.999769	Distal Intergenic	ENSMUST00000149516.7	448742	Prdm13		6	13835068	13838454	3387	2	0.0378284	0.0382435	0.885454	Distal Intergenic	ENSMUST00000115492.1	57103	Gpr85
17	93199017	93200096	1080	1	-0.00111775	0.0776655	0.999769	Distal Intergenic	ENSMUST00000234646.1	-72509	Adcyap1		13	51202727	51203065	339	2	0.0459429	0.038254	0.885454	Distal Intergenic	ENSMUST00000091708.5	-68077	Hist2h2aa1
20	14211148	14211661	514	1	0.000929168	0.0777235	0.999769	Distal Intergenic	ENSMUST00000105137.3	36812	Gm5132		13	51202727	51203065	339	2	0.0459429	0.038254	0.885454	Distal Intergenic	ENSMUST00000091708.5	-68077	Hist2h2aa2
14	102976581	102982637	6057	2	0.00131031	0.0777449	0.999769	Intron (ENSMUST00000226662.1/71264, intron 2 of 2)	ENSMUST00000184744.1	-20919	Kctd12		13	51202727	51203065	339	2	0.0459429	0.038254	0.885454	Distal Intergenic	ENSMUST00000091708.5	-68077	Hist1h2al
12	118846329	118852576	6248	1	-0.0011513	0.0777497	0.999769	Distal Intergenic	ENSMUST00000063918.3	-51688	Sp8		2	63980447	64097988	117542	2	0.0415432	0.0382561	0.885454	Distal Intergenic	ENSMUST00000126042.1	289347	Fign
1	31222838	31224288	1451	1	0.00118164	0.0777521	0.999769	Distal Intergenic	ENSMUST00000027230.2	341834	Pih1d3		20	3441731	3443690	1960	2	0.0444103	0.0382888	0.885454	Distal Intergenic	ENSMUST00000105020.1	176843	Gm14345
15	54859798	54862686	2889	2	-0.00090746	0.0777752	0.999769	Distal Intergenic	ENSMUST00000228823.1	40187	Enpp2		2	89406130	89407078	949	2	0.0445621	0.0382898	0.885454	Intron (ENSMUST00000117898.2/ENSMUST00000117898.2, intron 1 of 1)	ENSMUST00000099781.4	19874	Olfr1238
13	101690135	101692343	2209	2	0.0013249	0.0779209	0.999769	Distal Intergenic	ENSMUST00000190171.1	45493	Pik3r1		5	151073308	151233836	160529	2	0.0330682	0.0382926	0.885454	Intron (ENSMUST00000202597.1/ENSMUST00000202597.1, intron 1 of 1)	ENSMUST00000126770.1	-22110	Stard13
14	51144998	51146785	1788	2	0.0010874	0.0779257	0.999769	Distal Intergenic	ENSMUST00000080126.3	7528	Rnase1		14	108908800	108914158	5359	2	0.046441	0.0383422	0.885454	Distal Intergenic	ENSMUST00000100322.3	572860	Slitrk1
1	5596518	5603153	6636	1	0.00097805	0.0780237	0.999769	Distal Intergenic	ENSMUST00000159083.1	69156	Oprk1		5	108990063	109006527	16465	2	0.0514734	0.0383563	0.885454	Distal Intergenic	ENSMUST00000079163.4	49081	Vmn2r10
16	88646824	88647796	973	2	-0.00110931	0.0780631	0.999769	Distal Intergenic	ENSMUST00000095934.2	5871	Krtap26-1		4	80834123	80837684	3562	1	-0.0446927	0.038392	0.885454	Distal Intergenic	ENSMUST00000133655.7	-103710	Tyrp1
3	146943920	146981920	38001	1	-0.00142175	0.0780733	0.999769	Distal Intergenic	ENSMUST00000197547.1	796388	Ttll7		13	86044816	86046904	2089	2	0.0505243	0.038428	0.885454	Distal Intergenic	ENSMUST00000131011.1	-806744	Cox7c
14	122534345	122650284	115940	1	0.00128146	0.0781154	0.999769	Intron (ENSMUST00000148172.1/110821, intron 1 of 4)	ENSMUST00000135578.7	15271	Pcca		7	56306238	56323632	17395	1	0.0515708	0.0384293	0.885454	Intron (ENSMUST00000032633.11/18431, intron 19 of 23)	ENSMUST00000154559.1	59057	Oca2
9	39771772	39772798	1027	2	0.00132609	0.0781354	0.999769	Intron (ENSMUST00000216458.2/ENSMUST00000216458.2, intron 2 of 3)	ENSMUST00000075928.5	-4244	Olfr968		16	27307489	27351212	43724	1	0.0516609	0.0384728	0.885454	Distal Intergenic	ENSMUST00000066852.8	-139537	Ostn
5	29195992	29203135	7144	1	0.000903283	0.0781612	0.999769	Intron (ENSMUST00000180878.7/654796, intron 5 of 6)	ENSMUST00000160888.7	-268600	Rnf32		20	116448944	116478783	29840	1	0.0477305	0.0384863	0.885454	Distal Intergenic	ENSMUST00000101269.1	-346062	Cpxcr1
7	48642803	48643811	1009	2	0.00129445	0.0782188	0.999769	Distal Intergenic	ENSMUST00000094383.2	29383	Mrgprb3		2	89482189	89483133	945	2	0.0359093	0.0384992	0.885454	Distal Intergenic	ENSMUST00000099778.1	12989	Olfr1241
13	106811888	106836321	24434	2	0.00104243	0.0782446	0.999769	Distal Intergenic	ENSMUST00000191312.1	617660	Ipo11		20	109196758	109200439	3682	1	0.0462969	0.0385015	0.885454	Distal Intergenic	ENSMUST00000060013.3	54848	Gm6377
8	43568278	43576707	8430	2	0.00108952	0.0783575	0.999769	Intron (ENSMUST00000049577.2/13525, intron 1 of 1)	ENSMUST00000049577.2	3583	Adam26a		6	65952609	65954014	1406	1	0.0331086	0.0385119	0.885454	Distal Intergenic	ENSMUST00000043382.8	69037	4930544G11Rik
17	37696564	37702124	5561	1	-0.00118563	0.0783846	0.999769	Promoter	ENSMUST00000213732.1	-114	Olfr119		20	145290359	145348950	58592	2	0.0466378	0.0385134	0.885454	Distal Intergenic	ENSMUST00000040084.9	149552	Lhfpl1
7	107147226	107148329	1104	1	0.00117607	0.0783934	0.999769	Distal Intergenic	ENSMUST00000098137.2	4910	Olfr716		2	11585439	11585990	552	2	0.0522305	0.0385139	0.885454	Distal Intergenic	ENSMUST00000125808.1	11068	Rbm17
6	41442216	41446145	3930	2	-0.0011676	0.0784177	0.999769	Distal Intergenic	ENSMUST00000095999.6	16043	Gm10334		20	117014757	117015104	348	1	0.0388679	0.0385439	0.885454	Distal Intergenic	ENSMUST00000122446.1	-101863	Gm14920
1	3214482	3671498	457017	2	0.0011931	0.0784378	0.999769	Distal Intergenic	ENSMUST00000070533.4	521883	Xkr4		14	80000302	80021930	21629	1	-0.0376111	0.0385541	0.885454	Distal Intergenic	ENSMUST00000088735.3	1487500	Olfm4
5	43515538	43618803	103266	1	0.00104733	0.0784814	0.999769	Distal Intergenic	ENSMUST00000076939.9	-96227	C1qtnf7		17	7227916	7259389	31474	1	0.0442919	0.0385857	0.885454	Intron (ENSMUST00000024575.7/20112, intron 1 of 20)	ENSMUST00000232527.1	-2786	Rps6ka2
12	59095799	59109130	13332	1	0.00126043	0.0785134	0.999769	Distal Intergenic	ENSMUST00000221093.1	-4231	Mia2		15	16778101	16856767	78667	1	0.043162	0.0385902	0.885454	Distal Intergenic	ENSMUST00000026432.7	632239	Cdh9
5	29195992	29203135	7144	1	-0.00124783	0.078547	0.999769	Intron (ENSMUST00000180878.7/654796, intron 4 of 6)	ENSMUST00000160888.7	-345965	Rnf32		20	127721182	127736554	15373	2	0.0545354	0.0386094	0.885454	Distal Intergenic	ENSMUST00000052500.5	29095	4930412D23Rik
1	181815356	181820542	5187	2	0.00129513	0.078579	0.999769	Intron (ENSMUST00000208001.1/ENSMUST00000208001.1, intron 52 of 83)	ENSMUST00000192075.1	89668	Lbr		14	16242270	16243287	1018	2	0.0495536	0.0386236	0.885454	Intron (ENSMUST00000225006.1/ENSMUST00000225006.1, intron 1 of 3)	ENSMUST00000148121.2	335800	Oxsm
7	56239808	56536513	296706	1	0.00098434	0.0786142	0.999769	Intron (ENSMUST00000032633.11/18431, intron 2 of 23)	ENSMUST00000144739.7	29140	Oca2		11	41910203	42000857	90655	2	0.0405871	0.0386246	0.885454	Distal Intergenic	ENSMUST00000070725.10	-72115	Gabrg2
19	13918942	13920044	1103	1	0.00109807	0.078639	0.999769	Distal Intergenic	ENSMUST00000081520.2	14051	Olfr1505		20	81070698	81094776	24079	1	0.0550088	0.0386337	0.885454	Distal Intergenic	ENSMUST00000150052.1	-67123	Tmem47
17	90036853	90088140	51288	2	0.00132733	0.078708	0.999769	Exon (ENSMUST00000234973.1/ENSMUST00000234973.1, exon 2 of 5)	ENSMUST00000173222.1	337022	Nrxn1		5	6769030	6876523	107494	2	0.0512831	0.0386576	0.885454	Intron (ENSMUST00000200317.4/207618, intron 1 of 3)	ENSMUST00000164784.1	-84921	Zfp804b
8	65617900	66469960	852061	1	0.00120076	0.0787112	0.999769	Distal Intergenic	ENSMUST00000152320.7	-108777	2023-03-01		13	62129886	62172258	42373	1	0.0451913	0.0386802	0.885454	Distal Intergenic	ENSMUST00000221772.1	-191021	Zfp808
9	20170634	20171569	936	2	0.00153625	0.0787388	0.999769	Distal Intergenic	ENSMUST00000086476.2	13389	Olfr870		9	91362413	91378915	16503	1	0.0462394	0.0387099	0.885454	Distal Intergenic	ENSMUST00000173342.7	-443994	Zic4
3	31202858	31310378	107521	2	0.00101264	0.0788064	0.999769	Distal Intergenic	ENSMUST00000091259.8	-73830	Slc7a14		1	23761753	23815740	53988	1	0.0425781	0.0387159	0.885454	Distal Intergenic	ENSMUST00000144602.1	-37663	B3gat2
18	5591860	5641385	49526	1	-0.00155052	0.0788113	0.999769	Distal Intergenic	ENSMUST00000224200.2	-122656	Zeb1		17	68764551	68779782	15232	1	0.0336704	0.0387294	0.885454	Intron (ENSMUST00000139383.7/320858, intron 11 of 12)	ENSMUST00000233625.1	-229324	L3mbtl4
8	3122061	3159555	37495	2	0.00106927	0.0789325	0.999769	Distal Intergenic	ENSMUST00000208839.1	62251	Insr		20	157162075	157415286	253212	2	0.0440048	0.038808	0.885454	Intron (ENSMUST00000079945.10/18675, intron 3 of 21)	ENSMUST00000079945.10	33493	Phex
14	88466857	88471346	4490	2	0.00125601	0.0789397	0.999769	Distal Intergenic	ENSMUST00000192557.1	49288	Pcdh20		4	121414735	121423099	8365	2	0.0573441	0.0388481	0.885454	Distal Intergenic	ENSMUST00000106266.1	44985	Gm12886
13	46418434	46431095	12662	1	-0.00101392	0.0789811	0.999769	Distal Intergenic	ENSMUST00000037923.4	-17448	Rbm24		11	65831403	66005195	173793	2	0.0417348	0.0388482	0.885454	Intron (ENSMUST00000080665.9/237806, intron 43 of 68)	ENSMUST00000152386.7	30090	Dnah9
9	82829540	82847687	18148	1	-0.00133303	0.0790889	0.999769	Distal Intergenic	ENSMUST00000113245.8	-133912	Irak1bp1		7	11005745	11010547	4803	1	0.0285233	0.0389627	0.885454	Intron (ENSMUST00000210473.1/ENSMUST00000210473.1, intron 3 of 4)	ENSMUST00000131379.3	-15673	Zscan4c
19	12798597	12833807	35211	1	0.000997216	0.0791033	0.999769	Intron (ENSMUST00000235690.1/107321, intron 7 of 8)	ENSMUST00000025601.7	28813	Lpxn		13	21072349	21073299	951	2	-0.0449276	0.0390015	0.885454	Distal Intergenic	ENSMUST00000058168.1	-19275	Olfr1370
8	43624951	43627276	2326	2	-0.00129698	0.0791114	0.999769	Intron (ENSMUST00000110411.3/252866, intron 3 of 3)	ENSMUST00000056023.4	-33574	Gm5346		4	24496451	24581338	84888	1	0.0547984	0.0390319	0.885454	Distal Intergenic	ENSMUST00000173079.7	-386632	Mms22l
16	52049653	52205385	155733	1	0.000912435	0.0791416	0.999769	Intron (ENSMUST00000114471.2/208650, intron 3 of 17)	ENSMUST00000227756.1	34105	Cblb		19	29720722	29753662	32941	2	0.0383012	0.039094	0.885454	Intron (ENSMUST00000175726.7/240613, intron 2 of 7)	ENSMUST00000176773.1	-13338	9930021J03Rik
17	38416474	38420185	3712	2	0.000943986	0.0791532	0.999769	Distal Intergenic	ENSMUST00000177882.1	-17239	Esp36		20	68678541	68717963	39423	1	0.0516066	0.0391008	0.885454	Distal Intergenic	ENSMUST00000088546.11	-262410	Fmr1
10	49094833	49788766	693934	2	0.000915491	0.0791823	0.999769	Distal Intergenic	ENSMUST00000218823.1	-54081	Grik2		12	66506543	66655343	148801	2	0.0293836	0.0391502	0.885454	Intron (ENSMUST00000037181.15/320772, intron 5 of 16)	ENSMUST00000223289.1	-44891	Mdga2
16	11984720	11995396	10677	1	0.000877606	0.0791854	0.999769	Distal Intergenic	ENSMUST00000229804.1	367643	Shisa9		3	19131402	19163065	31664	2	0.0451656	0.0391523	0.885454	Distal Intergenic	ENSMUST00000029125.9	302122	Armc1
4	125490700	125714173	223474	1	0.00100882	0.079193	0.999769	Distal Intergenic	ENSMUST00000030676.7	-155594	Grik3		7	18652489	18656699	4211	2	0.0469063	0.0391569	0.885454	Distal Intergenic	ENSMUST00000182933.1	17598	Psg21
8	55870912	55906948	36037	2	0.00111729	0.0792093	0.999769	Distal Intergenic	ENSMUST00000053441.4	297221	Adam29		2	49279623	49316886	37264	1	0.0560104	0.0391585	0.885454	Intron (ENSMUST00000112754.7/109241, intron 13 of 14)	ENSMUST00000196831.1	25656	Mbd5
10	50895651	50989152	93502	1	0.00121087	0.079227	0.999769	Distal Intergenic	ENSMUST00000020071.3	248504	Sim1		18	25479115	25754157	275043	2	0.046694	0.0391803	0.885454	Distal Intergenic	ENSMUST00000225477.1	-1053080	Celf4
4	91253080	91254582	1503	2	-0.00132166	0.0793467	0.999769	Distal Intergenic	ENSMUST00000128599.1	219388	Elavl2		7	108713320	108714375	1056	1	0.0357009	0.0391947	0.885454	Distal Intergenic	ENSMUST00000074730.3	-9716	Olfr512
3	66243998	66296748	52751	2	0.00127802	0.079387	0.999769	Intron (ENSMUST00000029419.7/72789, intron 1 of 13)	ENSMUST00000182815.1	7968	Veph1		12	109452823	109453782	960	1	0.0467961	0.0392895	0.885454	Distal Intergenic	ENSMUST00000174539.1	-108331	Dlk1
3	41751196	41756492	5297	1	-0.00131625	0.0794681	0.999769	Distal Intergenic	ENSMUST00000195030.1	981442	D3Ertd751e		4	20243842	20778866	535025	2	0.0497093	0.0393193	0.885454	Distal Intergenic	ENSMUST00000102998.3	-410830	Nkain3
6	148047259	148176849	129591	1	-0.00107191	0.0795664	0.999769	Distal Intergenic	ENSMUST00000032443.13	-113051	Far2		6	131219223	131247362	28140	2	0.0449404	0.039361	0.885454	Distal Intergenic	ENSMUST00000032306.14	54501	Klra2
6	132700090	132701007	918	2	-0.00124175	0.0797019	0.999769	Distal Intergenic	ENSMUST00000095395.1	-3248	Tas2r121		17	88440711	88490533	49823	1	-0.0312841	0.0393865	0.885454	Distal Intergenic	ENSMUST00000112238.8	-13224	Foxn2
10	32329765	32410335	80571	2	-0.00132867	0.0797346	0.999769	Intron (ENSMUST00000191234.6/432450, intron 1 of 6)	ENSMUST00000092603.4	-224329	Nkain2		3	79062516	79144977	82462	2	0.04838	0.0394235	0.885454	Distal Intergenic	ENSMUST00000118100.7	1120402	Rapgef2
4	94549696	94556766	7071	2	-0.000967426	0.0797357	0.999769	Intron (ENSMUST00000126270.1/ENSMUST00000126270.1, intron 2 of 5)	ENSMUST00000153294.1	349928	Caap1		16	58995357	59001441	6085	1	-0.0218607	0.039509	0.885454	Distal Intergenic	ENSMUST00000206303.2	-24634	Olfr183
12	116047724	116060592	12869	1	-0.000882746	0.0797764	0.999769	Distal Intergenic	ENSMUST00000073551.5	-88399	Zfp386		9	4294793	4309467	14675	2	0.0454308	0.0395335	0.885454	Distal Intergenic	ENSMUST00000051589.8	285146	Aasdhppt
6	41653130	41680655	27526	2	-0.00110012	0.0797983	0.999769	Intron (ENSMUST00000031901.10/194352, intron 1 of 14)	ENSMUST00000193503.1	2263	Trpv5		5	87774567	87788698	14132	1	0.034645	0.0395443	0.885454	Distal Intergenic	ENSMUST00000200322.4	-26007	Csn1s2a
6	124189756	124231856	42101	2	-0.00108531	0.0798656	0.999769	Intron (ENSMUST00000236620.1/ENSMUST00000236620.1, intron 4 of 6)	ENSMUST00000233936.1	60866	Vmn2r27		1	88166012	88218997	52986	1	0.0382541	0.0395628	0.885454	Intron (ENSMUST00000138182.7/394430, intron 1 of 3)	ENSMUST00000097659.4	10592	Ugt1a5
6	34948436	34955903	7468	2	-0.00115734	0.0798949	0.999769	Intron (ENSMUST00000044387.13/243753, intron 7 of 7)	ENSMUST00000147169.7	3804	2010107G12Rik		17	18424078	18460849	36772	1	0.0447206	0.0395881	0.885454	Distal Intergenic	ENSMUST00000166327.2	-28070	Vmn2r95
4	49379840	49408151	28312	2	0.00112301	0.0799164	0.999769	Distal Intergenic	ENSMUST00000081541.8	-20349	Acnat2		13	27574432	27582171	7740	2	0.0430628	0.039597	0.885454	Distal Intergenic	ENSMUST00000095926.1	-1880	Prl8a1
6	131629823	131630912	1090	2	0.00152224	0.0799276	0.999769	Distal Intergenic	ENSMUST00000067597.4	39807	Tas2r130		20	117014757	117015104	348	1	0.0554979	0.0396086	0.885454	Distal Intergenic	ENSMUST00000122446.1	563535	Gm14920
2	23517803	23537500	19698	2	-0.00105549	0.0801769	0.999769	Distal Intergenic	ENSMUST00000136290.1	83399	Spopl		17	81026332	81065082	38751	2	0.0383646	0.0396134	0.885454	Distal Intergenic	ENSMUST00000234801.1	-183769	Thumpd2
1	37611677	37720085	108409	2	0.00126662	0.0802127	0.999769	Intron (ENSMUST00000041815.14/211484, intron 16 of 19)	ENSMUST00000162875.7	-48122	2010300C02Rik		6	96831203	97060413	229211	2	0.0591144	0.0396213	0.885454	Intron (ENSMUST00000089295.5/320701, intron 3 of 5)	ENSMUST00000089295.5	91357	Fam19a4
7	18009889	18019221	9333	1	0.00104172	0.0802737	0.999769	Distal Intergenic	ENSMUST00000108488.6	27575	Ceacam13		12	118261792	118301440	39649	2	0.0438951	0.0396244	0.885454	Distal Intergenic	ENSMUST00000221844.1	-61316	Sp4
4	60066469	60070475	4007	2	-0.000974215	0.0802887	0.999769	Distal Intergenic	ENSMUST00000166098.7	-2958	Mup7		2	44756268	44862275	106008	2	0.0489775	0.0396433	0.885454	Intron (ENSMUST00000130991.7/227835, intron 1 of 5)	ENSMUST00000154744.7	-18261	Gtdc1
1	115684756	116587323	902568	1	0.00108553	0.0803279	0.999769	Distal Intergenic	ENSMUST00000043725.8	-731873	Cntnap5a		4	51216678	51229928	13251	1	0.0476298	0.0396969	0.885454	Distal Intergenic	ENSMUST00000166749.1	-170459	Cylc2
2	49245969	49319690	73722	1	-0.0014417	0.0803664	0.999769	Intron (ENSMUST00000112745.7/109241, intron 7 of 10)	ENSMUST00000047413.9	-8764	Mbd5		20	21115820	21121192	5373	1	0.0530795	0.0397149	0.885454	Distal Intergenic	ENSMUST00000072593.8	-4938	Ssxa1
20	39346267	39346963	697	1	0.00108057	0.0804403	0.999769	Distal Intergenic	ENSMUST00000115114.2	-69798	Cypt15		9	18754553	18755709	1157	2	0.0489245	0.0397369	0.885454	Distal Intergenic	ENSMUST00000066997.3	23529	Olfr24
13	67863326	67863925	600	1	0.000833227	0.0804691	0.999769	Distal Intergenic	ENSMUST00000078471.6	225497	BC048507		20	47841930	47892396	50467	2	0.045838	0.0397552	0.885454	Distal Intergenic	ENSMUST00000153548.8	148932	Smarca1
17	78200248	78376592	176345	1	0.00101059	0.0805457	0.999769	Distal Intergenic	ENSMUST00000112498.2	-858528	Crim1		5	117094959	117098811	3853	2	0.0502764	0.0397569	0.885454	Distal Intergenic	ENSMUST00000202684.1	62321	Suds3
3	113257780	113258651	872	2	0.00106434	0.0805583	0.999769	Distal Intergenic	ENSMUST00000144352.1	48174	Amy2a5		1	166098153	166127896	29744	2	0.0381745	0.0397635	0.885454	Distal Intergenic	ENSMUST00000085992.3	58564	Dusp27
2	88273040	88278402	5363	2	0.00132249	0.0805594	0.999769	Distal Intergenic	ENSMUST00000216887.1	-8280	Olfr1173		15	10177238	10329388	152151	1	0.0520907	0.0397873	0.885454	Distal Intergenic	ENSMUST00000005400.12	-22713	Prlr
20	41400854	41613099	212246	1	0.00102371	0.0806037	0.999769	Distal Intergenic	ENSMUST00000128197.7	-625128	Gria3		20	86769118	88115645	1346528	2	0.0552184	0.0397989	0.885454	Distal Intergenic	ENSMUST00000113964.1	-206060	Il1rapl1
6	133849851	133853762	3912	2	0.00111727	0.0806823	0.999769	Distal Intergenic	ENSMUST00000048032.4	-52720	Kap		17	38639447	38645653	6207	1	0.054342	0.0398218	0.885454	Distal Intergenic	ENSMUST00000174742.2	91756	Esp31
14	93173729	93885748	712020	2	-0.0010473	0.0807146	0.999769	Distal Intergenic	ENSMUST00000194129.1	923347	Pcdh9		5	8893949	8941087	47139	1	0.0477682	0.0398336	0.885454	Intron (ENSMUST00000003717.12/18670, intron 12 of 27)	ENSMUST00000196067.1	31066	Abcb4
16	81465623	81518030	52408	1	0.00126068	0.0807283	0.999769	Distal Intergenic	ENSMUST00000232550.1	756969	Ncam2		15	20665214	20666750	1537	2	0.0391273	0.039835	0.885454	Distal Intergenic	ENSMUST00000052910.5	731282	Acot10
10	129321569	129322593	1025	1	-0.00139373	0.0807639	0.999769	Distal Intergenic	ENSMUST00000063168.2	-18023	Olfr780		10	40630011	40649931	19921	1	0.0491486	0.0398747	0.885454	Distal Intergenic	ENSMUST00000019977.7	-7687	Ddo
5	68031835	68166398	134564	1	-0.000806046	0.0807977	0.999769	Intron (ENSMUST00000094715.7/433899, intron 2 of 3)	ENSMUST00000094715.7	111935	Grxcr1		5	7960457	7982213	21757	1	0.0494025	0.0398773	0.885454	Intron (ENSMUST00000198825.1/ENSMUST00000198825.1, intron 5 of 5)	ENSMUST00000115421.2	-274535	Steap4
5	17574281	17730268	155988	1	-0.00124414	0.0808106	0.999769	Distal Intergenic	ENSMUST00000030568.13	-26491	Sema3c		6	111495744	111502284	6541	1	0.0406791	0.039889	0.885454	Distal Intergenic	ENSMUST00000174310.1	307273	Grm7
6	11900372	11907393	7022	2	-0.00105117	0.0808207	0.999769	Distal Intergenic	ENSMUST00000204084.2	220467	Ndufa4		20	122394565	122397401	2837	2	0.0539352	0.0398901	0.885454	Distal Intergenic	ENSMUST00000079490.5	-146087	Nap1l3
7	107128352	107129482	1131	2	-0.00101306	0.080832	0.999769	Distal Intergenic	ENSMUST00000076958.5	-4894	Olfr715		16	65828613	65861895	33283	1	0.0378121	0.0399017	0.885454	Distal Intergenic	ENSMUST00000228708.1	392386	Vgll3
7	5883580	5884542	963	2	-0.00131957	0.0808551	0.999769	Distal Intergenic	ENSMUST00000078475.4	8043	Vmn1r64		4	81282990	81284699	1710	2	0.0393313	0.0399034	0.885454	Distal Intergenic	ENSMUST00000156441.7	69804	Mpdz
18	58983844	58991815	7972	1	-0.000832233	0.0808847	0.999769	Intron (ENSMUST00000052907.6/240322, intron 16 of 22)	ENSMUST00000237536.1	16787	Adamts19		10	25991186	26079052	87867	2	-0.0517962	0.0399154	0.885454	Distal Intergenic	ENSMUST00000066049.6	-27873	Tmem200a
12	41451668	41486431	34764	2	0.000964986	0.0808929	0.999769	Intron (ENSMUST00000132121.7/93757, intron 5 of 6)	ENSMUST00000043884.5	-186776	Lrrn3		15	53818794	53902537	83744	2	0.0383447	0.0400314	0.885454	Distal Intergenic	ENSMUST00000132362.1	-62453	Samd12
15	47580722	48792063	1211342	2	0.00110491	0.0810149	0.999769	Distal Intergenic	ENSMUST00000162830.7	-453770	Csmd3		4	17852893	18117457	264565	1	0.0341528	0.0400565	0.885454	Distal Intergenic	ENSMUST00000183662.7	-222883	Mmp16
6	85706727	85713205	6479	2	-0.000887607	0.0811342	0.999769	Intron (ENSMUST00000072018.5/236266, intron 16 of 22)	ENSMUST00000160534.1	21732	Gm4477		15	13059251	13173675	114425	2	0.0431578	0.0400598	0.885454	Exon (ENSMUST00000178304.2/ENSMUST00000178304.2, exon 1 of 1)	ENSMUST00000226917.1	-1292747	Cdh6
14	38368952	39473088	1104137	2	0.000755247	0.0812974	0.999769	Distal Intergenic	ENSMUST00000166968.8	-17994	Nrg3		7	128745420	128750378	4959	1	0.0472151	0.0400956	0.885454	Distal Intergenic	ENSMUST00000206986.1	211388	Sec23ip
11	11954744	12038683	83940	2	0.000954633	0.0813433	0.999769	Distal Intergenic	ENSMUST00000143386.7	-60008	Grb10		20	42824358	43429003	604646	2	-0.0349687	0.0401057	0.885454	Intron (ENSMUST00000154433.7/23963, intron 2 of 9)	ENSMUST00000154433.7	24215	Tenm1
7	41478874	41499890	21017	2	0.00110698	0.0814149	0.999769	Distal Intergenic	ENSMUST00000098509.4	-8815	AW146154		13	88821472	89200538	379067	1	0.0522061	0.0401576	0.885454	Distal Intergenic	ENSMUST00000118731.7	-700029	Edil3
9	49268572	49278783	10212	1	0.000977859	0.0814323	0.999769	Distal Intergenic	ENSMUST00000067007.7	22665	Gm4894		4	41773188	41774247	1060	2	0.0352375	0.0402372	0.885454	Distal Intergenic	ENSMUST00000155240.1	-62705	Ccl27a
15	31602118	31618609	16492	1	-0.0011469	0.0814457	0.999769	Distal Intergenic	ENSMUST00000161061.2	97777	Fam173b		20	161246257	161258196	11940	1	0.0440775	0.0402395	0.885454	Distal Intergenic	ENSMUST00000238361.1	206911	Scml2
19	40037940	40073827	35888	2	-0.000936718	0.0815058	0.999769	Intron (ENSMUST00000048959.4/404195, intron 7 of 8)	ENSMUST00000048959.4	30608	Cyp2c50		9	19120957	19121911	955	1	0.0540396	0.0402415	0.885454	Distal Intergenic	ENSMUST00000074986.6	-3191	Olfr836
19	40037940	40073827	35888	2	-0.000936718	0.0815058	0.999769	Intron (ENSMUST00000048959.4/404195, intron 7 of 8)	ENSMUST00000048959.4	30608	Cyp2c54		10	25993658	26017543	23886	2	0.0547959	0.0403285	0.885454	Intron (ENSMUST00000217910.1/77220, intron 1 of 2)	ENSMUST00000219651.1	81819	Tmem200a
13	67708604	67724272	15669	2	0.00105473	0.0815248	0.999769	Intron (ENSMUST00000073157.14/235907, intron 1 of 3)	ENSMUST00000127979.8	12715	Zfp65		11	11114223	11263526	149304	1	0.0477768	0.0403348	0.885454	Distal Intergenic	ENSMUST00000109681.7	-305928	Vwc2
3	125865271	125938619	73349	2	0.001172	0.0815507	0.999769	Distal Intergenic	ENSMUST00000057944.11	-136695	Ugt8a		8	72814599	73353540	538942	2	0.0431358	0.0403779	0.885454	Distal Intergenic	ENSMUST00000212459.1	-606311	Large
5	116439276	116591817	152542	2	-0.00106266	0.0816932	0.999769	Intron (ENSMUST00000202259.1/ENSMUST00000202259.1, intron 2 of 2)	ENSMUST00000076124.6	-148006	Srrm4		13	8202922	8758872	555951	1	0.0374758	0.0403859	0.885454	Intron (ENSMUST00000064473.12/94191, intron 1 of 9)	ENSMUST00000123187.1	215804	Adarb2
10	20348007	20360895	12889	1	0.00151856	0.081708	0.999769	Distal Intergenic	ENSMUST00000213374.1	19476	Mtfr2		20	43591160	43593532	2373	1	0.058018	0.0403893	0.885454	Distal Intergenic	ENSMUST00000105113.3	283824	Gm362
6	131689134	131690063	930	2	0.000973961	0.081712	0.999769	Distal Intergenic	ENSMUST00000080619.2	-106073	Tas2r114		20	53777118	53797706	20589	2	0.0444745	0.0404023	0.885454	Distal Intergenic	ENSMUST00000067782.7	-43876	Xlr
17	88984952	89200675	215724	2	0.00150039	0.0817304	0.999769	Intron (ENSMUST00000035701.5/14309, intron 1 of 9)	ENSMUST00000035701.5	96333	Fshr		10	129873823	129874755	933	2	0.0534952	0.040414	0.885454	Distal Intergenic	ENSMUST00000081367.1	5955	Olfr814
10	49101128	49103931	2804	2	0.00124939	0.0817914	0.999769	Distal Intergenic	ENSMUST00000220330.1	753009	Grik2		1	53061657	53068045	6389	1	0.0425499	0.0404488	0.885454	Distal Intergenic	ENSMUST00000191197.1	51746	Mstn
14	14349621	14350757	1137	1	0.000891237	0.0818223	0.999769	Distal Intergenic	ENSMUST00000224415.1	110972	Il3ra		4	114163384	114245028	81645	1	0.0441331	0.0404885	0.885454	Distal Intergenic	ENSMUST00000079915.9	-48833	Skint11
6	43153262	43154261	1000	1	0.00110004	0.0818496	0.999769	Distal Intergenic	ENSMUST00000095953.2	-17358	Olfr237-ps1		12	69158358	69159054	697	2	0.0511431	0.040502	0.885454	Distal Intergenic	ENSMUST00000094291.2	102986	Rps29
16	66662190	67620908	958719	2	-0.000874765	0.0818547	0.999769	Distal Intergenic	ENSMUST00000120898.7	-1052097	Cadm2		7	6066636	6067876	1241	1	0.0577247	0.0405137	0.885454	Intron (ENSMUST00000037728.12/83564, intron 7 of 9)	ENSMUST00000207267.1	30623	Nlrp4c
3	127679520	127686340	6821	2	0.00103529	0.0818625	0.999769	Distal Intergenic	ENSMUST00000159720.1	19763	Alpk1		6	103510586	103750211	239626	1	0.0544799	0.0405421	0.885454	Distal Intergenic	ENSMUST00000203912.2	-73756	Chl1
6	138657089	138658544	1456	2	0.000913259	0.0818687	0.999769	Distal Intergenic	ENSMUST00000054786.5	-324752	Igbp1b		11	28388817	28434110	45294	2	0.0458862	0.0405699	0.885454	Distal Intergenic	ENSMUST00000160016.7	271115	Ccdc85a
13	28016212	28023559	7348	1	0.00145956	0.0818782	0.999769	Distal Intergenic	ENSMUST00000021779.7	-3502	Prl4a1		18	84965510	84981472	15963	1	0.0513616	0.040587	0.885454	Distal Intergenic	ENSMUST00000225015.1	316733	Fbxo15
8	55940509	56130070	189562	1	0.0010496	0.0819426	0.999769	Intron (ENSMUST00000164020.1/110304, intron 1 of 4)	ENSMUST00000000275.8	30515	Glra3		1	92490818	92491753	936	2	0.0547631	0.0406056	0.885454	Distal Intergenic	ENSMUST00000071521.2	-5602	Olfr1415
17	75537086	75551946	14861	2	0.00126756	0.0819457	0.999769	Distal Intergenic	ENSMUST00000112507.3	-58697	Fam98a		17	39406359	39410992	4634	1	0.0503904	0.0406131	0.885454	Distal Intergenic	ENSMUST00000179848.1	-56729	Esp18
7	119442537	119459270	16734	2	0.000954878	0.0820414	0.999769	Distal Intergenic	ENSMUST00000207887.1	132930	Gp2		20	127721182	127736554	15373	2	0.0382469	0.0406895	0.885454	Distal Intergenic	ENSMUST00000052500.5	-299502	4930412D23Rik
13	116299395	116303351	3957	2	0.00136264	0.0820519	0.999769	Distal Intergenic	ENSMUST00000176444.1	204949	Isl1		5	84330775	84417382	86608	2	0.0387882	0.0407269	0.885454	Distal Intergenic	ENSMUST00000136775.1	-248357	Epha5
17	19504732	19535231	30500	1	-0.00104515	0.082069	0.999769	Intron (ENSMUST00000231951.1/ENSMUST00000231951.1, intron 6 of 7)	ENSMUST00000166081.2	-54030	Vmn2r100		15	23173864	23474029	300166	1	0.0460064	0.0407372	0.885454	Distal Intergenic	ENSMUST00000167623.1	670819	Cdh18
4	72118220	72120734	2515	2	0.00119664	0.0822381	0.999769	Intron (ENSMUST00000141030.1/ENSMUST00000141030.1, intron 1 of 1)	ENSMUST00000123259.1	126854	Tle1		20	123103495	123145651	42157	1	0.0557796	0.0408172	0.885454	Distal Intergenic	ENSMUST00000113343.7	-163501	3110007F17Rik
1	110950353	110977584	27232	2	0.00119563	0.0822394	0.999769	Distal Intergenic	ENSMUST00000187555.1	-352435	Cdh19		20	92118879	92599572	480694	2	0.0241549	0.040835	0.885454	Distal Intergenic	ENSMUST00000113955.1	-117147	Mageb18
6	5383386	5433022	49637	1	0.00134834	0.0822591	0.999769	Distal Intergenic	ENSMUST00000043294.11	-12573	Asb4		4	143437164	143450324	13161	2	-0.0505037	0.0408474	0.885454	Promoter	ENSMUST00000061277.10	-710	Oog4
11	65906857	65927958	21102	2	0.00129994	0.0822617	0.999769	Intron (ENSMUST00000080665.9/237806, intron 49 of 68)	ENSMUST00000130739.1	-5108	Dnah9		10	82486537	82492618	6082	2	0.0532533	0.0408499	0.885454	Distal Intergenic	ENSMUST00000177934.2	59689	Gm1553
19	54044151	54048982	4832	1	0.00143406	0.0822939	0.999769	Distal Intergenic	ENSMUST00000036700.6	325855	Adra2a		7	73740302	73776919	36618	1	0.0490418	0.0409189	0.885454	Distal Intergenic	ENSMUST00000107456.3	-13768	Fam174b
18	19962970	20001955	38986	2	0.00127246	0.0823321	0.999769	Distal Intergenic	ENSMUST00000225110.1	479483	Dsc3		6	43345001	43666278	321278	2	0.0423836	0.0409203	0.885454	Distal Intergenic	ENSMUST00000067888.13	-661940	Tpk1
18	16589023	16670069	81047	2	-0.00123686	0.0824026	0.999769	Distal Intergenic	ENSMUST00000115850.1	349475	Cdh2		6	56882400	56923932	41533	2	0.0499681	0.0409271	0.885454	Intron (ENSMUST00000176838.1/ENSMUST00000176838.1, intron 4 of 4)	ENSMUST00000031793.7	-14622	Nt5c3
1	37840062	37843721	3660	2	-0.000939129	0.0824241	0.999769	Intron (ENSMUST00000041815.14/211484, intron 15 of 19)	ENSMUST00000134024.1	56126	Tsga10		12	59200655	59219725	19071	2	0.0496442	0.0409307	0.885454	Distal Intergenic	ENSMUST00000043204.7	-458253	Fbxo33
13	106811888	106836321	24434	2	-0.0011278	0.0824321	0.999769	Distal Intergenic	ENSMUST00000191312.1	340006	Ipo11		20	86769118	88115645	1346528	2	0.0465961	0.0409626	0.885454	Distal Intergenic	ENSMUST00000113964.1	-210540	Il1rapl1
1	32172714	32658568	485855	1	0.00148045	0.0824548	0.999769	Distal Intergenic	ENSMUST00000027226.11	-127553	Khdrbs2		20	96714197	96719282	5086	1	0.0476659	0.0409909	0.885454	Distal Intergenic	ENSMUST00000137479.1	121954	Gpr165
20	38958084	38959555	1472	1	0.00101617	0.0824928	0.999769	Intron (ENSMUST00000050744.5/77883, intron 1 of 3)	ENSMUST00000168144.2	-25857	6030498E09Rik		20	153832225	153833510	1286	1	0.0418477	0.0409974	0.885454	Distal Intergenic	ENSMUST00000148708.1	-7636	Spin2c
17	13948373	13950678	2306	1	0.000960382	0.0827363	0.999769	Distal Intergenic	ENSMUST00000088809.5	79575	Gm7168		15	16728756	16857094	128339	1	0.0421532	0.0410825	0.885454	Distal Intergenic	ENSMUST00000228307.1	-1486257	Cdh9
3	16183236	16216855	33620	1	0.0013771	0.0827387	0.999769	Distal Intergenic	ENSMUST00000108346.4	360947	Ythdf3		7	33373234	33374559	1326	1	0.0489826	0.0410936	0.885454	Distal Intergenic	ENSMUST00000166714.2	14765	Scgb1b20
7	99767164	99768130	967	1	0.00104864	0.0827394	0.999769	Distal Intergenic	ENSMUST00000098263.2	-8621	Olfr521		17	38208169	38209247	1079	1	0.0384276	0.0410946	0.885454	Distal Intergenic	ENSMUST00000076245.2	5809	Olfr135
14	93886113	93890679	4567	2	0.000978206	0.0827732	0.999769	Distal Intergenic	ENSMUST00000194056.1	-316466	Pcdh9		20	79330513	79350310	19798	2	0.0477625	0.0411096	0.885454	Distal Intergenic	ENSMUST00000199433.1	141522	Gm7173
5	93268708	93273485	4778	1	-0.001187	0.0827757	0.999769	Distal Intergenic	ENSMUST00000149329.1	86628	Ccng2		20	79330513	79350310	19798	2	0.0477625	0.0411096	0.885454	Distal Intergenic	ENSMUST00000199433.1	141522	Chdc2
12	17728226	17791126	62901	1	-0.00133994	0.0827989	0.999769	Distal Intergenic	ENSMUST00000222944.1	169893	Hpcal1		1	7088920	7173628	84709	1	0.0465898	0.0411301	0.885454	Distal Intergenic	ENSMUST00000061280.16	-46216	Pcmtd1
2	20289913	20662052	372140	1	0.00113866	0.0828244	0.999769	Intron (ENSMUST00000114610.7/208618, intron 2 of 7)	ENSMUST00000146881.7	-167750	Etl4		13	64748629	64758461	9833	2	0.0486802	0.0411467	0.885454	Distal Intergenic	ENSMUST00000222618.1	43740	Cntnap3
14	96102736	96519102	416367	2	0.000963626	0.0829153	0.999769	Distal Intergenic	ENSMUST00000022666.8	-717821	Klhl1		17	81388524	81738377	349854	2	0.0444373	0.0411668	0.885454	Distal Intergenic	ENSMUST00000163123.2	-436158	Slc8a1
7	8366164	8383333	17170	2	-0.000899817	0.082972	0.999769	Distal Intergenic	ENSMUST00000166499.3	23160	Vmn2r44		20	70351070	70361091	10022	2	0.0291624	0.0411698	0.885454	Intron (ENSMUST00000101509.8/15931, intron 8 of 8)	ENSMUST00000130519.1	11843	Ids
16	15555881	15594472	38592	2	0.00141872	0.082987	0.999769	Distal Intergenic	ENSMUST00000118236.7	98876	Ube2v2		7	43842269	43851181	8913	1	0.0476424	0.041171	0.885454	Intron (ENSMUST00000048444.6/68668, intron 2 of 4)	ENSMUST00000048444.6	3549	Klk5
11	40680710	40685227	4518	2	-0.000934132	0.0830006	0.999769	Intron (ENSMUST00000130945.1/ENSMUST00000130945.1, intron 2 of 7)	ENSMUST00000137797.1	600424	Mat2b		16	49710922	49764116	53195	1	0.0412287	0.0411782	0.885454	Intron (ENSMUST00000046777.10/73916, intron 5 of 10)	ENSMUST00000140914.1	21587	Ift57
7	140372587	140373666	1080	2	0.0008849	0.0830035	0.999769	Distal Intergenic	ENSMUST00000074177.2	9460	Olfr530		9	39949837	39950769	933	2	-0.0392711	0.0411794	0.885454	3' UTR	ENSMUST00000054067.3	2332	Olfr975
15	16778101	16856767	78667	1	0.00101087	0.083017	0.999769	Intron (ENSMUST00000227358.1/ENSMUST00000227358.1, intron 1 of 2)	ENSMUST00000026432.7	297234	Cdh9		8	43130423	43136593	6171	2	0.036802	0.0411857	0.885454	Distal Intergenic	ENSMUST00000211541.1	80989	Triml1
6	12317127	12318329	1203	2	-0.00114523	0.0830174	0.999769	Distal Intergenic	ENSMUST00000137836.1	90770	Thsd7a		1	46144697	46178717	34021	1	0.0384112	0.0412007	0.885454	Intron (ENSMUST00000238593.1/227058, intron 20 of 65)	ENSMUST00000190792.1	27220	Dnah7b
20	39862919	39863604	686	2	0.000767892	0.083211	0.999769	Distal Intergenic	ENSMUST00000179096.1	-729568	Cypt14		4	81282990	81284699	1710	2	0.0368175	0.0412021	0.885454	Distal Intergenic	ENSMUST00000156441.7	141464	Mpdz
1	32172887	32311090	138204	1	-0.000932798	0.0832986	0.999769	Intron (ENSMUST00000027226.11/170771, intron 1 of 8)	ENSMUST00000185666.1	58446	Khdrbs2		16	64477810	64602408	124599	2	0.0487542	0.0412046	0.885454	Distal Intergenic	ENSMUST00000209382.2	-31777	Csnka2ip
6	21215503	21729805	514303	1	0.0013033	0.0833339	0.999769	Distal Intergenic	ENSMUST00000081542.5	-177296	Kcnd2		3	115080965	115125256	44292	1	0.0434419	0.0412469	0.885454	Distal Intergenic	ENSMUST00000051309.8	184254	Olfm3
2	43555329	43563496	8168	1	-0.00137067	0.0833922	0.999769	Distal Intergenic	ENSMUST00000138540.1	-355464	Kynu		12	104338486	104346144	7659	1	0.0373539	0.0412482	0.885454	Distal Intergenic	ENSMUST00000043058.4	-7174	Serpina3k
7	104635676	104636635	960	1	0.00100203	0.0833955	0.999769	Intron (ENSMUST00000213297.1/ENSMUST00000213297.1, intron 1 of 1)	ENSMUST00000098171.3	-3994	Olfr657		16	62735161	62767123	31963	2	-0.0527606	0.0412676	0.885454	Distal Intergenic	ENSMUST00000156676.1	723084	Nsun3
5	88376108	88385916	9809	1	0.000714036	0.0833959	0.999769	Distal Intergenic	ENSMUST00000073363.1	-13176	Amtn		3	64115278	64141928	26651	2	0.0532586	0.041356	0.885639	Distal Intergenic	ENSMUST00000177151.8	-20186	Vmn2r2
15	65787034	65791351	4318	1	-0.000999044	0.0834119	0.999769	Distal Intergenic	ENSMUST00000174135.1	-424578	Efr3a		2	10153571	10256529	102959	1	0.0381343	0.0413583	0.885639	Intron (ENSMUST00000026886.7/209378, intron 7 of 13)	ENSMUST00000026886.7	76328	Itih5
12	33957671	33959829	2159	1	0.00134167	0.0834414	0.999769	Distal Intergenic	ENSMUST00000049089.6	53992	Twist1		5	4192367	4197651	5285	1	0.0485422	0.0413665	0.885639	Distal Intergenic	ENSMUST00000177258.1	245954	Mterf1b
1	32543686	32547294	3609	2	0.000962397	0.0834468	0.999769	Distal Intergenic	ENSMUST00000171322.2	-235466	Gm5415		10	53907444	54076609	169166	2	0.0558512	0.0413809	0.885639	Distal Intergenic	ENSMUST00000220088.1	-183215	Man1a
5	150805229	150810480	5252	1	0.00115441	0.0834759	0.999769	Intron (ENSMUST00000201101.1/ENSMUST00000201101.1, intron 1 of 3)	ENSMUST00000132947.1	32396	Pds5b		16	19653378	19706375	52998	2	0.0530085	0.0414041	0.885639	Intron (ENSMUST00000081880.6/239739, intron 3 of 5)	ENSMUST00000081880.6	23903	Lamp3
13	71958660	71959433	774	2	0.000861282	0.0835256	0.999769	Intron (ENSMUST00000222586.1/ENSMUST00000222586.1, intron 1 of 7)	ENSMUST00000223379.1	75811	Irx1		20	39862919	39863604	686	2	0.0497798	0.0414194	0.885639	Intron (ENSMUST00000144412.1/ENSMUST00000144412.1, intron 1 of 7)	ENSMUST00000179096.1	-108525	Cypt14
1	5588493	5606131	17639	1	-0.00133927	0.0835291	0.999769	Distal Intergenic	ENSMUST00000160777.7	-4874	Oprk1		14	46882854	47103150	220297	1	0.0484069	0.0414477	0.885639	Distal Intergenic	ENSMUST00000022386.14	-23537	Samd4
20	83486678	83487924	1247	2	0.00084016	0.083555	0.999769	Intron (ENSMUST00000114000.7/13405, intron 7 of 78)	ENSMUST00000049420.3	-61923	Tsga8		8	8620597	8639363	18767	2	0.0511445	0.0415169	0.886303	Intron (ENSMUST00000208715.1/ENSMUST00000208715.1, intron 2 of 2)	ENSMUST00000152698.1	1098729	Efnb2
7	26061497	26096197	34701	1	-0.00106332	0.0835577	0.999769	Distal Intergenic	ENSMUST00000005669.8	54596	Cyp2b13		7	11930311	11931285	975	2	0.0506189	0.0416657	0.888665	Distal Intergenic	ENSMUST00000058772.1	-26962	Vmn1r76
14	50126553	50127587	1035	1	0.00121493	0.0836231	0.999769	Distal Intergenic	ENSMUST00000079142.2	-15760	Olfr727		10	53907444	54076609	169166	2	0.0483677	0.0417288	0.889268	Distal Intergenic	ENSMUST00000220088.1	-420146	Man1a
14	67677796	67696734	18939	2	-0.0011005	0.0836416	0.999769	Distal Intergenic	ENSMUST00000131179.7	49597	Cdca2		7	12259759	12260679	921	2	0.0416676	0.0417361	0.889268	Intron (ENSMUST00000227080.1/ENSMUST00000227080.1, intron 2 of 3)	ENSMUST00000086232.1	-1539	Vmn1r81
6	76882756	76902888	20133	2	0.000941479	0.083656	0.999769	Distal Intergenic	ENSMUST00000162991.1	1037978	Ctnna2		9	39166304	39187638	21335	1	0.0520789	0.041794	0.889268	Distal Intergenic	ENSMUST00000213507.1	-10537	Olfr943
18	7444027	7466173	22147	2	0.00135332	0.0837076	0.999769	Intron (ENSMUST00000115869.3/75739, intron 5 of 16)	ENSMUST00000234522.1	17382	Mpp7		20	97337138	97377150	40013	2	0.0414391	0.0418486	0.889268	Distal Intergenic	ENSMUST00000113832.1	55889	Eda2r
10	114398823	114801364	402542	2	0.000922567	0.0837673	0.999769	Distal Intergenic	ENSMUST00000061632.7	625429	Trhde		7	15882653	15898617	15965	1	0.0466293	0.0419089	0.889268	Intron (ENSMUST00000125993.7/546024, intron 2 of 4)	ENSMUST00000130566.1	3904	Crxos
8	43650309	43710049	59741	2	0.00113063	0.0838176	0.999769	Distal Intergenic	ENSMUST00000110411.3	-111366	Adam34		7	59228750	59289819	61070	1	0.0530692	0.0419715	0.889268	Distal Intergenic	ENSMUST00000202945.3	-178239	Ube3a
10	129350565	129351509	945	1	-0.000928892	0.0838707	0.999769	Distal Intergenic	ENSMUST00000077024.1	4659	Olfr782		17	10840470	12061678	1221209	1	0.0293367	0.0419967	0.889268	Intron (ENSMUST00000066658.12/50873, intron 1 of 6)	ENSMUST00000233706.1	112095	Park2
11	21091291	21143005	51715	1	-0.000807752	0.0838975	0.999769	Distal Intergenic	ENSMUST00000156122.7	-22062	Peli1		20	118427227	118428256	1030	1	0.0503864	0.0420188	0.889268	Distal Intergenic	ENSMUST00000072518.7	-160430	Tgif2lx2
8	16344863	17535586	1190724	2	0.00136937	0.0839364	0.999769	Distal Intergenic	ENSMUST00000137947.1	-494345	Csmd1		9	81863709	82026458	162750	1	0.0517876	0.0420461	0.889268	Intron (ENSMUST00000189832.6/75033, intron 4 of 4)	ENSMUST00000189391.1	312756	Mei4
6	110645581	111497090	851510	1	-0.000945749	0.0839375	0.999769	Distal Intergenic	ENSMUST00000174018.7	-542621	Grm7		6	76882756	76902888	20133	2	0.0562826	0.0420599	0.889268	Distal Intergenic	ENSMUST00000162991.1	507639	Ctnna2
13	89539796	89611652	71857	1	0.00113592	0.0839713	0.999769	Intron (ENSMUST00000081769.12/13612, intron 9 of 10)	ENSMUST00000022108.8	-272420	Hapln1		9	124121581	124124731	3151	1	0.0517099	0.0420905	0.889268	Distal Intergenic	ENSMUST00000171499.2	30694	Ccr5
6	141681246	141685609	4364	1	0.000981516	0.0839804	0.999769	Intron (ENSMUST00000042812.8/28253, intron 10 of 15)	ENSMUST00000160179.1	-10380	Slco1b2		18	21811298	22166476	355179	2	0.0451211	0.0421256	0.889268	Intron (ENSMUST00000234736.1/70950, intron 15 of 23)	ENSMUST00000115837.2	107362	Ccdc178
1	75551709	75553732	2024	1	-0.00110241	0.0840147	0.999769	Distal Intergenic	ENSMUST00000132110.1	454762	Slc4a3		3	55625195	56183701	558507	2	0.0488753	0.0421583	0.889268	Distal Intergenic	ENSMUST00000029374.7	-425472	Nbea
10	49101128	49103931	2804	2	0.00098333	0.08408	0.999769	Distal Intergenic	ENSMUST00000220330.1	347166	Grik2		20	45090904	45092791	1888	1	0.0480423	0.0421644	0.889268	Distal Intergenic	ENSMUST00000040002.3	81171	Prr32
6	76882756	76902888	20133	2	0.00125363	0.0841695	0.999769	Distal Intergenic	ENSMUST00000162991.1	865470	Ctnna2		5	97949170	97996095	46926	2	-0.0463222	0.0421922	0.889268	Distal Intergenic	ENSMUST00000202736.1	175967	Antxr2
12	61523948	61857928	333981	1	0.000873471	0.0842193	0.999769	Intron (ENSMUST00000055815.13/238205, intron 2 of 3)	ENSMUST00000119481.1	231418	Lrfn5		9	31426196	31464462	38267	2	0.0507454	0.0422397	0.889268	Distal Intergenic	ENSMUST00000048050.8	-203202	Tmem45b
1	69951648	70282011	330364	1	0.000653054	0.0842367	0.999769	Intron (ENSMUST00000187159.6/66722, intron 11 of 12)	ENSMUST00000191569.1	178883	Spag16		15	7810846	7837575	26730	1	0.0455992	0.0422733	0.889268	Distal Intergenic	ENSMUST00000022744.4	-151889	Gdnf
2	173522586	173528501	5916	1	-0.00115815	0.0842453	0.999769	Distal Intergenic	ENSMUST00000029023.3	-11505	1700021F07Rik		14	93886113	93890679	4567	2	0.0519829	0.0423006	0.889268	Distal Intergenic	ENSMUST00000194056.1	-439197	Pcdh9
4	135120652	135177990	57339	1	-0.00139099	0.0842553	0.999769	Distal Intergenic	ENSMUST00000056977.13	-21257	Runx3		20	102554779	102644246	89468	2	-0.039754	0.0423252	0.889268	Distal Intergenic	ENSMUST00000142534.1	-17980	Phka1
1	78101267	78196838	95572	2	0.000974987	0.0842628	0.999769	Intron (ENSMUST00000189245.1/ENSMUST00000189245.1, intron 1 of 3)	ENSMUST00000004994.15	228044	Pax3		6	110645581	111497090	851510	1	-0.0483664	0.0423252	0.889268	Distal Intergenic	ENSMUST00000174018.7	-256242	Grm7
18	41875696	41951194	75499	2	0.00122221	0.0842737	0.999769	Distal Intergenic	ENSMUST00000070949.5	335261	Prelid2		4	144273462	144280488	7027	2	0.0486895	0.0423265	0.889268	Distal Intergenic	ENSMUST00000133357.1	-1971	Pramel5
6	132206795	132210521	3727	2	0.00140498	0.0842846	0.999769	Distal Intergenic	ENSMUST00000087853.3	107893	Prb1		6	61570670	61820582	249913	1	0.0428957	0.0423402	0.889268	Intron (ENSMUST00000126214.7/232035, intron 5 of 10)	ENSMUST00000134710.2	-70746	Ccser1
2	48814109	48903269	89161	1	0.000939134	0.0843309	0.999769	Distal Intergenic	ENSMUST00000063886.3	-849243	Acvr2a		18	9212163	9218136	5974	1	0.0504323	0.0423681	0.889268	Distal Intergenic	ENSMUST00000041080.6	-44720	Fzd8
15	22549022	23400567	851546	1	-0.0012399	0.0843482	0.999769	Distal Intergenic	ENSMUST00000163361.7	-594614	Cdh18		20	74988704	75084757	96054	2	0.0454937	0.0423765	0.889268	Intron (ENSMUST00000114109.7/100503280, intron 1 of 7)	ENSMUST00000114104.1	33982	Gab3
19	48704216	48804537	100322	1	0.000978154	0.0844518	0.999769	Distal Intergenic	ENSMUST00000235967.1	261982	Sorcs3		6	64663188	64704323	41136	1	0.0470986	0.0423826	0.889268	Intron (ENSMUST00000095852.4/14804, intron 12 of 15)	ENSMUST00000210324.1	-252803	Grid2
4	68761514	68954397	192884	2	-0.00116226	0.0844573	0.999769	Distal Intergenic	ENSMUST00000030036.5	-268909	Brinp1		7	85393826	85415920	22095	2	0.0478378	0.042397	0.889268	Distal Intergenic	ENSMUST00000171213.2	66370	Vmn2r69
3	70007613	70028708	21096	1	-0.00101032	0.0844744	0.999769	Distal Intergenic	ENSMUST00000053013.5	930434	Otol1		5	131085272	131306915	221644	2	0.0534123	0.0424628	0.889268	Intron (ENSMUST00000086023.11/212996, intron 1 of 10)	ENSMUST00000160807.1	110633	Wbscr17
7	14222403	14254870	32468	2	0.00151421	0.0845866	0.999769	Distal Intergenic	ENSMUST00000184731.7	52765	Sult2a6		3	13471655	13777103	305449	1	0.0543221	0.0424965	0.889268	Distal Intergenic	ENSMUST00000191806.2	-663354	Ralyl
8	3122061	3159555	37495	2	0.00135182	0.0846028	0.999769	Distal Intergenic	ENSMUST00000208839.1	47819	Insr		9	116578515	117252483	673969	2	0.0459094	0.042512	0.889268	Intron (ENSMUST00000164018.8/207181, intron 2 of 14)	ENSMUST00000044901.13	-73440	Rbms3
4	66828202	66839618	11417	1	0.00143694	0.0846145	0.999769	Distal Intergenic	ENSMUST00000147008.1	532054	Tlr4		7	104995964	104996902	939	2	0.0531761	0.0426008	0.889268	Distal Intergenic	ENSMUST00000050599.4	-13514	Olfr672
[truncated: 31,783 more rows]
