# Supplementary material for: Adolescent binge ethanol impacts H3K9me3-occupancy at synaptic genes and the regulation of oligodendrocyte development
Source: Front Mol Neurosci. 2024 May 22;17:1389100. doi: 10.3389/fnmol.2024.1389100 (PMC11150558; doi:10.3389/fnmol.2024.1389100)
Supplement: Supplementary file 8 [file Table_4.XLSX]

## Sheet: Supplemental Table 4_Male K9 GO
Supplemental Table 4: Gene ontology analysis for the 402 unique genes that showed differential trimethylation of H3K9 in the PFC after adolescent binge ethanol in males only, p < 0.05
Category	ID	Name	p-value	q-value Bonferroni	q-value FDR B&H	q-value FDR B&Y	Hit Count in Query List	Hit Count in Genome	Hit in Query List
GO: Molecular Function	GO:0022839	monoatomic ion-gated channel activity	0.0006176	0.3928	0.1077	0.7576	16	108	KCNH8,KCNIP1,KCNK9,KCNE4,SCN1A,SCN7A,SCN9A,KCNK12,PEX5L,KCNIP4,GABRA2,GABRB3,GABRG1,KCNA4,KCNAB1,GRIA3
GO: Molecular Function	GO:0005216	monoatomic ion channel activity	0.0006616	0.4208	0.1077	0.7576	19	141	KCNH8,KCNIP1,KCNK9,KCNE4,SCN1A,SCN7A,SCN9A,KCNK12,PEX5L,SLC26A7,KCNIP4,GABRA2,GABRB3,GABRG1,KCNA4,KCNAB1,SLC17A6,ANO4,GRIA3
GO: Molecular Function	GO:0015079	potassium ion transmembrane transporter activity	0.0007348	0.4673	0.1077	0.7576	10	51	KCNH8,KCNIP1,KCNK9,KCNE4,KCNK12,KCNIP4,KCNA4,KCNAB1,SLC17A6,SLC9A4
GO: Molecular Function	GO:0022836	gated channel activity	0.0008404	0.5345	0.1077	0.7576	16	111	KCNH8,KCNIP1,KCNK9,KCNE4,SCN1A,SCN7A,SCN9A,KCNK12,PEX5L,KCNIP4,GABRA2,GABRB3,GABRG1,KCNA4,KCNAB1,GRIA3
GO: Molecular Function	GO:0005244	voltage-gated monoatomic ion channel activity	0.0008468	0.5386	0.1077	0.7576	11	61	KCNH8,KCNIP1,KCNK9,KCNE4,SCN1A,SCN7A,SCN9A,KCNK12,KCNIP4,KCNA4,KCNAB1
GO: Molecular Function	GO:0022832	voltage-gated channel activity	0.00112	0.7126	0.1188	0.8353	11	63	KCNH8,KCNIP1,KCNK9,KCNE4,SCN1A,SCN7A,SCN9A,KCNK12,KCNIP4,KCNA4,KCNAB1
GO: Molecular Function	GO:0031420	alkali metal ion binding	0.001959	1	0.1732	1	3	5	SCN1A,SCN9A,KCNA4
GO: Molecular Function	GO:0005267	potassium channel activity	0.002179	1	0.1732	1	8	40	KCNH8,KCNIP1,KCNK9,KCNE4,KCNK12,KCNIP4,KCNA4,KCNAB1
GO: Molecular Function	GO:0004534	5'-3' RNA exonuclease activity	0.00384	1	0.1879	1	2	2	XRN2,DCP2
GO: Molecular Function	GO:0005353	fructose transmembrane transporter activity	0.00384	1	0.1879	1	2	2	SLC2A9,SLC2A2
GO: Molecular Function	GO:0008409	5'-3' exonuclease activity	0.00384	1	0.1879	1	2	2	XRN2,DCP2
GO: Molecular Function	GO:0031402	sodium ion binding	0.00384	1	0.1879	1	2	2	SCN1A,SCN9A
GO: Molecular Function	GO:0034235	GPI anchor binding	0.00384	1	0.1879	1	2	2	CEACAM5,VNN1
GO: Molecular Function	GO:0015459	potassium channel regulator activity	0.004363	1	0.1982	1	5	19	KCNIP1,KCNE4,DPP10,KCNIP4,KCNAB1
GO: Molecular Function	GO:0035612	AP-2 adaptor complex binding	0.006263	1	0.2656	1	3	7	GABRB3,DAB2,FCHO1
GO: Molecular Function	GO:0051861	glycolipid binding	0.009579	1	0.2869	1	3	8	CEACAM5,PPT1,VNN1
GO: Molecular Function	GO:0005355	glucose transmembrane transporter activity	0.009579	1	0.2869	1	3	8	SLC2A9,SLC2A2,SLC2A13
GO: Molecular Function	GO:0015149	hexose transmembrane transporter activity	0.009579	1	0.2869	1	3	8	SLC2A9,SLC2A2,SLC2A13
GO: Molecular Function	GO:0015145	monosaccharide transmembrane transporter activity	0.009579	1	0.2869	1	3	8	SLC2A9,SLC2A2,SLC2A13
GO: Molecular Function	GO:0051119	sugar transmembrane transporter activity	0.009579	1	0.2869	1	3	8	SLC2A9,SLC2A2,SLC2A13
GO: Molecular Function	GO:0004340	glucokinase activity	0.01038	1	0.2869	1	2	3	HK1,GCK
GO: Molecular Function	GO:0004396	hexokinase activity	0.01038	1	0.2869	1	2	3	HK1,GCK
GO: Molecular Function	GO:0008865	fructokinase activity	0.01038	1	0.2869	1	2	3	HK1,GCK
GO: Molecular Function	GO:0022843	voltage-gated monoatomic cation channel activity	0.01142	1	0.2949	1	8	52	KCNH8,KCNK9,KCNE4,SCN1A,SCN7A,SCN9A,KCNA4,KCNAB1
GO: Molecular Function	GO:0046873	metal ion transmembrane transporter activity	0.01181	1	0.2949	1	16	144	KCNH8,KCNIP1,KCNK9,KCNE4,SCN1A,SCN7A,SCN9A,SLC31A2,KCNK12,SLC1A6,KCNIP4,KCNA4,KCNAB1,SLC17A6,TUSC3,SLC9A4
GO: Molecular Function	GO:0005261	monoatomic cation channel activity	0.01357	1	0.2949	1	12	98	KCNH8,KCNIP1,KCNK9,KCNE4,SCN1A,SCN7A,SCN9A,KCNK12,PEX5L,KCNIP4,KCNA4,KCNAB1
GO: Molecular Function	GO:0005248	voltage-gated sodium channel activity	0.01374	1	0.2949	1	3	9	SCN1A,SCN7A,SCN9A
GO: Molecular Function	GO:0017128	phospholipid scramblase activity	0.01374	1	0.2949	1	3	9	PLSCR5,XKR4,ANO4
GO: Molecular Function	GO:0005253	monoatomic anion channel activity	0.01438	1	0.2949	1	6	34	SLC26A7,GABRA2,GABRB3,GABRG1,SLC17A6,ANO4
GO: Molecular Function	GO:0005254	chloride channel activity	0.01438	1	0.2949	1	6	34	SLC26A7,GABRA2,GABRB3,GABRG1,SLC17A6,ANO4
GO: Molecular Function	GO:0008081	phosphoric diester hydrolase activity	0.01438	1	0.2949	1	6	34	PDE1C,PDE7A,PLCL1,PLCXD3,SMPD1,PLCE1
GO: Molecular Function	GO:0015078	proton transmembrane transporter activity	0.01484	1	0.2949	1	5	25	SLC2A9,SLC2A13,COX7B2,SLC17A6,SLC9A4
GO: Molecular Function	GO:0008331	high voltage-gated calcium channel activity	0.01877	1	0.3421	1	3	10	SCN1A,SCN7A,SCN9A
GO: Molecular Function	GO:0022851	GABA-gated chloride ion channel activity	0.01877	1	0.3421	1	3	10	GABRA2,GABRB3,GABRG1
GO: Molecular Function	GO:0005313	L-glutamate transmembrane transporter activity	0.0199	1	0.3421	1	2	4	SLC1A6,SLC17A6
GO: Molecular Function	GO:0022841	potassium ion leak channel activity	0.0199	1	0.3421	1	2	4	KCNK9,KCNK12
GO: Molecular Function	GO:0055056	D-glucose transmembrane transporter activity	0.0199	1	0.3421	1	2	4	SLC2A2,SLC2A13
GO: Molecular Function	GO:0005125	cytokine activity	0.02112	1	0.3481	1	9	69	WNT2,ALKAL2,IFNG,IL6,PRL,IL7,IL15,TNFSF10,CKLF
GO: Molecular Function	GO:0016247	channel regulator activity	0.02135	1	0.3481	1	8	58	KCNIP1,KCNE4,DPP10,KCNIP4,SMPD1,PRKG1,KCNAB1,NPY
GO: Molecular Function	GO:0005126	cytokine receptor binding	0.02209	1	0.3513	1	10	81	CEACAM5,DEFB110,IFNG,IL6,PRL,IL7,IL15,TNFSF10,SMAD2,CKLF
GO: Molecular Function	GO:0048029	monosaccharide binding	0.02412	1	0.365	1	4	19	HK1,COLEC12,CLEC4D,GCK
GO: Molecular Function	GO:0015144	carbohydrate transmembrane transporter activity	0.02468	1	0.365	1	3	11	SLC2A9,SLC2A2,SLC2A13
GO: Molecular Function	GO:0004629	phospholipase C activity	0.02468	1	0.365	1	3	11	PLCL1,SMPD1,PLCE1
GO: Molecular Function	GO:0008509	monoatomic anion transmembrane transporter activity	0.0312	1	0.4164	1	7	51	SLC1A6,SLC26A7,GABRA2,GABRB3,GABRG1,SLC17A6,ANO4
GO: Molecular Function	GO:0099106	ion channel regulator activity	0.0312	1	0.4164	1	7	51	KCNIP1,KCNE4,DPP10,KCNIP4,PRKG1,KCNAB1,NPY
GO: Molecular Function	GO:0042834	peptidoglycan binding	0.03187	1	0.4164	1	2	5	HK1,PGLYRP4
GO: Molecular Function	GO:0015295	solute:proton symporter activity	0.03187	1	0.4164	1	2	5	SLC2A9,SLC2A13
GO: Molecular Function	GO:0005249	voltage-gated potassium channel activity	0.03543	1	0.4164	1	5	31	KCNH8,KCNK9,KCNE4,KCNA4,KCNAB1
GO: Molecular Function	GO:0008514	organic anion transmembrane transporter activity	0.03623	1	0.4164	1	8	64	CEACAM5,SLCO6A1,SLC7A14,SLC1A6,SLC2A2,SLC26A7,SLC17A6,SLC35B3
GO: Molecular Function	GO:0004890	GABA-A receptor activity	0.03914	1	0.4164	1	3	13	GABRA2,GABRB3,GABRG1
GO: Molecular Function	GO:0016810	hydrolase activity, acting on carbon-nitrogen (but not peptide) bonds	0.04493	1	0.4164	1	5	33	ARG1,HDAC9,VNN1,GNPDA2,PGLYRP4
GO: Molecular Function	GO:0005548	phospholipid transporter activity	0.04569	1	0.4164	1	4	23	TNFAIP8L3,PLSCR5,XKR4,ANO4
GO: Molecular Function	GO:0005536	glucose binding	0.04593	1	0.4164	1	2	6	HK1,GCK
GO: Molecular Function	GO:0015386	potassium:proton antiporter activity	0.04593	1	0.4164	1	2	6	SLC17A6,SLC9A4
GO: Molecular Function	GO:0022842	narrow pore channel activity	0.04593	1	0.4164	1	2	6	KCNK9,KCNK12
GO: Molecular Function	GO:0022840	leak channel activity	0.04593	1	0.4164	1	2	6	KCNK9,KCNK12
GO: Molecular Function	GO:0099508	voltage-gated monoatomic ion channel activity involved in regulation of presynaptic membrane potential	0.04593	1	0.4164	1	2	6	SCN1A,KCNA4
GO: Molecular Function	GO:0004953	icosanoid receptor activity	0.04593	1	0.4164	1	2	6	CYSLTR1,PTGER4
GO: Molecular Function	GO:0038187	pattern recognition receptor activity	0.04766	1	0.4164	1	3	14	COLEC12,CLEC4D,PGLYRP4
GO: Molecular Function	GO:0005272	sodium channel activity	0.04766	1	0.4164	1	3	14	SCN1A,SCN7A,SCN9A
GO: Molecular Function	GO:0016917	GABA receptor activity	0.04766	1	0.4164	1	3	14	GABRA2,GABRB3,GABRG1
GO: Biological Process	GO:0048512	circadian behavior	7.343e-06	0.02985	0.02985	0.2653	10	31	MC3R,SCN1A,NCOA2,ZFHX3,MAPK10,IL6,GABRB3,PTGER4,C3orf70,NPY
GO: Biological Process	GO:0007622	rhythmic behavior	1.848e-05	0.07513	0.03757	0.3339	10	34	MC3R,SCN1A,NCOA2,ZFHX3,MAPK10,IL6,GABRB3,PTGER4,C3orf70,NPY
GO: Biological Process	GO:2000833	positive regulation of steroid hormone secretion	7.727e-05	0.3141	0.0954	0.8479	5	9	IL6,GALR1,CYP19A1,DAB2,TAC1
GO: Biological Process	GO:0046887	positive regulation of hormone secretion	0.0001123	0.4566	0.0954	0.8479	13	66	ADCY8,PEX5L,SLC2A2,IL6,GALR1,CYP19A1,DAB2,GCK,ISL1,PTGER4,TAC1,NKX6-1,NPY
GO: Biological Process	GO:0007623	circadian rhythm	0.0001173	0.477	0.0954	0.8479	16	94	NR2F6,MC3R,SCN1A,SCN9A,OPN5,NCOA2,PPP1CB,ZFHX3,MAPK10,IL6,GABRB3,PTGER4,C3orf70,NPY,DPYD,RORB
GO: Biological Process	GO:0045475	locomotor rhythm	0.000147	0.5975	0.09958	0.8851	5	10	MC3R,SCN1A,NCOA2,ZFHX3,MAPK10
GO: Biological Process	GO:0009756	carbohydrate mediated signaling	0.0003838	1	0.197	1	4	7	ADCY8,COLEC12,GCK,NKX6-1
GO: Biological Process	GO:0006813	potassium ion transport	0.0003932	1	0.197	1	14	84	KCNH8,KCNIP1,KCNK9,KCNE4,AKAP7,VIP,DPP10,KCNK12,KCNIP4,GCK,KCNA4,KCNAB1,SLC17A6,SLC9A4
GO: Biological Process	GO:0042752	regulation of circadian rhythm	0.0004361	1	0.197	1	10	48	NR2F6,SCN1A,OPN5,PPP1CB,ZFHX3,MAPK10,IL6,PTGER4,NPY,RORB
GO: Biological Process	GO:2000831	regulation of steroid hormone secretion	0.0006463	1	0.2478	1	5	13	IL6,GALR1,CYP19A1,DAB2,TAC1
GO: Biological Process	GO:0009648	photoperiodism	0.0007315	1	0.2478	1	4	8	NR2F6,OPN5,PPP1CB,NPY
GO: Biological Process	GO:0090128	regulation of synapse maturation	0.0007315	1	0.2478	1	4	8	CLSTN1,C1QL2,RELN,ADGRB3
GO: Biological Process	GO:0035929	steroid hormone secretion	0.0009565	1	0.2991	1	5	14	IL6,GALR1,CYP19A1,DAB2,TAC1
GO: Biological Process	GO:0071805	potassium ion transmembrane transport	0.001156	1	0.3172	1	12	73	KCNH8,KCNIP1,KCNK9,KCNE4,AKAP7,DPP10,KCNK12,KCNIP4,KCNA4,KCNAB1,SLC17A6,SLC9A4
GO: Biological Process	GO:0046879	hormone secretion	0.001695	1	0.3172	1	18	141	PDE1C,ADCY8,VIP,PEX5L,SLC2A2,IFNG,IL6,GALR1,CYP19A1,DAB2,GCK,ISL1,PTGER4,TAC1,NKX6-1,NPY,PCLO,SMAD2
GO: Biological Process	GO:0009914	hormone transport	0.001838	1	0.3172	1	18	142	PDE1C,ADCY8,VIP,PEX5L,SLC2A2,IFNG,IL6,GALR1,CYP19A1,DAB2,GCK,ISL1,PTGER4,TAC1,NKX6-1,NPY,PCLO,SMAD2
GO: Biological Process	GO:0044060	regulation of endocrine process	0.001867	1	0.3172	1	6	23	PEX5L,IL6,GALR1,CYP19A1,DAB2,TAC1
GO: Biological Process	GO:0009757	hexose mediated signaling	0.001951	1	0.3172	1	3	5	ADCY8,GCK,NKX6-1
GO: Biological Process	GO:0051350	negative regulation of lyase activity	0.001951	1	0.3172	1	3	5	ADGRV1,GALR1,NPR3
GO: Biological Process	GO:0007194	negative regulation of adenylate cyclase activity	0.001951	1	0.3172	1	3	5	ADGRV1,GALR1,NPR3
GO: Biological Process	GO:0019732	antifungal humoral response	0.001951	1	0.3172	1	3	5	VIP,TAC1,NPY
GO: Biological Process	GO:0010255	glucose mediated signaling pathway	0.001951	1	0.3172	1	3	5	ADCY8,GCK,NKX6-1
GO: Biological Process	GO:0031280	negative regulation of cyclase activity	0.001951	1	0.3172	1	3	5	ADGRV1,GALR1,NPR3
GO: Biological Process	GO:2000848	positive regulation of corticosteroid hormone secretion	0.001951	1	0.3172	1	3	5	GALR1,DAB2,TAC1
GO: Biological Process	GO:0010182	sugar mediated signaling pathway	0.001951	1	0.3172	1	3	5	ADCY8,GCK,NKX6-1
GO: Biological Process	GO:0048511	rhythmic process	0.002629	1	0.3706	1	17	135	NR2F6,MC3R,SCN1A,SCN9A,OPN5,NCOA2,PPP1CB,ZFHX3,MAPK10,IL6,GABRB3,PTGER4,C3orf70,NPY,DPYD,ENOX1,RORB
GO: Biological Process	GO:0016052	carbohydrate catabolic process	0.002863	1	0.3706	1	7	33	HK1,SCN1A,PPP1CB,IFNG,FUT9,GCK,GK2
GO: Biological Process	GO:0060074	synapse maturation	0.002986	1	0.3706	1	4	11	CLSTN1,C1QL2,RELN,ADGRB3
GO: Biological Process	GO:0050832	defense response to fungus	0.003357	1	0.3706	1	5	18	VIP,ARG1,CLEC4D,TAC1,NPY
GO: Biological Process	GO:0044794	positive regulation by host of viral process	0.003729	1	0.3706	1	3	6	VAPB,CEACAM5,IFNG
GO: Biological Process	GO:2000622	regulation of nuclear-transcribed mRNA catabolic process, nonsense-mediated decay	0.003729	1	0.3706	1	3	6	MAGOH,PABPC1,MAGOHB
GO: Biological Process	GO:0043153	entrainment of circadian clock by photoperiod	0.003729	1	0.3706	1	3	6	NR2F6,OPN5,PPP1CB
GO: Biological Process	GO:0006681	galactosylceramide metabolic process	0.003829	1	0.3706	1	2	2	UGT8,GALC
GO: Biological Process	GO:0006677	glycosylceramide metabolic process	0.003829	1	0.3706	1	2	2	UGT8,GALC
GO: Biological Process	GO:0035938	estradiol secretion	0.003829	1	0.3706	1	2	2	IL6,CYP19A1
GO: Biological Process	GO:0070235	regulation of activation-induced cell death of T cells	0.003829	1	0.3706	1	2	2	CEACAM5,GPAM
GO: Biological Process	GO:0007538	primary sex determination	0.003829	1	0.3706	1	2	2	MAP3K4,CYP19A1
GO: Biological Process	GO:0061072	iris morphogenesis	0.003829	1	0.3706	1	2	2	PITX2,WNT2
GO: Biological Process	GO:2000866	positive regulation of estradiol secretion	0.003829	1	0.3706	1	2	2	IL6,CYP19A1
GO: Biological Process	GO:2000864	regulation of estradiol secretion	0.003829	1	0.3706	1	2	2	IL6,CYP19A1
GO: Biological Process	GO:0018992	germ-line sex determination	0.003829	1	0.3706	1	2	2	MAP3K4,CYP19A1
GO: Biological Process	GO:0061737	leukotriene signaling pathway	0.003829	1	0.3706	1	2	2	CYSLTR1,RGS1
GO: Biological Process	GO:0090277	positive regulation of peptide hormone secretion	0.004039	1	0.3818	1	8	44	ADCY8,PEX5L,SLC2A2,GCK,ISL1,PTGER4,NKX6-1,NPY
GO: Biological Process	GO:0002793	positive regulation of peptide secretion	0.005359	1	0.4858	1	8	46	ADCY8,PEX5L,SLC2A2,GCK,ISL1,PTGER4,NKX6-1,NPY
GO: Biological Process	GO:0060986	endocrine hormone secretion	0.00541	1	0.4858	1	6	28	PEX5L,IL6,GALR1,CYP19A1,DAB2,TAC1
GO: Biological Process	GO:0051047	positive regulation of secretion	0.005497	1	0.4858	1	16	133	ADCY8,VIP,PEX5L,SLC2A2,IFNG,IL6,PRL,GALR1,CYP19A1,DAB2,GCK,ISL1,PTGER4,TAC1,NKX6-1,NPY
GO: Biological Process	GO:0043266	regulation of potassium ion transport	0.006132	1	0.4948	1	8	47	KCNIP1,KCNE4,AKAP7,VIP,DPP10,KCNIP4,GCK,KCNAB1
GO: Biological Process	GO:1903532	positive regulation of secretion by cell	0.006256	1	0.4948	1	15	123	ADCY8,VIP,PEX5L,SLC2A2,IFNG,IL6,GALR1,CYP19A1,DAB2,GCK,ISL1,PTGER4,TAC1,NKX6-1,NPY
GO: Biological Process	GO:0046883	regulation of hormone secretion	0.00726	1	0.4948	1	15	125	PDE1C,ADCY8,PEX5L,SLC2A2,IFNG,IL6,GALR1,CYP19A1,DAB2,GCK,ISL1,PTGER4,TAC1,NKX6-1,NPY
GO: Biological Process	GO:0032652	regulation of interleukin-1 production	0.007576	1	0.4948	1	7	39	CEACAM5,HK1,LILRA5,IFNG,IL6,ISL1,PTGER4
GO: Biological Process	GO:0030072	peptide hormone secretion	0.007663	1	0.4948	1	14	114	PDE1C,ADCY8,VIP,PEX5L,SLC2A2,IFNG,IL6,GCK,ISL1,PTGER4,NKX6-1,NPY,PCLO,SMAD2
GO: Biological Process	GO:0072575	epithelial cell proliferation involved in liver morphogenesis	0.007851	1	0.4948	1	4	14	CEACAM5,WNT2,IFNG,IL6
GO: Biological Process	GO:0072574	hepatocyte proliferation	0.007851	1	0.4948	1	4	14	CEACAM5,WNT2,IFNG,IL6
GO: Biological Process	GO:0000184	nuclear-transcribed mRNA catabolic process, nonsense-mediated decay	0.007851	1	0.4948	1	4	14	MAGOH,DCP2,PABPC1,MAGOHB
GO: Biological Process	GO:0050795	regulation of behavior	0.007927	1	0.4948	1	8	49	CEACAM5,MC3R,SCN1A,ZFHX3,IL6,RELN,PTGER4,NPY
GO: Biological Process	GO:0007416	synapse assembly	0.008268	1	0.4948	1	14	115	CHODL,TNC,CLSTN1,C1QL2,CBLN4,NRG3,GABRA2,GABRB3,RELN,ADGRB3,LRRTM3,KIRREL3,PTPN13,PCLO
GO: Biological Process	GO:0006664	glycolipid metabolic process	0.00847	1	0.4948	1	5	22	PIGN,UGT8,FUT9,SMPD1,GALC
GO: Biological Process	GO:0010718	positive regulation of epithelial to mesenchymal transition	0.00847	1	0.4948	1	5	22	JAG1,IL6,DAB2,ISL1,SMAD2
GO: Biological Process	GO:0032731	positive regulation of interleukin-1 beta production	0.00847	1	0.4948	1	5	22	HK1,LILRA5,IFNG,IL6,ISL1
GO: Biological Process	GO:0071300	cellular response to retinoic acid	0.00847	1	0.4948	1	5	22	WNT2,BRINP2,TEAD1,RORB,EPHA3
GO: Biological Process	GO:0048662	negative regulation of smooth muscle cell proliferation	0.00847	1	0.4948	1	5	22	VIP,IFNG,PRKG1,IL15,NPR3
GO: Biological Process	GO:0006949	syncytium formation	0.00909	1	0.4948	1	6	31	CD109,PITX2,CYP19A1,ADGRB3,DOCK1,TMEM182
GO: Biological Process	GO:0016042	lipid catabolic process	0.009148	1	0.4948	1	11	82	LDAH,PLCL1,CLPSL2,UGT1A9,PPT1,PLCXD3,SMPD1,GALC,CYP19A1,HAO2,PLCE1
GO: Biological Process	GO:0009649	entrainment of circadian clock	0.009541	1	0.4948	1	3	8	NR2F6,OPN5,PPP1CB
GO: Biological Process	GO:0017121	plasma membrane phospholipid scrambling	0.009541	1	0.4948	1	3	8	PLSCR5,XKR4,ANO4
GO: Biological Process	GO:1902259	regulation of delayed rectifier potassium channel activity	0.009541	1	0.4948	1	3	8	KCNE4,AKAP7,KCNAB1
GO: Biological Process	GO:0030149	sphingolipid catabolic process	0.009541	1	0.4948	1	3	8	PPT1,SMPD1,GALC
GO: Biological Process	GO:1902004	positive regulation of amyloid-beta formation	0.009541	1	0.4948	1	3	8	IFNG,SLC2A13,LRRTM3
GO: Biological Process	GO:0045662	negative regulation of myoblast differentiation	0.009541	1	0.4948	1	3	8	ZFHX3,PRL,TMEM182
GO: Biological Process	GO:0002790	peptide secretion	0.009593	1	0.4948	1	14	117	PDE1C,ADCY8,VIP,PEX5L,SLC2A2,IFNG,IL6,GCK,ISL1,PTGER4,NKX6-1,NPY,PCLO,SMAD2
GO: Biological Process	GO:0032612	interleukin-1 production	0.009997	1	0.4948	1	7	41	CEACAM5,HK1,LILRA5,IFNG,IL6,ISL1,PTGER4
GO: Biological Process	GO:0048524	positive regulation of viral process	0.01021	1	0.4948	1	4	15	VAPB,TMPRSS4,PABPC1,SMPD1
GO: Biological Process	GO:1903509	liposaccharide metabolic process	0.0103	1	0.4948	1	5	23	PIGN,UGT8,FUT9,SMPD1,GALC
GO: Biological Process	GO:0006651	diacylglycerol biosynthetic process	0.01035	1	0.4948	1	2	3	GPAM,PLCE1
GO: Biological Process	GO:1903651	positive regulation of cytoplasmic transport	0.01035	1	0.4948	1	2	3	MAP2,DAB2
GO: Biological Process	GO:0071492	cellular response to UV-A	0.01035	1	0.4948	1	2	3	OPN5,MME
GO: Biological Process	GO:0044743	protein transmembrane import into intracellular organelle	0.01035	1	0.4948	1	2	3	DNAJC19,PEX5L
GO: Biological Process	GO:1904059	regulation of locomotor rhythm	0.01035	1	0.4948	1	2	3	SCN1A,ZFHX3
GO: Biological Process	GO:0032815	negative regulation of natural killer cell activation	0.01035	1	0.4948	1	2	3	CLNK,PGLYRP4
GO: Biological Process	GO:0006013	mannose metabolic process	0.01035	1	0.4948	1	2	3	HK1,GCK
GO: Biological Process	GO:2000851	positive regulation of glucocorticoid secretion	0.01035	1	0.4948	1	2	3	GALR1,TAC1
GO: Biological Process	GO:0015755	fructose transmembrane transport	0.01035	1	0.4948	1	2	3	SLC2A9,SLC2A2
GO: Biological Process	GO:0006072	glycerol-3-phosphate metabolic process	0.01035	1	0.4948	1	2	3	GPAM,GK2
GO: Biological Process	GO:0019374	galactolipid metabolic process	0.01035	1	0.4948	1	2	3	UGT8,GALC
GO: Biological Process	GO:0055009	atrial cardiac muscle tissue morphogenesis	0.01035	1	0.4948	1	2	3	PITX2,WNT2
GO: Biological Process	GO:0042531	positive regulation of tyrosine phosphorylation of STAT protein	0.01239	1	0.5734	1	5	24	IFNG,IL6,IL15,ISL1,PTGER4
GO: Biological Process	GO:0015833	peptide transport	0.01274	1	0.5734	1	14	121	PDE1C,ADCY8,VIP,PEX5L,SLC2A2,IFNG,IL6,GCK,ISL1,PTGER4,NKX6-1,NPY,PCLO,SMAD2
GO: Biological Process	GO:0006687	glycosphingolipid metabolic process	0.01298	1	0.5734	1	4	16	UGT8,FUT9,SMPD1,GALC
GO: Biological Process	GO:0050802	circadian sleep/wake cycle, sleep	0.01298	1	0.5734	1	4	16	IL6,GABRB3,PTGER4,NPY
GO: Biological Process	GO:0043470	regulation of carbohydrate catabolic process	0.01298	1	0.5734	1	4	16	SCN1A,PPP1CB,IFNG,GCK
GO: Biological Process	GO:0050435	amyloid-beta metabolic process	0.01298	1	0.5734	1	4	16	MME,IFNG,SLC2A13,LRRTM3
GO: Biological Process	GO:0042447	hormone catabolic process	0.01368	1	0.5734	1	3	9	MME,UGT1A9,CYP19A1
GO: Biological Process	GO:0120255	olefinic compound biosynthetic process	0.01368	1	0.5734	1	3	9	PRL,CYP19A1,DAB2
GO: Biological Process	GO:0046466	membrane lipid catabolic process	0.01368	1	0.5734	1	3	9	PPT1,SMPD1,GALC
GO: Biological Process	GO:1902993	positive regulation of amyloid precursor protein catabolic process	0.01368	1	0.5734	1	3	9	IFNG,SLC2A13,LRRTM3
GO: Biological Process	GO:0045779	negative regulation of bone resorption	0.01368	1	0.5734	1	3	9	CEACAM5,IL6,CYP19A1
GO: Biological Process	GO:2000846	regulation of corticosteroid hormone secretion	0.01368	1	0.5734	1	3	9	GALR1,DAB2,TAC1
GO: Biological Process	GO:0042886	amide transport	0.01404	1	0.58	1	16	147	PDE1C,ADCY8,VIP,PEX5L,SLC1A6,SLC2A2,IFNG,IL6,GCK,ISL1,PTGER4,NKX6-1,NPY,SLC17A6,PCLO,SMAD2
GO: Biological Process	GO:0098656	monoatomic anion transmembrane transport	0.01412	1	0.58	1	8	54	HK1,SLC1A6,SLC26A7,GABRA2,GABRB3,GABRG1,SLC17A6,ANO4
GO: Biological Process	GO:0009620	response to fungus	0.01475	1	0.5937	1	5	25	VIP,ARG1,CLEC4D,TAC1,NPY
GO: Biological Process	GO:0043467	regulation of generation of precursor metabolites and energy	0.01475	1	0.5937	1	5	25	SCN1A,PPP1CB,IFNG,TMEM135,GCK
GO: Biological Process	GO:0007214	gamma-aminobutyric acid signaling pathway	0.01619	1	0.5937	1	4	17	PLCL1,GABRA2,GABRB3,GABRG1
GO: Biological Process	GO:0072576	liver morphogenesis	0.01619	1	0.5937	1	4	17	CEACAM5,WNT2,IFNG,IL6
GO: Biological Process	GO:1900271	regulation of long-term synaptic potentiation	0.01619	1	0.5937	1	4	17	ADCY8,MME,RELN,CALB1
GO: Biological Process	GO:0007616	long-term memory	0.01619	1	0.5937	1	4	17	ADCY8,RELN,TAC1,CALB1
GO: Biological Process	GO:1905954	positive regulation of lipid localization	0.0164	1	0.5937	1	6	35	IL6,GALR1,CYP19A1,TMEM135,DAB2,TAC1
GO: Biological Process	GO:0001889	liver development	0.01647	1	0.5937	1	11	89	CEACAM5,JAG1,VWF,WNT2,UGT1A9,SLC2A2,PPP1CB,ARG1,IFNG,MAPK10,IL6
GO: Biological Process	GO:0032732	positive regulation of interleukin-1 production	0.01739	1	0.5937	1	5	26	HK1,LILRA5,IFNG,IL6,ISL1
GO: Biological Process	GO:0140353	lipid export from cell	0.01739	1	0.5937	1	5	26	IL6,GALR1,CYP19A1,DAB2,TAC1
GO: Biological Process	GO:0035930	corticosteroid hormone secretion	0.01869	1	0.5937	1	3	10	GALR1,DAB2,TAC1
GO: Biological Process	GO:0032094	response to food	0.01869	1	0.5937	1	3	10	CLPSL2,TMEM135,NPY
GO: Biological Process	GO:0032660	regulation of interleukin-17 production	0.01869	1	0.5937	1	3	10	IFNG,IL6,IL15
GO: Biological Process	GO:1904862	inhibitory synapse assembly	0.01869	1	0.5937	1	3	10	CBLN4,GABRA2,GABRB3
GO: Biological Process	GO:0032620	interleukin-17 production	0.01869	1	0.5937	1	3	10	IFNG,IL6,IL15
GO: Biological Process	GO:0019320	hexose catabolic process	0.01869	1	0.5937	1	3	10	HK1,FUT9,GCK
GO: Biological Process	GO:0046851	negative regulation of bone remodeling	0.01869	1	0.5937	1	3	10	CEACAM5,IL6,CYP19A1
GO: Biological Process	GO:0050830	defense response to Gram-positive bacterium	0.01872	1	0.5937	1	6	36	VIP,IFNG,IL6,TAC1,NPY,PGLYRP4
GO: Biological Process	GO:0032927	positive regulation of activin receptor signaling pathway	0.01985	1	0.5937	1	2	4	SYNJ2BP,SMAD2
GO: Biological Process	GO:0030322	stabilization of membrane potential	0.01985	1	0.5937	1	2	4	KCNK9,KCNK12
GO: Biological Process	GO:1903817	negative regulation of voltage-gated potassium channel activity	0.01985	1	0.5937	1	2	4	KCNE4,KCNAB1
GO: Biological Process	GO:0006703	estrogen biosynthetic process	0.01985	1	0.5937	1	2	4	PRL,CYP19A1
GO: Biological Process	GO:0075294	positive regulation by symbiont of entry into host	0.01985	1	0.5937	1	2	4	TMPRSS4,SMPD1
GO: Biological Process	GO:0003310	pancreatic A cell differentiation	0.01985	1	0.5937	1	2	4	ISL1,NKX6-1
GO: Biological Process	GO:0048268	clathrin coat assembly	0.01985	1	0.5937	1	2	4	DAB2,FCHO1
GO: Biological Process	GO:0070141	response to UV-A	0.01985	1	0.5937	1	2	4	OPN5,MME
GO: Biological Process	GO:2000298	regulation of Rho-dependent protein serine/threonine kinase activity	0.01985	1	0.5937	1	2	4	CHORDC1,DAB2
GO: Biological Process	GO:0060033	anatomical structure regression	0.01985	1	0.5937	1	2	4	OPN5,SLC17A6
GO: Biological Process	GO:1902260	negative regulation of delayed rectifier potassium channel activity	0.01985	1	0.5937	1	2	4	KCNE4,KCNAB1
GO: Biological Process	GO:0044828	negative regulation by host of viral genome replication	0.01985	1	0.5937	1	2	4	VAPB,CEACAM5
GO: Biological Process	GO:0046598	positive regulation of viral entry into host cell	0.01985	1	0.5937	1	2	4	TMPRSS4,SMPD1
GO: Biological Process	GO:0071377	cellular response to glucagon stimulus	0.01985	1	0.5937	1	2	4	ADCY8,ARG1
GO: Biological Process	GO:1990384	hyaloid vascular plexus regression	0.01985	1	0.5937	1	2	4	OPN5,SLC17A6
GO: Biological Process	GO:0006924	activation-induced cell death of T cells	0.01985	1	0.5937	1	2	4	CEACAM5,GPAM
GO: Biological Process	GO:0022410	circadian sleep/wake cycle process	0.01986	1	0.5937	1	4	18	IL6,GABRB3,PTGER4,NPY
GO: Biological Process	GO:0062149	detection of stimulus involved in sensory perception of pain	0.01986	1	0.5937	1	4	18	NR2F6,SCN1A,SCN9A,TAC1
GO: Biological Process	GO:0099505	regulation of presynaptic membrane potential	0.01986	1	0.5937	1	4	18	SCN1A,GABRA2,KCNA4,GRIA3
GO: Biological Process	GO:0051932	synaptic transmission, GABAergic	0.02033	1	0.5989	1	5	27	PLCL1,GABRA2,GABRB3,GABRG1,TAC1
GO: Biological Process	GO:0003197	endocardial cushion development	0.02033	1	0.5989	1	5	27	JAG1,MSX2,ISL1,SMAD2,EPHA3
GO: Biological Process	GO:0061008	hepaticobiliary system development	0.0207	1	0.6053	1	11	92	CEACAM5,JAG1,VWF,WNT2,UGT1A9,SLC2A2,PPP1CB,ARG1,IFNG,MAPK10,IL6
GO: Biological Process	GO:0010717	regulation of epithelial to mesenchymal transition	0.02126	1	0.6085	1	6	37	JAG1,IL6,DAB2,ISL1,SMAD2,EPHA3
GO: Biological Process	GO:0019226	transmission of nerve impulse	0.02126	1	0.6085	1	6	37	SCN1A,SCN7A,SCN9A,IFNG,IL6,RGS21
GO: Biological Process	GO:1901379	regulation of potassium ion transmembrane transport	0.02126	1	0.6085	1	6	37	KCNIP1,KCNE4,AKAP7,DPP10,KCNIP4,KCNAB1
GO: Biological Process	GO:0007009	plasma membrane organization	0.02293	1	0.6406	1	7	48	PLSCR5,XKR4,TMEFF2,COLEC12,SMPD1,ASAP1,ANO4
GO: Biological Process	GO:0070665	positive regulation of leukocyte proliferation	0.02327	1	0.6406	1	8	59	CEACAM5,GPAM,IFNG,IL5RA,IL6,IL7,IL15,TAC1
GO: Biological Process	GO:0019098	reproductive behavior	0.02357	1	0.6406	1	5	28	NCOA2,VIP,PRL,GABRB3,TAC1
GO: Biological Process	GO:0050886	endocrine process	0.02401	1	0.6406	1	6	38	PEX5L,IL6,GALR1,CYP19A1,DAB2,TAC1
GO: Biological Process	GO:0010738	regulation of protein kinase A signaling	0.02458	1	0.6406	1	3	11	ADGRV1,AKAP7,TCIM
GO: Biological Process	GO:0003338	metanephros morphogenesis	0.02458	1	0.6406	1	3	11	SALL1,FRAS1,CALB1
GO: Biological Process	GO:0043457	regulation of cellular respiration	0.02458	1	0.6406	1	3	11	SCN1A,IFNG,TMEM135
GO: Biological Process	GO:0090330	regulation of platelet aggregation	0.02458	1	0.6406	1	3	11	CEACAM5,PRKG1,IL6
GO: Biological Process	GO:1900273	positive regulation of long-term synaptic potentiation	0.02458	1	0.6406	1	3	11	ADCY8,MME,RELN
GO: Biological Process	GO:0042832	defense response to protozoan	0.02458	1	0.6406	1	3	11	ARG1,IFNG,IL6
GO: Biological Process	GO:0090505	epiboly involved in wound healing	0.02458	1	0.6406	1	3	11	CEACAM5,TMEFF2,MSX2
GO: Biological Process	GO:0046365	monosaccharide catabolic process	0.02458	1	0.6406	1	3	11	HK1,FUT9,GCK
GO: Biological Process	GO:0050965	detection of temperature stimulus involved in sensory perception of pain	0.02458	1	0.6406	1	3	11	NR2F6,SCN9A,TAC1
GO: Biological Process	GO:0044319	wound healing, spreading of cells	0.02458	1	0.6406	1	3	11	CEACAM5,TMEFF2,MSX2
GO: Biological Process	GO:0022612	gland morphogenesis	0.02551	1	0.6568	1	8	60	CEACAM5,TNC,WNT2,ARG1,IFNG,MSX2,NRG3,IL6
GO: Biological Process	GO:1903039	positive regulation of leukocyte cell-cell adhesion	0.02553	1	0.6568	1	10	83	CEACAM5,GPAM,IFNG,SKAP1,IL6,IL7,IL15,FCHO1,VNN1,SKINT1L
GO: Biological Process	GO:0140253	cell-cell fusion	0.02713	1	0.6609	1	5	29	CD109,PITX2,ADGRB3,DOCK1,TMEM182
GO: Biological Process	GO:0042509	regulation of tyrosine phosphorylation of STAT protein	0.02713	1	0.6609	1	5	29	IFNG,IL6,IL15,ISL1,PTGER4
GO: Biological Process	GO:0032370	positive regulation of lipid transport	0.02713	1	0.6609	1	5	29	IL6,GALR1,CYP19A1,DAB2,TAC1
GO: Biological Process	GO:0000768	syncytium formation by plasma membrane fusion	0.02713	1	0.6609	1	5	29	CD109,PITX2,ADGRB3,DOCK1,TMEM182
GO: Biological Process	GO:0006820	monoatomic anion transport	0.02789	1	0.6609	1	8	61	HK1,SLC1A6,SLC26A7,GABRA2,GABRB3,GABRG1,SLC17A6,ANO4
GO: Biological Process	GO:0006643	membrane lipid metabolic process	0.02811	1	0.6609	1	7	50	PIGN,UGT8,PPT1,AGMO,FUT9,SMPD1,GALC
GO: Biological Process	GO:0042745	circadian sleep/wake cycle	0.02863	1	0.6609	1	4	20	IL6,GABRB3,PTGER4,NPY
GO: Biological Process	GO:0006096	glycolytic process	0.02863	1	0.6609	1	4	20	HK1,SCN1A,IFNG,GCK
GO: Biological Process	GO:0055078	sodium ion homeostasis	0.02863	1	0.6609	1	4	20	MC3R,SCN7A,PTGER4,TAC1
GO: Biological Process	GO:0090276	regulation of peptide hormone secretion	0.02944	1	0.6609	1	11	97	PDE1C,ADCY8,PEX5L,SLC2A2,IFNG,IL6,GCK,ISL1,PTGER4,NKX6-1,NPY
GO: Biological Process	GO:1902476	chloride transmembrane transport	0.03023	1	0.6609	1	6	40	SLC26A7,GABRA2,GABRB3,GABRG1,SLC17A6,ANO4
GO: Biological Process	GO:0006090	pyruvate metabolic process	0.03102	1	0.6609	1	5	30	HK1,PDHA2,SCN1A,IFNG,GCK
GO: Biological Process	GO:0120178	steroid hormone biosynthetic process	0.03135	1	0.6609	1	3	12	PRL,CYP19A1,DAB2
GO: Biological Process	GO:0001562	response to protozoan	0.03135	1	0.6609	1	3	12	ARG1,IFNG,IL6
GO: Biological Process	GO:0008210	estrogen metabolic process	0.03135	1	0.6609	1	3	12	UGT1A9,PRL,CYP19A1
GO: Biological Process	GO:0042181	ketone biosynthetic process	0.03135	1	0.6609	1	3	12	PRL,CYP19A1,DAB2
GO: Biological Process	GO:0046885	regulation of hormone biosynthetic process	0.03135	1	0.6609	1	3	12	PRL,CYP19A1,DAB2
GO: Biological Process	GO:0052646	alditol phosphate metabolic process	0.03178	1	0.6609	1	2	5	GPAM,GK2
GO: Biological Process	GO:0048242	epinephrine secretion	0.03178	1	0.6609	1	2	5	VIP,GCK
GO: Biological Process	GO:0014060	regulation of epinephrine secretion	0.03178	1	0.6609	1	2	5	VIP,GCK
GO: Biological Process	GO:0097264	self proteolysis	0.03178	1	0.6609	1	2	5	ADGRV1,CASP12
GO: Biological Process	GO:0042747	circadian sleep/wake cycle, REM sleep	0.03178	1	0.6609	1	2	5	GABRB3,PTGER4
GO: Biological Process	GO:2000551	regulation of T-helper 2 cell cytokine production	0.03178	1	0.6609	1	2	5	ARG1,IL6
GO: Biological Process	GO:2000849	regulation of glucocorticoid secretion	0.03178	1	0.6609	1	2	5	GALR1,TAC1
GO: Biological Process	GO:0030856	regulation of epithelial cell differentiation	0.03312	1	0.6609	1	8	63	CEACAM5,CD109,SALL1,JAG1,IFNG,MSX2,NKX6-1,SKINT1L
GO: Biological Process	GO:0090087	regulation of peptide transport	0.03359	1	0.6609	1	11	99	PDE1C,ADCY8,PEX5L,SLC2A2,IFNG,IL6,GCK,ISL1,PTGER4,NKX6-1,NPY
GO: Biological Process	GO:0002791	regulation of peptide secretion	0.03359	1	0.6609	1	11	99	PDE1C,ADCY8,PEX5L,SLC2A2,IFNG,IL6,GCK,ISL1,PTGER4,NKX6-1,NPY
GO: Biological Process	GO:0030879	mammary gland development	0.0337	1	0.6609	1	6	41	WNT2,ARG1,MSX2,NRG3,PRL,CYP19A1
GO: Biological Process	GO:0030857	negative regulation of epithelial cell differentiation	0.03375	1	0.6609	1	4	21	SALL1,JAG1,IFNG,MSX2
GO: Biological Process	GO:0050870	positive regulation of T cell activation	0.03401	1	0.6609	1	9	75	CEACAM5,GPAM,IFNG,IL6,IL7,IL15,FCHO1,VNN1,SKINT1L
GO: Biological Process	GO:0045453	bone resorption	0.03524	1	0.6609	1	5	31	CEACAM5,IL6,IL7,CYP19A1,PTGER4
GO: Biological Process	GO:0032651	regulation of interleukin-1 beta production	0.03524	1	0.6609	1	5	31	HK1,LILRA5,IFNG,IL6,ISL1
GO: Biological Process	GO:0000956	nuclear-transcribed mRNA catabolic process	0.03524	1	0.6609	1	5	31	MAGOH,XRN2,DCP2,PABPC1,MAGOHB
GO: Biological Process	GO:0007260	tyrosine phosphorylation of STAT protein	0.03524	1	0.6609	1	5	31	IFNG,IL6,IL15,ISL1,PTGER4
GO: Biological Process	GO:0045807	positive regulation of endocytosis	0.03729	1	0.6609	1	7	53	SYNJ2BP,FPR3,IFNG,PPT1,SMPD1,IL15,DAB2
GO: Biological Process	GO:0051962	positive regulation of nervous system development	0.03748	1	0.6609	1	13	126	MME,CHODL,TNC,WNT2,CLSTN1,IFNG,IL6,PRL,RELN,CYSLTR1,ADGRB3,LRRTM3,NKX6-1
GO: Biological Process	GO:0042742	defense response to bacterium	0.03813	1	0.6609	1	11	101	COLEC12,DEFB110,VIP,FPR3,IFNG,CLEC4D,IL6,ASAP1,TAC1,NPY,PGLYRP4
GO: Biological Process	GO:0045664	regulation of neuron differentiation	0.03813	1	0.6609	1	11	101	SALL1,JAG1,IFNG,FEZF1,BRINP2,CDK5RAP2,ZFHX3,IL6,RELN,ISL1,NKX6-1
GO: Biological Process	GO:0050806	positive regulation of synaptic transmission	0.03897	1	0.6609	1	8	65	ADCY8,MME,CLSTN1,IFNG,RELN,PTGER4,TAC1,CALB1
GO: Biological Process	GO:0010661	positive regulation of muscle cell apoptotic process	0.039	1	0.6609	1	3	13	IFNG,CASP12,FNDC1
GO: Biological Process	GO:0001878	response to yeast	0.039	1	0.6609	1	3	13	VIP,TAC1,NPY
GO: Biological Process	GO:0046460	neutral lipid biosynthetic process	0.039	1	0.6609	1	3	13	GPAM,AGMO,PLCE1
GO: Biological Process	GO:0046463	acylglycerol biosynthetic process	0.039	1	0.6609	1	3	13	GPAM,AGMO,PLCE1
GO: Biological Process	GO:0032885	regulation of polysaccharide biosynthetic process	0.039	1	0.6609	1	3	13	PPP1CB,GCK,PTGER4
GO: Biological Process	GO:0008207	C21-steroid hormone metabolic process	0.039	1	0.6609	1	3	13	PRL,CYP19A1,DAB2
GO: Biological Process	GO:0034205	amyloid-beta formation	0.039	1	0.6609	1	3	13	IFNG,SLC2A13,LRRTM3
GO: Biological Process	GO:1902003	regulation of amyloid-beta formation	0.039	1	0.6609	1	3	13	IFNG,SLC2A13,LRRTM3
GO: Biological Process	GO:0050961	detection of temperature stimulus involved in sensory perception	0.039	1	0.6609	1	3	13	NR2F6,SCN9A,TAC1
GO: Biological Process	GO:0043903	regulation of biological process involved in symbiotic interaction	0.039	1	0.6609	1	3	13	TMPRSS4,ARG1,SMPD1
GO: Biological Process	GO:0050829	defense response to Gram-negative bacterium	0.03979	1	0.6609	1	5	32	VIP,IFNG,IL6,TAC1,NPY
GO: Biological Process	GO:0032946	positive regulation of mononuclear cell proliferation	0.04074	1	0.6609	1	7	54	CEACAM5,GPAM,IFNG,IL6,IL7,IL15,TAC1
GO: Biological Process	GO:0050671	positive regulation of lymphocyte proliferation	0.04074	1	0.6609	1	7	54	CEACAM5,GPAM,IFNG,IL6,IL7,IL15,TAC1
GO: Biological Process	GO:0098661	inorganic anion transmembrane transport	0.04138	1	0.6609	1	6	43	SLC26A7,GABRA2,GABRB3,GABRG1,SLC17A6,ANO4
GO: Biological Process	GO:0045621	positive regulation of lymphocyte differentiation	0.04138	1	0.6609	1	6	43	IFNG,IL6,IL7,IL15,VNN1,SKINT1L
GO: Biological Process	GO:0098739	import across plasma membrane	0.04214	1	0.6609	1	8	66	KCNK9,SCN1A,SCN7A,SCN9A,SLC1A6,ARG1,IFNG,SLC9A4
GO: Biological Process	GO:0001837	epithelial to mesenchymal transition	0.04214	1	0.6609	1	8	66	JAG1,WNT2,MSX2,IL6,DAB2,ISL1,SMAD2,EPHA3
GO: Biological Process	GO:1903037	regulation of leukocyte cell-cell adhesion	0.04384	1	0.6609	1	12	116	CEACAM5,GPAM,ARG1,IFNG,SKAP1,FUT9,IL6,IL7,IL15,FCHO1,VNN1,SKINT1L
GO: Biological Process	GO:0006109	regulation of carbohydrate metabolic process	0.04439	1	0.6609	1	7	55	SCN1A,NCOA2,PPP1CB,IFNG,IL6,GCK,PTGER4
GO: Biological Process	GO:0032024	positive regulation of insulin secretion	0.04469	1	0.6609	1	5	33	ADCY8,SLC2A2,GCK,ISL1,NKX6-1
GO: Biological Process	GO:0032611	interleukin-1 beta production	0.04469	1	0.6609	1	5	33	HK1,LILRA5,IFNG,IL6,ISL1
GO: Biological Process	GO:0015748	organophosphate ester transport	0.04469	1	0.6609	1	5	33	TNFAIP8L3,PLSCR5,XKR4,ANO4,SLC35B3
GO: Biological Process	GO:0035137	hindlimb morphogenesis	0.04548	1	0.6609	1	4	23	SALL1,PITX1,PITX2,MSX2
GO: Biological Process	GO:0030431	sleep	0.04548	1	0.6609	1	4	23	IL6,GABRB3,PTGER4,NPY
GO: Biological Process	GO:0019228	neuronal action potential	0.04548	1	0.6609	1	4	23	SCN1A,SCN7A,SCN9A,IFNG
GO: Biological Process	GO:0010739	positive regulation of protein kinase A signaling	0.04581	1	0.6609	1	2	6	ADGRV1,TCIM
GO: Biological Process	GO:0010727	negative regulation of hydrogen peroxide metabolic process	0.04581	1	0.6609	1	2	6	PRL,PTGER4
GO: Biological Process	GO:0035933	glucocorticoid secretion	0.04581	1	0.6609	1	2	6	GALR1,TAC1
GO: Biological Process	GO:0001781	neutrophil apoptotic process	0.04581	1	0.6609	1	2	6	IFNG,IL6
GO: Biological Process	GO:0006735	NADH regeneration	0.04581	1	0.6609	1	2	6	HK1,GCK
GO: Biological Process	GO:0042359	vitamin D metabolic process	0.04581	1	0.6609	1	2	6	IFNG,CALB1
GO: Biological Process	GO:1903649	regulation of cytoplasmic transport	0.04581	1	0.6609	1	2	6	MAP2,DAB2
GO: Biological Process	GO:1901017	negative regulation of potassium ion transmembrane transporter activity	0.04581	1	0.6609	1	2	6	KCNE4,KCNAB1
GO: Biological Process	GO:0045188	regulation of circadian sleep/wake cycle, non-REM sleep	0.04581	1	0.6609	1	2	6	IL6,PTGER4
GO: Biological Process	GO:0002082	regulation of oxidative phosphorylation	0.04581	1	0.6609	1	2	6	SCN1A,TMEM135
GO: Biological Process	GO:0035745	T-helper 2 cell cytokine production	0.04581	1	0.6609	1	2	6	ARG1,IL6
GO: Biological Process	GO:0046471	phosphatidylglycerol metabolic process	0.04581	1	0.6609	1	2	6	DNAJC19,GPAM
GO: Biological Process	GO:0044793	negative regulation by host of viral process	0.04581	1	0.6609	1	2	6	VAPB,CEACAM5
GO: Biological Process	GO:0010566	regulation of ketone biosynthetic process	0.04581	1	0.6609	1	2	6	PRL,DAB2
GO: Biological Process	GO:0042748	circadian sleep/wake cycle, non-REM sleep	0.04581	1	0.6609	1	2	6	IL6,PTGER4
GO: Biological Process	GO:0033762	response to glucagon	0.04581	1	0.6609	1	2	6	ADCY8,ARG1
GO: Biological Process	GO:0090331	negative regulation of platelet aggregation	0.04581	1	0.6609	1	2	6	CEACAM5,PRKG1
GO: Biological Process	GO:0033089	positive regulation of T cell differentiation in thymus	0.04581	1	0.6609	1	2	6	VNN1,SKINT1L
GO: Biological Process	GO:0046339	diacylglycerol metabolic process	0.04581	1	0.6609	1	2	6	GPAM,PLCE1
GO: Biological Process	GO:0006002	fructose 6-phosphate metabolic process	0.04581	1	0.6609	1	2	6	HK1,GCK
GO: Biological Process	GO:0006007	glucose catabolic process	0.04581	1	0.6609	1	2	6	HK1,GCK
GO: Biological Process	GO:0061621	canonical glycolysis	0.04581	1	0.6609	1	2	6	HK1,GCK
GO: Biological Process	GO:0031053	primary miRNA processing	0.04581	1	0.6609	1	2	6	IL6,SMAD2
GO: Biological Process	GO:0006907	pinocytosis	0.04581	1	0.6609	1	2	6	PPT1,DAB2
GO: Biological Process	GO:1903902	positive regulation of viral life cycle	0.04581	1	0.6609	1	2	6	TMPRSS4,SMPD1
GO: Biological Process	GO:0061718	glucose catabolic process to pyruvate	0.04581	1	0.6609	1	2	6	HK1,GCK
GO: Biological Process	GO:0045187	regulation of circadian sleep/wake cycle, sleep	0.04749	1	0.6609	1	3	14	IL6,PTGER4,NPY
GO: Biological Process	GO:0019731	antibacterial humoral response	0.04749	1	0.6609	1	3	14	VIP,TAC1,NPY
GO: Biological Process	GO:0042987	amyloid precursor protein catabolic process	0.04749	1	0.6609	1	3	14	IFNG,SLC2A13,LRRTM3
GO: Biological Process	GO:0032881	regulation of polysaccharide metabolic process	0.04749	1	0.6609	1	3	14	PPP1CB,GCK,PTGER4
GO: Biological Process	GO:0010575	positive regulation of vascular endothelial growth factor production	0.04749	1	0.6609	1	3	14	IL6,PRL,ISL1
GO: Biological Process	GO:1902991	regulation of amyloid precursor protein catabolic process	0.04749	1	0.6609	1	3	14	IFNG,SLC2A13,LRRTM3
GO: Biological Process	GO:0003228	atrial cardiac muscle tissue development	0.04749	1	0.6609	1	3	14	PITX2,WNT2,ISL1
GO: Biological Process	GO:2000516	positive regulation of CD4-positive, alpha-beta T cell activation	0.04749	1	0.6609	1	3	14	CEACAM5,IFNG,IL6
GO: Biological Process	GO:0060317	cardiac epithelial to mesenchymal transition	0.04749	1	0.6609	1	3	14	JAG1,WNT2,MSX2
GO: Biological Process	GO:0006110	regulation of glycolytic process	0.04749	1	0.6609	1	3	14	SCN1A,IFNG,GCK
GO: Biological Process	GO:0034104	negative regulation of tissue remodeling	0.04749	1	0.6609	1	3	14	CEACAM5,IL6,CYP19A1
GO: Biological Process	GO:0002286	T cell activation involved in immune response	0.04993	1	0.6609	1	5	34	CEACAM5,IFNG,CLEC4D,IL6,PTGER4
GO: Cellular Component	GO:0034702	monoatomic ion channel complex	0.0003393	0.1452	0.1004	0.6661	17	111	KCNIP1,KCNE4,SCN1A,SCN7A,SCN9A,DPP10,PEX5L,SLCO6A1,KCNIP4,GABRA2,GABRB3,GABRG1,KCNA4,KCNAB1,SLC17A6,GRIA3,CATSPERB
GO: Cellular Component	GO:1990351	transporter complex	0.0006632	0.2838	0.1004	0.6661	18	128	KCNIP1,KCNE4,SCN1A,SCN7A,SCN9A,DPP10,PEX5L,SLCO6A1,KCNIP4,GABRA2,GABRB3,GABRG1,TIMM8A,KCNA4,KCNAB1,SLC17A6,GRIA3,CATSPERB
GO: Cellular Component	GO:0034703	cation channel complex	0.0007035	0.3011	0.1004	0.6661	12	68	KCNIP1,KCNE4,SCN1A,SCN7A,SCN9A,DPP10,PEX5L,SLCO6A1,KCNIP4,KCNA4,KCNAB1,CATSPERB
GO: Cellular Component	GO:1902495	transmembrane transporter complex	0.001138	0.4872	0.1218	0.8085	17	123	KCNIP1,KCNE4,SCN1A,SCN7A,SCN9A,DPP10,PEX5L,SLCO6A1,KCNIP4,GABRA2,GABRB3,GABRG1,KCNA4,KCNAB1,SLC17A6,GRIA3,CATSPERB
GO: Cellular Component	GO:0035145	exon-exon junction complex	0.003923	1	0.2138	1	3	6	MAGOH,TDRD3,MAGOHB
GO: Cellular Component	GO:0001518	voltage-gated sodium channel complex	0.003923	1	0.2138	1	3	6	SCN1A,SCN7A,SCN9A
GO: Cellular Component	GO:0036128	CatSper complex	0.003972	1	0.2138	1	2	2	SLCO6A1,CATSPERB
GO: Cellular Component	GO:0008076	voltage-gated potassium channel complex	0.003996	1	0.2138	1	6	26	KCNIP1,KCNE4,DPP10,KCNIP4,KCNA4,KCNAB1
GO: Cellular Component	GO:0043198	dendritic shaft	0.00488	1	0.2263	1	6	27	MAP2,ZNF804A,KIRREL3,KCNA4,GRIA3,EXOC4
GO: Cellular Component	GO:0060076	excitatory synapse	0.005287	1	0.2263	1	7	36	ADCY8,SLC1A6,C1QL2,ADGRB3,SLC17A6,PCLO,GRIA3
GO: Cellular Component	GO:0005891	voltage-gated calcium channel complex	0.005935	1	0.2309	1	5	20	SCN1A,SCN7A,SCN9A,SLCO6A1,CATSPERB
GO: Cellular Component	GO:0000118	histone deacetylase complex	0.01086	1	0.3715	1	4	15	SALL1,ING3,HDAC9,ARID4B
GO: Cellular Component	GO:0043197	dendritic spine	0.01129	1	0.3715	1	10	72	TENM2,NCOA2,CLSTN1,CYP19A1,ANKS1B,ZNF804A,ASAP1,KCNA4,CALB1,GRIA3
GO: Cellular Component	GO:0034705	potassium channel complex	0.01343	1	0.3876	1	6	33	KCNIP1,KCNE4,DPP10,KCNIP4,KCNA4,KCNAB1
GO: Cellular Component	GO:0044309	neuron spine	0.01358	1	0.3876	1	10	74	TENM2,NCOA2,CLSTN1,CYP19A1,ANKS1B,ZNF804A,ASAP1,KCNA4,CALB1,GRIA3
GO: Cellular Component	GO:0071013	catalytic step 2 spliceosome	0.01719	1	0.4185	1	4	17	MAGOH,PABPC1,SNRPE,MAGOHB
GO: Cellular Component	GO:0098688	parallel fiber to Purkinje cell synapse	0.0196	1	0.4185	1	3	10	SLC1A6,PCLO,GRIA3
GO: Cellular Component	GO:0043195	terminal bouton	0.02027	1	0.4185	1	6	36	GABRB3,CYP19A1,NPY,CALB1,PCLO,GRIA3
GO: Cellular Component	GO:0150053	cerebellar climbing fiber to Purkinje cell synapse	0.02054	1	0.4185	1	2	4	C1QL2,ADGRB3
GO: Cellular Component	GO:0042101	T cell receptor complex	0.02054	1	0.4185	1	2	4	CEACAM5,SKAP1
GO: Cellular Component	GO:1990635	proximal dendrite	0.02054	1	0.4185	1	2	4	MAP2,KCNAB1
GO: Cellular Component	GO:0034704	calcium channel complex	0.02179	1	0.4239	1	5	27	SCN1A,SCN7A,SCN9A,SLCO6A1,CATSPERB
GO: Cellular Component	GO:0034706	sodium channel complex	0.02576	1	0.4594	1	3	11	SCN1A,SCN7A,SCN9A
GO: Cellular Component	GO:0043194	axon initial segment	0.02576	1	0.4594	1	3	11	MAP2,SCN1A,KCNA4
GO: Cellular Component	GO:0098686	hippocampal mossy fiber to CA3 synapse	0.03316	1	0.5273	1	5	30	ADCY8,AKAP7,C1QL2,ANKS1B,CALB1
GO: Cellular Component	GO:0070382	exocytic vesicle	0.04048	1	0.5273	1	10	88	KCNK9,MME,AKAP7,PPT1,SLC2A13,GABRA2,CYP19A1,KIRREL3,SLC17A6,EXOC4
GO: Cellular Component	GO:0043083	synaptic cleft	0.0408	1	0.5273	1	3	13	C1QL2,ADGRB3,GRIA3
GO: Cellular Component	GO:1902710	GABA receptor complex	0.0408	1	0.5273	1	3	13	GABRA2,GABRB3,GABRG1
GO: Cellular Component	GO:1902711	GABA-A receptor complex	0.0408	1	0.5273	1	3	13	GABRA2,GABRB3,GABRG1
