# Supplementary material for: Adolescent binge ethanol impacts H3K9me3-occupancy at synaptic genes and the regulation of oligodendrocyte development
Source: Front Mol Neurosci. 2024 May 22;17:1389100. doi: 10.3389/fnmol.2024.1389100 (PMC11150558; doi:10.3389/fnmol.2024.1389100)
Supplement: Supplementary file 9 [file Table_5.XLSX]

## Sheet: Supplemental Table 5_Female K9 
Supplemental Table 5: Gene ontology analysis for the 977 unique genes that showed differential trimethylation of H3K9 in the PFC after adolescent binge ethanol in females only, p < 0.05
Category	ID	Name	p-value	q-value Bonferroni	q-value FDR B&H	q-value FDR B&Y	Hit Count in Query List	Hit Count in Genome	Hit in Query List
GO: Molecular Function	GO:0016799	hydrolase activity, hydrolyzing N-glycosyl compounds	3.927e-05	0.04524	0.04524	0.3451	8	10	IL18RAP,MACROD2,IL1RAPL2,NEIL3,IL1RAPL1,TLR2,TLR4,IL1R1
GO: Molecular Function	GO:0050135	NAD(P)+ nucleosidase activity	0.0007465	0.8599	0.215	1	6	8	IL18RAP,IL1RAPL2,IL1RAPL1,TLR2,TLR4,IL1R1
GO: Molecular Function	GO:0003953	NAD+ nucleosidase activity	0.0007465	0.8599	0.215	1	6	8	IL18RAP,IL1RAPL2,IL1RAPL1,TLR2,TLR4,IL1R1
GO: Molecular Function	GO:0061809	NAD+ nucleotidase, cyclic ADP-ribose generating	0.0007465	0.8599	0.215	1	6	8	IL18RAP,IL1RAPL2,IL1RAPL1,TLR2,TLR4,IL1R1
GO: Molecular Function	GO:0016835	carbon-oxygen lyase activity	0.001329	1	0.2775	1	9	17	MAN1A1,ACO1,CA8,CDYL,EDEM1,PTPRG,NEIL3,GMDS,CA5B
GO: Molecular Function	GO:0033549	MAP kinase phosphatase activity	0.001445	1	0.2775	1	4	4	DUSP26,STYXL2,DUSP21,DUSP10
GO: Molecular Function	GO:0019213	deacetylase activity	0.003998	1	0.6076	1	6	10	NDST3,MIER2,MACROD2,HDAC8,SUDS3,NDST4
GO: Molecular Function	GO:0005004	GPI-linked ephrin receptor activity	0.004853	1	0.6076	1	4	5	NTRK3,EPHA4,EPHA5,EPHA7
GO: Molecular Function	GO:0005003	ephrin receptor activity	0.00702	1	0.6076	1	5	8	NTRK3,EPHA4,EPHA5,EPHA7,EPHA6
GO: Molecular Function	GO:0001653	peptide receptor activity	0.007184	1	0.6076	1	18	55	MC5R,SORCS1,AGTR1,AVPR1A,NMBR,F2RL3,OPRK1,OPRM1,NPSR1,SORCS3,MRGPRX2,TACR1,NPBWR1,PRLHR,GPR37,GRPR,GUCY2F,LHCGR
GO: Molecular Function	GO:0008528	G protein-coupled peptide receptor activity	0.007243	1	0.6076	1	17	51	MC5R,SORCS1,AGTR1,AVPR1A,NMBR,F2RL3,OPRK1,OPRM1,NPSR1,SORCS3,MRGPRX2,TACR1,NPBWR1,PRLHR,GPR37,GRPR,LHCGR
GO: Molecular Function	GO:0015020	glucuronosyltransferase activity	0.007443	1	0.6076	1	6	11	LARGE1,UGT1A5,UGT2A3,B3GAT1,UGT3A2,B3GAT2
GO: Molecular Function	GO:0051787	misfolded protein binding	0.007911	1	0.6076	1	3	3	DNAJB9,TMEM67,EDEM1
GO: Molecular Function	GO:0004925	prolactin receptor activity	0.007911	1	0.6076	1	3	3	OSMR,PRLR,IL13RA1
GO: Molecular Function	GO:0004985	G protein-coupled opioid receptor activity	0.007911	1	0.6076	1	3	3	OPRK1,OPRM1,NPBWR1
GO: Molecular Function	GO:0008066	glutamate receptor activity	0.01112	1	0.7046	1	7	15	GRIN3A,GRIA4,GRID2,GRIK1,GRIK2,GRM3,GRM7
GO: Molecular Function	GO:0004908	interleukin-1 receptor activity	0.01231	1	0.7046	1	4	6	IL18RAP,IL1RAPL2,IL1RAPL1,IL1R1
GO: Molecular Function	GO:0016811	hydrolase activity, acting on carbon-nitrogen (but not peptide) bonds, in linear amides	0.01384	1	0.7046	1	8	19	PGLYRP3,AGA,NDST3,MIER2,NGLY1,HDAC8,SUDS3,NDST4
GO: Molecular Function	GO:0004896	cytokine receptor activity	0.01783	1	0.7046	1	12	35	IL18RAP,OSMR,CCR5,PRLR,IL1RAPL2,CRLF2,GHR,IL1RAPL1,IL1R1,IL3RA,IL13RA1,CXCR4
GO: Molecular Function	GO:0008146	sulfotransferase activity	0.01944	1	0.7046	1	8	20	NDST3,HS6ST1,CHST9,UST,DSEL,SULT2A1,NDST4,CHST7
GO: Molecular Function	GO:0016836	hydro-lyase activity	0.01984	1	0.7046	1	6	13	ACO1,CA8,CDYL,PTPRG,GMDS,CA5B
GO: Molecular Function	GO:1990226	histone methyltransferase binding	0.02153	1	0.7046	1	3	4	PRDM1,RESF1,GATA3
GO: Molecular Function	GO:0004089	carbonate dehydratase activity	0.02153	1	0.7046	1	3	4	CA8,PTPRG,CA5B
GO: Molecular Function	GO:0008188	neuropeptide receptor activity	0.02244	1	0.7046	1	11	32	SORCS1,NMBR,OPRM1,NPSR1,SORCS3,MRGPRX2,TACR1,NPBWR1,PRLHR,GPR37,GRPR
GO: Molecular Function	GO:0004970	glutamate-gated receptor activity	0.02286	1	0.7046	1	5	10	GRIN3A,GRIA4,GRID2,GRIK1,GRIK2
GO: Molecular Function	GO:0005355	glucose transmembrane transporter activity	0.02456	1	0.7046	1	4	7	SLC45A1,SLC45A2,SLC5A1,SLC2A12
GO: Molecular Function	GO:0015149	hexose transmembrane transporter activity	0.02456	1	0.7046	1	4	7	SLC45A1,SLC45A2,SLC5A1,SLC2A12
GO: Molecular Function	GO:0015145	monosaccharide transmembrane transporter activity	0.02456	1	0.7046	1	4	7	SLC45A1,SLC45A2,SLC5A1,SLC2A12
GO: Molecular Function	GO:0005005	transmembrane-ephrin receptor activity	0.02456	1	0.7046	1	4	7	EPHA4,EPHA5,EPHA7,EPHA6
GO: Molecular Function	GO:0051119	sugar transmembrane transporter activity	0.02456	1	0.7046	1	4	7	SLC45A1,SLC45A2,SLC5A1,SLC2A12
GO: Molecular Function	GO:0016782	transferase activity, transferring sulphur-containing groups	0.02781	1	0.7046	1	9	25	NDST3,HS6ST1,CHST9,UST,SUGCT,DSEL,SULT2A1,NDST4,CHST7
GO: Molecular Function	GO:0016798	hydrolase activity, acting on glycosyl bonds	0.02782	1	0.7046	1	12	37	MAN1A1,IL18RAP,MACROD2,EDEM1,IL1RAPL2,MANEA,NEIL3,B3GAT1,IL1RAPL1,TLR2,TLR4,IL1R1
GO: Molecular Function	GO:0015026	coreceptor activity	0.03513	1	0.7046	1	8	22	ACVR2A,IL18RAP,NGFR,CCR5,RGMB,IGSF1,ITGB1,CXCR4
GO: Molecular Function	GO:0030544	Hsp70 protein binding	0.03571	1	0.7046	1	5	11	DNAJB9,PRKN,DNAJB6,HDAC8,GPR37
GO: Molecular Function	GO:0008194	UDP-glycosyltransferase activity	0.03955	1	0.7046	1	13	43	GXYLT1,LARGE1,UGT1A5,UGT2A3,B3GAT1,WDFY3,GALNT3,XYLT1,GALNT17,HAS2,UGT3A2,GALNTL6,B3GAT2
GO: Molecular Function	GO:0047184	1-acylglycerophosphocholine O-acyltransferase activity	0.04325	1	0.7046	1	2	2	LPCAT1,MBOAT1
GO: Molecular Function	GO:0000293	ferric-chelate reductase activity	0.04325	1	0.7046	1	2	2	STEAP4,STEAP1
GO: Molecular Function	GO:0140135	mechanosensitive monoatomic cation channel activity	0.04325	1	0.7046	1	2	2	NALF2,NALF1
GO: Molecular Function	GO:0008823	cupric reductase activity	0.04325	1	0.7046	1	2	2	STEAP4,STEAP1
GO: Molecular Function	GO:0047144	2-acylglycerol-3-phosphate O-acyltransferase activity	0.04325	1	0.7046	1	2	2	LPCAT1,MBOAT1
GO: Molecular Function	GO:0015157	oligosaccharide transmembrane transporter activity	0.04325	1	0.7046	1	2	2	SLC45A1,SLC45A2
GO: Molecular Function	GO:0015154	disaccharide transmembrane transporter activity	0.04325	1	0.7046	1	2	2	SLC45A1,SLC45A2
GO: Molecular Function	GO:0005354	galactose transmembrane transporter activity	0.04325	1	0.7046	1	2	2	SLC45A1,SLC5A1
GO: Molecular Function	GO:0050119	N-acetylglucosamine deacetylase activity	0.04325	1	0.7046	1	2	2	NDST3,NDST4
GO: Molecular Function	GO:0009669	sucrose:monoatomic cation symporter activity	0.04325	1	0.7046	1	2	2	SLC45A1,SLC45A2
GO: Molecular Function	GO:0140608	cysteine-type endopeptidase activator activity	0.04325	1	0.7046	1	2	2	CASP1,NLRP1
GO: Molecular Function	GO:0044654	starch alpha-glucosidase activity	0.04325	1	0.7046	1	2	2	MAN1A1,EDEM1
GO: Molecular Function	GO:0044653	dextrin alpha-glucosidase activity	0.04325	1	0.7046	1	2	2	MAN1A1,EDEM1
GO: Molecular Function	GO:0032027	myosin light chain binding	0.04325	1	0.7046	1	2	2	SPATA6,CXCR4
GO: Molecular Function	GO:0016837	carbon-oxygen lyase activity, acting on polysaccharides	0.04325	1	0.7046	1	2	2	MAN1A1,EDEM1
GO: Molecular Function	GO:0034481	chondroitin sulfotransferase activity	0.04325	1	0.7046	1	2	2	CHST9,CHST7
GO: Molecular Function	GO:0052851	ferric-chelate reductase (NADPH) activity	0.04325	1	0.7046	1	2	2	STEAP4,STEAP1
GO: Molecular Function	GO:0052859	glucan endo-1,4-beta-glucosidase activity	0.04325	1	0.7046	1	2	2	MAN1A1,EDEM1
GO: Molecular Function	GO:0004571	mannosyl-oligosaccharide 1,2-alpha-mannosidase activity	0.04325	1	0.7046	1	2	2	MAN1A1,EDEM1
GO: Molecular Function	GO:0008933	lytic transglycosylase activity	0.04325	1	0.7046	1	2	2	MAN1A1,EDEM1
GO: Molecular Function	GO:0005000	vasopressin receptor activity	0.04325	1	0.7046	1	2	2	AVPR1A,NPSR1
GO: Molecular Function	GO:0008515	sucrose transmembrane transporter activity	0.04325	1	0.7046	1	2	2	SLC45A1,SLC45A2
GO: Molecular Function	GO:0008506	sucrose:proton symporter activity	0.04325	1	0.7046	1	2	2	SLC45A1,SLC45A2
GO: Molecular Function	GO:0015269	calcium-activated potassium channel activity	0.04325	1	0.7046	1	2	2	KCNMB1,KCNN2
GO: Molecular Function	GO:0015016	[heparan sulfate]-glucosamine N-sulfotransferase activity	0.04325	1	0.7046	1	2	2	NDST3,NDST4
GO: Molecular Function	GO:0005041	low-density lipoprotein particle receptor activity	0.04325	1	0.7046	1	2	2	LRP1B,VLDLR
GO: Molecular Function	GO:0017017	MAP kinase tyrosine/serine/threonine phosphatase activity	0.04325	1	0.7046	1	2	2	DUSP21,DUSP10
GO: Molecular Function	GO:0061133	endopeptidase activator activity	0.04325	1	0.7046	1	2	2	CASP1,NLRP1
GO: Molecular Function	GO:0030228	lipoprotein particle receptor activity	0.04325	1	0.7046	1	2	2	LRP1B,VLDLR
GO: Molecular Function	GO:0034711	inhibin binding	0.04325	1	0.7046	1	2	2	ACVR2A,IGSF1
GO: Molecular Function	GO:0071558	histone H3K27me2/H3K27me3 demethylase activity	0.04325	1	0.7046	1	2	2	PHF8,KDM6A
GO: Molecular Function	GO:0016723	oxidoreductase activity, acting on metal ions, NAD or NADP as acceptor	0.04325	1	0.7046	1	2	2	STEAP4,STEAP1
GO: Molecular Function	GO:0042923	neuropeptide binding	0.04453	1	0.7046	1	7	19	OPRK1,OPRM1,MRGPRX2,NPBWR1,PRLHR,GPR37,GRPR
GO: Molecular Function	GO:0035197	siRNA binding	0.04587	1	0.7046	1	3	5	MBD2,ARB2A,FMR1
GO: Molecular Function	GO:0005402	carbohydrate:monoatomic cation symporter activity	0.04587	1	0.7046	1	3	5	SLC45A1,SLC45A2,SLC5A1
GO: Molecular Function	GO:0042834	peptidoglycan binding	0.04587	1	0.7046	1	3	5	PGLYRP3,TLR2,REG3G
GO: Molecular Function	GO:0016594	glycine binding	0.04587	1	0.7046	1	3	5	GRIN3A,GLRA2,GLRA3
GO: Molecular Function	GO:0001851	complement component C3b binding	0.04587	1	0.7046	1	3	5	CFH,CFHR1,VSIG4
GO: Molecular Function	GO:0031005	filamin binding	0.04587	1	0.7046	1	3	5	OPRM1,TMEM67,NEBL
GO: Molecular Function	GO:0140537	transcription regulator activator activity	0.04587	1	0.7046	1	3	5	AHR,MYC,PPARGC1A
GO: Biological Process	GO:0098742	cell-cell adhesion via plasma-membrane adhesion molecules	3.024e-07	0.001914	0.001914	0.01786	46	123	SLITRK1,PCDH19,ALCAM,CNTN5,CDH6,PCDH9,CDH9,CDH11,CDH13,CDH18,NRXN1,PCDHB1,PCDH18,FAT3,NECTIN3,PCDHB5,MDGA2,FREM2,PTPRD,PTPRG,FAT4,DSC3,EFNA5,TENM1,ROBO2,LRFN5,ADGRL1,PALLD,CHL1,CLSTN2,PCDH17,PCDH11X,ADGRL3,ZEB1,PCDHGA6,PCDHB12,PCDHB8,GRID2,CRB1,IL1RAPL1,PCDH20,ITGB1,CADM2,CDH20,PCDH15,CDH19
GO: Biological Process	GO:0007156	homophilic cell adhesion via plasma membrane adhesion molecules	1.39e-06	0.008794	0.004397	0.04103	32	77	PCDH19,CNTN5,CDH6,PCDH9,CDH9,CDH11,CDH13,CDH18,PCDHB1,PCDH18,FAT3,NECTIN3,PCDHB5,FREM2,PTPRG,FAT4,DSC3,ROBO2,PALLD,CHL1,CLSTN2,PCDH17,PCDH11X,PCDHGA6,PCDHB12,PCDHB8,PCDH20,ITGB1,CADM2,CDH20,PCDH15,CDH19
GO: Biological Process	GO:0051963	regulation of synapse assembly	2.53e-05	0.1601	0.05336	0.4978	27	68	ASIC2,SLITRK1,MEF2C,LRRN1,NTRK3,NRXN1,LRRN3,SLITRK5,MDGA2,PTPRD,IL1RAPL2,EFNA5,ELAVL2,ROBO2,EPHA7,LRFN5,SLITRK6,ADGRL1,MYCBP2,CLSTN2,GHSR,ADGRL2,ADGRL3,GRID2,IL1RAPL1,TLR2,SLITRK4
GO: Biological Process	GO:1901888	regulation of cell junction assembly	6.671e-05	0.4221	0.1055	0.9846	34	98	ASIC2,SLITRK1,MEF2C,LRRN1,NTRK3,NRXN1,LRRN3,CNTNAP2,SLITRK5,RAPGEF2,MDGA2,PTPRD,IL1RAPL2,WDPCP,EFNA5,ELAVL2,ROBO2,EPHA7,FMN1,LRFN5,SLITRK6,SFRP1,ADGRL1,MYCBP2,CLSTN2,GHSR,ADGRL2,ADGRL3,TBX5,GRID2,IL1RAPL1,TLR2,IL1B,SLITRK4
GO: Biological Process	GO:0007416	synapse assembly	0.0001018	0.6444	0.1289	1	40	124	ASIC2,SLITRK1,MEF2C,LRRN1,CNTN5,NTRK3,CDH9,LARGE1,NRXN1,LRRN3,CNTNAP2,SLITRK5,PCDHB5,MDGA2,PTPRD,IL1RAPL2,EFNA5,EFNB2,ELAVL2,ROBO2,EPHA7,LRFN5,FGF13,SLITRK6,ADGRL1,NBEA,GABRG2,GAP43,MYCBP2,CLSTN2,PCDH17,GHSR,ARHGEF9,ADGRL2,ADGRL3,PCDHB8,GRID2,IL1RAPL1,TLR2,SLITRK4
GO: Biological Process	GO:1901890	positive regulation of cell junction assembly	0.0001505	0.9523	0.1587	1	21	52	ASIC2,SLITRK1,LRRN1,NTRK3,NRXN1,LRRN3,CNTNAP2,SLITRK5,PTPRD,EFNA5,FMN1,SLITRK6,SFRP1,ADGRL1,CLSTN2,ADGRL2,ADGRL3,TBX5,GRID2,IL1RAPL1,SLITRK4
GO: Biological Process	GO:0051965	positive regulation of synapse assembly	0.00031	1	0.2803	1	17	40	ASIC2,SLITRK1,LRRN1,NTRK3,NRXN1,LRRN3,SLITRK5,PTPRD,EFNA5,SLITRK6,ADGRL1,CLSTN2,ADGRL2,ADGRL3,GRID2,IL1RAPL1,SLITRK4
GO: Biological Process	GO:0060042	retina morphogenesis in camera-type eye	0.0004693	1	0.3712	1	25	71	POC1B,ALCAM,NDP,PRDM1,CDH6,CDH9,LARGE1,CHM,FAT3,NECTIN3,IRX1,IMPG2,RP1,RP2,FGF3,SFRP1,SOX11,PCDH17,GMDS,TBX5,TFAP2B,CRB1,CFH,USH2A,CACNA2D4
GO: Biological Process	GO:0099054	presynapse assembly	0.0006265	1	0.4405	1	15	35	SLITRK1,CNTN5,NTRK3,NRXN1,SLITRK5,MDGA2,PTPRD,IL1RAPL2,EFNB2,LRFN5,SLITRK6,PCDH17,GRID2,IL1RAPL1,SLITRK4
GO: Biological Process	GO:0006517	protein deglycosylation	0.001034	1	0.5896	1	5	6	MAN1A1,AGA,LARGE1,EDEM1,NGLY1
GO: Biological Process	GO:0099172	presynapse organization	0.001035	1	0.5896	1	16	40	SLITRK1,CNTN5,NTRK3,NRXN1,PLS3,SLITRK5,MDGA2,PTPRD,IL1RAPL2,EFNB2,LRFN5,SLITRK6,PCDH17,GRID2,IL1RAPL1,SLITRK4
GO: Biological Process	GO:1905606	regulation of presynapse assembly	0.001118	1	0.5896	1	11	23	SLITRK1,NTRK3,NRXN1,SLITRK5,MDGA2,IL1RAPL2,LRFN5,SLITRK6,GRID2,IL1RAPL1,SLITRK4
GO: Biological Process	GO:0021953	central nervous system neuron differentiation	0.001315	1	0.6403	1	30	96	FZD8,PHOX2B,OPHN1,CDH11,MTPN,NRXN1,POU3F4,IRX1,RAPGEF2,TOX,MDGA2,BRINP1,NKX2-8,SKOR2,DYNC2H1,ROBO2,EPHA4,SEMA3A,PLXNA3,GSX1,SHH,C9orf72,MYCBP2,DISC1,GATA3,ZC4H2,GRID2,AGBL4,ISL2,SLC4A10
GO: Biological Process	GO:0061795	Golgi lumen acidification	0.001422	1	0.6426	1	4	4	ATP6AP2,ATP6V1H,SLC9A7,UBE3A
GO: Biological Process	GO:0010882	regulation of cardiac muscle contraction by calcium ion signaling	0.001852	1	0.7814	1	6	9	ASPH,CAMK2D,DMD,TMEM161B,TMEM38B,SLC8A1
GO: Biological Process	GO:0060041	retina development in camera-type eye	0.002204	1	0.826	1	37	129	POC1B,ALCAM,NDP,VWDE,PRDM1,CACNB2,OTX1,CDH6,CDH9,CDH11,LARGE1,CHM,FAT3,NECTIN3,IRX1,IMPG2,RARB,RP1,RP2,LPCAT1,FGF3,SFRP1,ATP6V1H,SOX11,PCDH17,GMDS,TBX5,TFAP2B,CRB1,CFH,TYRP1,HPS1,USH2A,CACNA2D4,CELF4,ITGB1,CADM2
GO: Biological Process	GO:0099565	chemical synaptic transmission, postsynaptic	0.002219	1	0.826	1	19	54	MEF2C,PCDH19,EEA1,NGFR,OPRM1,PRKN,NRXN1,CNTNAP2,RIMS2,GRIN3A,GABRG2,GLRA2,GRIA4,GRID2,GRIK1,GRIK2,CELF4,GLRA3,NETO1
GO: Biological Process	GO:0099174	regulation of presynapse organization	0.002585	1	0.8502	1	11	25	SLITRK1,NTRK3,NRXN1,SLITRK5,MDGA2,IL1RAPL2,LRFN5,SLITRK6,GRID2,IL1RAPL1,SLITRK4
GO: Biological Process	GO:0007157	heterophilic cell-cell adhesion via plasma membrane cell adhesion molecules	0.00302	1	0.8502	1	10	22	ALCAM,NRXN1,NECTIN3,PTPRD,FAT4,TENM1,ADGRL1,GRID2,CRB1,IL1RAPL1
GO: Biological Process	GO:0010881	regulation of cardiac muscle contraction by regulation of the release of sequestered calcium ion	0.003046	1	0.8502	1	5	7	ASPH,CAMK2D,DMD,TMEM38B,SLC8A1
GO: Biological Process	GO:0050807	regulation of synapse organization	0.003407	1	0.8502	1	37	132	ASIC2,SLITRK1,MEF2C,LRRN1,NTRK3,NRXN1,LRRN3,SLITRK5,CTNNA2,FRMPD4,DGKB,MDGA2,PTPRD,IL1RAPL2,EFNA5,ELAVL2,ROBO2,EPHA4,EPHA7,LRFN5,SLITRK6,FMR1,ADGRL1,MYCBP2,DISC1,CLSTN2,GHSR,CDKL5,ADGRL2,ADGRL3,GRID2,IL1RAPL1,TLR2,SLC7A11,UBE3A,ITGB1,SLITRK4
GO: Biological Process	GO:0050803	regulation of synapse structure or activity	0.003684	1	0.8502	1	38	137	ASIC2,SLITRK1,MEF2C,LRRN1,NTRK3,NRXN1,LRRN3,SLITRK5,CTNNA2,FRMPD4,DGKB,MDGA2,PTPRD,IL1RAPL2,EFNA5,ELAVL2,ROBO2,EPHA4,EPHA7,LRFN5,SLITRK6,FMR1,ADGRL1,MYCBP2,DISC1,CLSTN2,GHSR,CDKL5,ADGRL2,ADGRL3,GRIA4,GRID2,IL1RAPL1,TLR2,SLC7A11,UBE3A,ITGB1,SLITRK4
GO: Biological Process	GO:0030433	ubiquitin-dependent ERAD pathway	0.003918	1	0.8502	1	6	10	MAN1A1,DNAJB9,NFE2L2,TMEM67,EDEM1,SEL1L
GO: Biological Process	GO:0050680	negative regulation of epithelial cell proliferation	0.004449	1	0.8502	1	19	57	MEF2C,AR,DLK1,TRIM24,NGFR,PHOX2B,RUNX3,KRIT1,RGN,MAGED1,NKX2-8,CDC73,IFT57,EFNB2,SFRP1,GATA3,STK3,ZEB1,DUSP10
GO: Biological Process	GO:0021627	olfactory nerve morphogenesis	0.004782	1	0.8502	1	4	5	LRRN1,DMD,PLXNA3,ST8SIA6
GO: Biological Process	GO:0060079	excitatory postsynaptic potential	0.005366	1	0.8502	1	15	42	MEF2C,PCDH19,NGFR,OPRM1,PRKN,NRXN1,CNTNAP2,RIMS2,GLRA2,GRID2,GRIK1,GRIK2,CELF4,GLRA3,NETO1
GO: Biological Process	GO:0048593	camera-type eye morphogenesis	0.005587	1	0.8502	1	31	109	FZD8,POC1B,ALCAM,NDP,PRDM1,CDH6,CDH9,LARGE1,CHM,COL8A1,FAT3,NECTIN3,IRX1,IMPG2,EFNB2,RP1,RP2,EPHA4,FGF3,SFRP1,SOX11,PCDH17,GMDS,TBX5,ZEB1,TFAP2B,CRB1,CFH,TWIST1,USH2A,CACNA2D4
GO: Biological Process	GO:0036503	ERAD pathway	0.006123	1	0.8502	1	8	17	MAN1A1,DNAJB9,NFE2L2,PRKN,TMEM67,EDEM1,SEL1L,NGLY1
GO: Biological Process	GO:0048592	eye morphogenesis	0.006238	1	0.8502	1	36	132	FZD8,POC1B,ALCAM,NDP,PRDM1,CDH6,CDH9,LARGE1,CHM,COL8A1,FAT3,NECTIN3,IRX1,PPP2R3A,IMPG2,RARB,IFT57,EFNB2,RP1,RP2,EPHA4,FGF3,SFRP1,SHH,SOX11,PCDH17,GMDS,TBX5,ZEB1,TFAP2B,CRB1,CFH,TWIST1,USH2A,CACNA2D4,OLFM3
GO: Biological Process	GO:0048485	sympathetic nervous system development	0.006874	1	0.8502	1	7	14	PHOX2B,SEMA3A,SOX11,GATA3,GDNF,TFAP2B,CXCR4
GO: Biological Process	GO:0001893	maternal placenta development	0.006874	1	0.8502	1	7	14	STC2,NDP,PRDM1,PLA2G4A,DCAF13,GHSR,LDOC1
GO: Biological Process	GO:0045793	positive regulation of cell size	0.006901	1	0.8502	1	5	8	AHR,RB1CC1,PRR16,MAP3K7,KDM6A
GO: Biological Process	GO:0042438	melanin biosynthetic process	0.007299	1	0.8502	1	6	11	OCA2,RAPGEF2,SLC45A2,SLC7A11,RAB38,TYRP1
GO: Biological Process	GO:0001835	blastocyst hatching	0.007299	1	0.8502	1	6	11	C6orf141,PHF6,ST8SIA6,SUDS3,ANKRD7,PLPP4
GO: Biological Process	GO:0006582	melanin metabolic process	0.007299	1	0.8502	1	6	11	OCA2,RAPGEF2,SLC45A2,SLC7A11,RAB38,TYRP1
GO: Biological Process	GO:0035329	hippo signaling	0.007299	1	0.8502	1	6	11	ARRDC3,SCHIP1,FAT4,SOX11,STK3,AMOT
GO: Biological Process	GO:0048755	branching morphogenesis of a nerve	0.007299	1	0.8502	1	6	11	EPHA7,SEMA3A,FGF13,PLXNA3,FMR1,IL1B
GO: Biological Process	GO:0044550	secondary metabolite biosynthetic process	0.007299	1	0.8502	1	6	11	OCA2,RAPGEF2,SLC45A2,SLC7A11,RAB38,TYRP1
GO: Biological Process	GO:0016339	calcium-dependent cell-cell adhesion via plasma membrane cell adhesion molecules	0.00733	1	0.8502	1	11	28	CDH6,CDH9,CDH11,CDH13,CDH18,NRXN1,PCDH18,PCDHB5,PCDHB8,CDH20,CDH19
GO: Biological Process	GO:0021854	hypothalamus development	0.007782	1	0.8502	1	9	21	NR0B1,SOX14,GPR101,SEMA3A,FGF3,PLXNA3,GSX1,SIM1,DISC1
GO: Biological Process	GO:0032847	regulation of cellular pH reduction	0.00781	1	0.8502	1	3	3	AVPR1A,SLC9A7,UBE3A
GO: Biological Process	GO:0048808	male genitalia morphogenesis	0.00781	1	0.8502	1	3	3	AR,FGF10,SHH
GO: Biological Process	GO:0003211	cardiac ventricle formation	0.00781	1	0.8502	1	3	3	MEF2C,SOX11,TBX5
GO: Biological Process	GO:0035332	positive regulation of hippo signaling	0.00781	1	0.8502	1	3	3	ARRDC3,SCHIP1,SOX11
GO: Biological Process	GO:0032042	mitochondrial DNA metabolic process	0.00781	1	0.8502	1	3	3	PPARGC1A,CFH,METTL4
GO: Biological Process	GO:0090598	male anatomical structure morphogenesis	0.00781	1	0.8502	1	3	3	AR,FGF10,SHH
GO: Biological Process	GO:0038161	prolactin signaling pathway	0.00781	1	0.8502	1	3	3	OSMR,PRLR,IL13RA1
GO: Biological Process	GO:0060348	bone development	0.00813	1	0.8502	1	27	94	AMER1,MEF2C,MMP16,NAB1,PRDM1,OSTN,RGN,LARGE1,PHEX,PLS3,COL3A1,DMD,FAT4,RARB,MCPH1,EDA,TMEM38B,ATP6V1H,DISC1,GHR,XYLT1,MAP3K7,HAS2,CFH,TWIST1,IDS,INSIG1
GO: Biological Process	GO:1904062	regulation of monoatomic cation transmembrane transport	0.008621	1	0.8502	1	33	121	ASIC2,DYSF,AGTR1,AHR,ASPH,CACNB2,F2RL3,CAMK2D,ALG10B,OPRK1,RGN,PIRT,PRKD1,DMD,DPP6,TMEM38B,CRBN,TMEM74,NPSR1,FGF13,FMR1,SLC8A1,PPARGC1A,STK39,MAP3K7,TWIST1,JPH1,OSR1,ITGB1,KCNMB1,KCNN2,LHCGR,NETO1
GO: Biological Process	GO:0019226	transmission of nerve impulse	0.008622	1	0.8502	1	14	40	PCDH19,AVPR1A,NTRK3,OPRK1,CNTNAP2,DPP6,S1PR1,FMR1,SLC16A2,GHSR,KIF2B,GRIK2,GRM7,KCND2
GO: Biological Process	GO:0001838	embryonic epithelial tube formation	0.008727	1	0.8502	1	15	44	PCDH19,IRX1,KIF20B,IFT57,SFRP1,SHH,SOX11,GATA3,GDNF,STK3,COBL,MAP3K7,TWIST1,KDM6A,OSR1
GO: Biological Process	GO:0021545	cranial nerve development	0.008727	1	0.8502	1	15	44	LRRN1,NDP,PHOX2B,CDH6,CDH9,PGK2,MDGA2,DMD,ROBO2,SEMA3A,SLITRK6,PLXNA3,ST8SIA6,GMDS,TBX5
GO: Biological Process	GO:0048745	smooth muscle tissue development	0.009287	1	0.8502	1	8	18	AHR,ITGA8,COL3A1,SCHIP1,SHH,ZEB1,TFAP2B,OSR1
GO: Biological Process	GO:0072175	epithelial tube formation	0.01034	1	0.8502	1	18	57	PCDH19,BMPER,IRX1,KIF20B,IFT57,FGF3,FGF10,SFRP1,SHH,SOX11,GATA3,GDNF,STK3,COBL,MAP3K7,TWIST1,KDM6A,OSR1
GO: Biological Process	GO:0040001	establishment of mitotic spindle localization	0.01089	1	0.8502	1	7	15	DIAPH2,MCPH1,FGF10,UBXN2B,YWHAQ,ITGB1,ANTXR2
GO: Biological Process	GO:0110110	positive regulation of animal organ morphogenesis	0.01089	1	0.8502	1	7	15	AR,NGFR,ROBO2,FGF3,FGF10,GATA3,GDNF
GO: Biological Process	GO:0045923	positive regulation of fatty acid metabolic process	0.01089	1	0.8502	1	7	15	AVPR1A,RGN,PLA2G4A,GHSR,PPARGC1A,TWIST1,IL1B
GO: Biological Process	GO:0048013	ephrin receptor signaling pathway	0.01108	1	0.8502	1	9	22	NTRK3,RASA1,EFNA5,EFNB2,EPHA4,EPHA5,EPHA7,EPHA6,SS18
GO: Biological Process	GO:0099560	synaptic membrane adhesion	0.01108	1	0.8502	1	9	22	SLITRK1,CDH6,CDH9,NRXN1,MDGA2,PTPRD,EFNA5,LRFN5,PCDH17
GO: Biological Process	GO:0097485	neuron projection guidance	0.0116	1	0.8502	1	36	137	MEF2C,ALCAM,NDP,OR10A4,CNTN5,NGFR,NOVA1,RUNX3,OPHN1,CDH11,NRXN1,PLS3,PRKCQ,SEMA3D,EFNA5,EFNB2,MEGF9,ROBO2,EPHA4,EPHA5,EPHA7,SEMA3A,SEMA6D,PLXNA3,SHH,SIM1,PALLD,CHL1,EPHA6,GAP43,MYCBP2,GATA3,GDNF,PCDH17,ISL2,CXCR4
GO: Biological Process	GO:0043583	ear development	0.0116	1	0.8502	1	36	137	ITGA8,MYC,BMPER,PHOX2B,NTRK3,ALG10B,OTX1,CDH11,CHM,PGK2,COL11A1,POU3F4,IRX1,FREM2,PLPPR4,FAT4,VEPH1,WDPCP,CRBN,EPHA4,FGF3,FGF10,SLITRK6,SHH,DACH2,GATA3,PHF8,COBL,ZEB1,RGS18,TWIST1,USH2A,ZIC3,OSR1,INSIG1,PCDH15
GO: Biological Process	GO:0007411	axon guidance	0.0116	1	0.8502	1	36	137	MEF2C,ALCAM,NDP,OR10A4,CNTN5,NGFR,NOVA1,RUNX3,OPHN1,CDH11,NRXN1,PLS3,PRKCQ,SEMA3D,EFNA5,EFNB2,MEGF9,ROBO2,EPHA4,EPHA5,EPHA7,SEMA3A,SEMA6D,PLXNA3,SHH,SIM1,PALLD,CHL1,EPHA6,GAP43,MYCBP2,GATA3,GDNF,PCDH17,ISL2,CXCR4
GO: Biological Process	GO:0060174	limb bud formation	0.01213	1	0.8502	1	4	6	FGF10,SHH,SOX11,TBX5
GO: Biological Process	GO:0061550	cranial ganglion development	0.01213	1	0.8502	1	4	6	CDH6,CDH9,PGK2,SEMA3A
GO: Biological Process	GO:1901166	neural crest cell migration involved in autonomic nervous system development	0.01213	1	0.8502	1	4	6	PHOX2B,SEMA3A,GDNF,CXCR4
GO: Biological Process	GO:0007063	regulation of sister chromatid cohesion	0.01213	1	0.8502	1	4	6	TNKS,DDX11,HDAC8,NSMCE2
GO: Biological Process	GO:0007525	somatic muscle development	0.01213	1	0.8502	1	4	6	MTM1,PPP2R3A,DMD,SGCD
GO: Biological Process	GO:0021707	cerebellar granule cell differentiation	0.01213	1	0.8502	1	4	6	OPHN1,MTPN,NRXN1,GRID2
GO: Biological Process	GO:0021684	cerebellar granular layer formation	0.01213	1	0.8502	1	4	6	OPHN1,MTPN,NRXN1,GRID2
GO: Biological Process	GO:0051279	regulation of release of sequestered calcium ion into cytosol	0.01232	1	0.8502	1	10	26	ASPH,F2RL3,CAMK2D,PRKD1,DMD,TMEM38B,NPSR1,SLC8A1,JPH1,LHCGR
GO: Biological Process	GO:0031290	retinal ganglion cell axon guidance	0.01232	1	0.8502	1	10	26	ALCAM,NDP,CDH11,SEMA3D,EFNA5,ROBO2,EPHA7,MYCBP2,ISL2,CXCR4
GO: Biological Process	GO:0048486	parasympathetic nervous system development	0.01237	1	0.8502	1	6	12	PHOX2B,MDGA2,SEMA3A,PLXNA3,GDNF,GMDS
GO: Biological Process	GO:0035188	hatching	0.01237	1	0.8502	1	6	12	C6orf141,PHF6,ST8SIA6,SUDS3,ANKRD7,PLPP4
GO: Biological Process	GO:0042088	T-helper 1 type immune response	0.01237	1	0.8502	1	6	12	IL18RAP,PLA2G4A,NFKBIZ,TLR4,IL1B,IL1R1
GO: Biological Process	GO:0006516	glycoprotein catabolic process	0.01237	1	0.8502	1	6	12	MAN1A1,MMP12,CST3,EDEM1,NGLY1,IDS
GO: Biological Process	GO:0071684	organism emergence from protective structure	0.01237	1	0.8502	1	6	12	C6orf141,PHF6,ST8SIA6,SUDS3,ANKRD7,PLPP4
GO: Biological Process	GO:0072073	kidney epithelium development	0.01244	1	0.8502	1	22	75	MEF2C,AGTR1,MYC,BMPER,THSD7A,MAGED1,IRX1,FAT4,RARB,EFNB2,ROBO2,EPHA4,EPHA7,FMN1,SFRP1,SHH,SIM1,GATA3,GDNF,PPARGC1A,TFAP2B,OSR1
GO: Biological Process	GO:1901654	response to ketone	0.01304	1	0.8502	1	24	84	MAOB,AGTR1,AHR,AR,AVPR1A,CACNA1B,NTRK3,ABCB4,EFNA5,EPHA5,FANCB,SFRP1,HDAC8,MSTN,GDNF,GHR,GHSR,SULT2A1,GNAI1,STK39,TACR1,TLR2,UBE3A,UGT3A2
GO: Biological Process	GO:0019098	reproductive behavior	0.01312	1	0.8502	1	11	30	ACVR2A,DDO,AR,AVPR1A,MBD2,OPRK1,CYP11A1,BRINP1,SHH,DMRTA1,TACR1
GO: Biological Process	GO:0072178	nephric duct morphogenesis	0.01321	1	0.8502	1	5	9	EFNB2,EPHA4,EPHA7,GATA3,OSR1
GO: Biological Process	GO:0048794	swim bladder development	0.01321	1	0.8502	1	5	9	CHM,FGF10,SGCD,SHH,TBX5
GO: Biological Process	GO:0099150	regulation of postsynaptic specialization assembly	0.01321	1	0.8502	1	5	9	NRXN1,PTPRD,GAP43,ARHGEF9,GRID2
GO: Biological Process	GO:0030177	positive regulation of Wnt signaling pathway	0.01329	1	0.8502	1	16	50	AMER1,TNKS,MBD2,BAMBI,PPP2R3A,CDC73,EDA,ATP6AP2,CRBN,FGF3,FGF10,SFRP1,SHH,DISC1,TBL1X,TLR2
GO: Biological Process	GO:0048483	autonomic nervous system development	0.01358	1	0.8502	1	12	34	PHOX2B,MDGA2,SEMA3D,SEMA3A,PLXNA3,SLC8A1,SOX11,GATA3,GDNF,GMDS,TFAP2B,CXCR4
GO: Biological Process	GO:0050890	cognition	0.0142	1	0.8502	1	38	148	SHC3,MEF2C,PTCHD1,AMPH,ITGA8,RTL4,CASP1,OPRK1,PRKN,LARGE1,NRXN1,SLC24A2,CYP7B1,CNTNAP2,BRINP1,PJA2,FGF13,FMR1,AFF2,SORCS3,B3GAT1,CHL1,CLSTN2,GHSR,KIF2B,TACR1,GRM7,GRPR,TLR2,CSMD1,SLC7A11,UBE3A,VLDLR,IL1B,INSR,ITGB1,LHCGR,NETO1
GO: Biological Process	GO:0044706	multi-multicellular organism process	0.01459	1	0.8502	1	22	76	SMCP,ACVR2A,ADCYAP1,MMP12,DDO,AR,STC2,AVPR1A,NDP,PRDM1,PLA2G4A,DCAF13,PRLR,GHSR,NRK,TACR1,PRLHR,CSMD1,LDOC1,NLRP5,IL1B,YTHDF3
GO: Biological Process	GO:0042471	ear morphogenesis	0.01459	1	0.8502	1	22	76	ITGA8,MYC,BMPER,OTX1,COL11A1,POU3F4,IRX1,VEPH1,WDPCP,CRBN,FGF3,FGF10,SLITRK6,GATA3,PHF8,COBL,ZEB1,TWIST1,ZIC3,OSR1,INSIG1,PCDH15
GO: Biological Process	GO:0019748	secondary metabolic process	0.01636	1	0.8502	1	7	16	NFE2L2,OCA2,RAPGEF2,SLC45A2,SLC7A11,RAB38,TYRP1
GO: Biological Process	GO:0071697	ectodermal placode morphogenesis	0.01636	1	0.8502	1	7	16	FZD8,LRRN1,BMPER,EDA,FGF3,GATA3,ST8SIA6
GO: Biological Process	GO:0001823	mesonephros development	0.01667	1	0.8502	1	15	47	AGTR1,MYC,BMPER,MAGED1,FAT4,RARB,ROBO2,FMN1,FGF10,SFRP1,SHH,SIM1,GATA3,GDNF,OSR1
GO: Biological Process	GO:0035148	tube formation	0.01707	1	0.8502	1	19	64	PCDH19,BMPER,IRX1,KIF20B,IFT57,EDA,FGF3,FGF10,SFRP1,SHH,SOX11,GATA3,GDNF,STK3,COBL,MAP3K7,TWIST1,KDM6A,OSR1
GO: Biological Process	GO:0055002	striated muscle cell development	0.01729	1	0.8502	1	13	39	MEF2C,MYOM2,LARGE1,PGM5,PPP2R3A,DMD,DNAJB6,STYXL2,NEBL,SHH,SLC8A1,ITGB1,CXCR4
GO: Biological Process	GO:0051961	negative regulation of nervous system development	0.01791	1	0.8502	1	18	60	ADCYAP1,TRAK2,NTRK3,CCR5,RAPGEF2,BRINP1,SEMA3D,ROBO2,EPHA4,EPHA7,SEMA3A,SEMA6D,FGF13,PLXNA3,SOX11,TLR2,DUSP10,IL1B
GO: Biological Process	GO:0050953	sensory perception of light stimulus	0.01858	1	0.8502	1	23	82	PCDH19,SOX14,NDP,CACNB2,CHM,COL11A1,CNGB3,IMPG2,SLC45A2,RP1,RP2,SLITRK6,GNAT3,CRB1,GUCY2F,CFH,NYX,HPS1,USH2A,CACNA2D4,IMPG1,PCDH15,SLC4A10
GO: Biological Process	GO:0007601	visual perception	0.01858	1	0.8502	1	23	82	PCDH19,SOX14,NDP,CACNB2,CHM,COL11A1,CNGB3,IMPG2,SLC45A2,RP1,RP2,SLITRK6,GNAT3,CRB1,GUCY2F,CFH,NYX,HPS1,USH2A,CACNA2D4,IMPG1,PCDH15,SLC4A10
GO: Biological Process	GO:0030850	prostate gland development	0.01901	1	0.8502	1	8	20	AHR,AR,CYP7B1,PRLR,FGF10,SFRP1,SHH,UBE3A
GO: Biological Process	GO:0071696	ectodermal placode development	0.01901	1	0.8502	1	8	20	FZD8,LRRN1,BMPER,EDA,FGF3,FGF10,GATA3,ST8SIA6
GO: Biological Process	GO:0045668	negative regulation of osteoblast differentiation	0.01901	1	0.8502	1	8	20	AHR,DLK1,OSTN,BAMBI,CRIM1,SFRP1,HDAC8,TWIST1
GO: Biological Process	GO:0060078	regulation of postsynaptic membrane potential	0.01906	1	0.8502	1	20	69	MEF2C,ADCYAP1,PCDH19,NGFR,OPRM1,PRKN,NRXN1,CNTNAP2,RIMS2,GRIN3A,GABRG2,GLRA2,GRIA4,GRID2,GRIK1,GRIK2,CELF4,KCND2,GLRA3,NETO1
GO: Biological Process	GO:0051969	regulation of transmission of nerve impulse	0.01949	1	0.8502	1	6	13	PCDH19,AVPR1A,OPRK1,CNTNAP2,FMR1,GHSR
GO: Biological Process	GO:0003156	regulation of animal organ formation	0.01949	1	0.8502	1	6	13	AR,ROBO2,FGF3,FGF10,SHH,GDNF
GO: Biological Process	GO:0002369	T cell cytokine production	0.01949	1	0.8502	1	6	13	IL18RAP,GATA3,CRLF2,MAP3K7,IL1B,IL1R1
GO: Biological Process	GO:0090594	inflammatory response to wounding	0.01949	1	0.8502	1	6	13	PLA2G4A,NFKBIZ,TLR4,CFH,REG3G,CXCR4
GO: Biological Process	GO:0007620	copulation	0.01949	1	0.8502	1	6	13	ACVR2A,DDO,AR,AVPR1A,SHH,TACR1
GO: Biological Process	GO:0043278	response to morphine	0.01949	1	0.8502	1	6	13	OPRK1,OPRM1,PCSK1,GHR,TACR1,CXCR4
GO: Biological Process	GO:0000132	establishment of mitotic spindle orientation	0.01949	1	0.8502	1	6	13	MCPH1,FGF10,UBXN2B,YWHAQ,ITGB1,ANTXR2
GO: Biological Process	GO:0032409	regulation of transporter activity	0.02002	1	0.8502	1	28	105	ASIC2,DYSF,MEF2C,ASPH,CACNB2,CAMK2D,ALG10B,OPRM1,SHISA9,RGN,PIRT,NRXN1,PON1,DMD,CRBN,TMEM74,FGF13,FMR1,SLC5A1,PPARGC1A,STK39,MAP3K7,TWIST1,JPH1,OSR1,INSR,ITGB1,NETO1
GO: Biological Process	GO:0060135	maternal process involved in female pregnancy	0.02064	1	0.8502	1	9	24	AR,STC2,NDP,PRDM1,PLA2G4A,DCAF13,GHSR,CSMD1,LDOC1
GO: Biological Process	GO:0043627	response to estrogen	0.02064	1	0.8502	1	9	24	AGTR1,AR,TRIM24,OPRK1,SFRP1,GATA3,MSTN,ADGRL3,TBL1X
GO: Biological Process	GO:0048839	inner ear development	0.02069	1	0.8502	1	31	119	ITGA8,BMPER,PHOX2B,NTRK3,ALG10B,OTX1,CDH11,CHM,PGK2,COL11A1,POU3F4,IRX1,FREM2,PLPPR4,FAT4,WDPCP,CRBN,EPHA4,FGF3,FGF10,SLITRK6,SHH,DACH2,GATA3,PHF8,COBL,ZEB1,RGS18,USH2A,INSIG1,PCDH15
GO: Biological Process	GO:0051092	positive regulation of NF-kappaB transcription factor activity	0.02094	1	0.8502	1	14	44	AR,IL18RAP,CD40LG,MTPN,PRKD1,PRKCQ,EDA,MAP3K7,MID2,TRIM52,TLR2,TLR4,EDA2R,IL1B
GO: Biological Process	GO:0044703	multi-organism reproductive process	0.02098	1	0.8502	1	21	74	ACVR2A,ADCYAP1,MMP12,DDO,AR,STC2,AVPR1A,NDP,PRDM1,PLA2G4A,DCAF13,PRLR,GHSR,NRK,TACR1,PRLHR,CSMD1,LDOC1,NLRP5,IL1B,YTHDF3
GO: Biological Process	GO:0098814	spontaneous synaptic transmission	0.02129	1	0.8502	1	3	4	PRKN,RIMS2,ITGB1
GO: Biological Process	GO:0042364	water-soluble vitamin biosynthetic process	0.02129	1	0.8502	1	3	4	RGN,RFK,TPK1
GO: Biological Process	GO:0031394	positive regulation of prostaglandin biosynthetic process	0.02129	1	0.8502	1	3	4	AVPR1A,PLA2G4A,IL1B
GO: Biological Process	GO:0006583	melanin biosynthetic process from tyrosine	0.02129	1	0.8502	1	3	4	OCA2,SLC45A2,TYRP1
GO: Biological Process	GO:0030205	dermatan sulfate metabolic process	0.02129	1	0.8502	1	3	4	UST,DSEL,IDS
GO: Biological Process	GO:0042713	sperm ejaculation	0.02129	1	0.8502	1	3	4	ACVR2A,AVPR1A,TACR1
GO: Biological Process	GO:1901535	regulation of DNA demethylation	0.02129	1	0.8502	1	3	4	OTUD4,TOX,GATA3
GO: Biological Process	GO:0098977	inhibitory chemical synaptic transmission	0.02129	1	0.8502	1	3	4	PTCHD1,CNTNAP2,FMR1
GO: Biological Process	GO:0002035	brain renin-angiotensin system	0.02129	1	0.8502	1	3	4	AGTR1,RPS6KA2,TACR1
GO: Biological Process	GO:0002016	regulation of blood volume by renin-angiotensin	0.02129	1	0.8502	1	3	4	AGTR1,RPS6KA2,TACR1
GO: Biological Process	GO:0042976	activation of Janus kinase activity	0.02129	1	0.8502	1	3	4	AGTR1,PRLR,GHR
GO: Biological Process	GO:0035744	T-helper 1 cell cytokine production	0.02129	1	0.8502	1	3	4	IL18RAP,IL1B,IL1R1
GO: Biological Process	GO:0021785	branchiomotor neuron axon guidance	0.02129	1	0.8502	1	3	4	SEMA3A,PLXNA3,MYCBP2
GO: Biological Process	GO:0021628	olfactory nerve formation	0.02129	1	0.8502	1	3	4	LRRN1,PLXNA3,ST8SIA6
GO: Biological Process	GO:0052779	amino disaccharide metabolic process	0.02129	1	0.8502	1	3	4	UST,DSEL,IDS
GO: Biological Process	GO:0062125	regulation of mitochondrial gene expression	0.02129	1	0.8502	1	3	4	METTL8,NSUN3,METTL4
GO: Biological Process	GO:0050771	negative regulation of axonogenesis	0.02152	1	0.8502	1	10	28	TRAK2,CCR5,SEMA3D,ROBO2,EPHA4,EPHA7,SEMA3A,SEMA6D,FGF13,PLXNA3
GO: Biological Process	GO:2001222	regulation of neuron migration	0.02152	1	0.8502	1	10	28	SOX14,COL3A1,KIF20B,CTNNA2,RAPGEF2,MDGA2,SEMA3A,GATA3,IL1R1,CXCR4
GO: Biological Process	GO:0050805	negative regulation of synaptic transmission	0.02179	1	0.8502	1	12	36	PRKN,SLC24A2,CNTNAP2,FMR1,SORCS3,PCDH17,GNAI1,GRID2,GRIK1,GRIK2,IL1B,GRID2IP
GO: Biological Process	GO:0003179	heart valve morphogenesis	0.02185	1	0.8502	1	11	32	MEF2C,KRIT1,CDH11,ROBO2,ELN,SLC2A12,GATA3,TBX5,HAS2,TWIST1,ITGB1
GO: Biological Process	GO:0050768	negative regulation of neurogenesis	0.02231	1	0.8502	1	17	57	ADCYAP1,TRAK2,NTRK3,CCR5,RAPGEF2,BRINP1,SEMA3D,ROBO2,EPHA4,EPHA7,SEMA3A,SEMA6D,FGF13,PLXNA3,SOX11,DUSP10,IL1B
GO: Biological Process	GO:0010977	negative regulation of neuron projection development	0.02231	1	0.8502	1	17	57	TRAK2,NGFR,CCR5,FAT3,PTPRG,SEMA3D,EFNB2,ROBO2,EPHA4,EPHA7,SEMA3A,SEMA6D,FGF13,PLXNA3,XYLT1,UBE3A,THOC2
GO: Biological Process	GO:1903169	regulation of calcium ion transmembrane transport	0.02231	1	0.8502	1	17	57	DYSF,AGTR1,AHR,ASPH,CACNB2,F2RL3,CAMK2D,RGN,PRKD1,DMD,TMEM38B,NPSR1,FMR1,SLC8A1,MAP3K7,JPH1,LHCGR
GO: Biological Process	GO:0001759	organ induction	0.0225	1	0.8502	1	5	10	AR,ROBO2,FGF3,FGF10,GDNF
GO: Biological Process	GO:0048843	negative regulation of axon extension involved in axon guidance	0.0225	1	0.8502	1	5	10	SEMA3D,ROBO2,SEMA3A,SEMA6D,PLXNA3
GO: Biological Process	GO:2001224	positive regulation of neuron migration	0.0225	1	0.8502	1	5	10	KIF20B,RAPGEF2,SEMA3A,GATA3,IL1R1
GO: Biological Process	GO:0046697	decidualization	0.0225	1	0.8502	1	5	10	STC2,NDP,PLA2G4A,DCAF13,GHSR
GO: Biological Process	GO:0035743	CD4-positive, alpha-beta T cell cytokine production	0.0225	1	0.8502	1	5	10	IL18RAP,GATA3,CRLF2,IL1B,IL1R1
GO: Biological Process	GO:0003406	retinal pigment epithelium development	0.0225	1	0.8502	1	5	10	NDP,OTX1,RARB,CFH,TYRP1
GO: Biological Process	GO:0097305	response to alcohol	0.02293	1	0.8502	1	26	97	MAOB,AHR,AVPR1A,GGH,NTRK3,OPRK1,OPRM1,CCR5,GRIN3A,EFNA5,EPHA5,FANCB,SFRP1,SHH,HDAC8,GATA3,MSTN,GHR,GLRA2,GNAI1,STK39,TACR1,GOT2,TLR4,KCNMB1,GLRA3
GO: Biological Process	GO:2001257	regulation of cation channel activity	0.0234	1	0.8502	1	16	53	ASIC2,DYSF,ASPH,CACNB2,CAMK2D,ALG10B,PIRT,DMD,CRBN,TMEM74,FGF13,FMR1,MAP3K7,JPH1,ITGB1,NETO1
GO: Biological Process	GO:0021533	cell differentiation in hindbrain	0.02353	1	0.8502	1	7	17	PHOX2B,OPHN1,MTPN,NRXN1,SKOR2,DISC1,GRID2
GO: Biological Process	GO:1903051	negative regulation of proteolysis involved in protein catabolic process	0.02353	1	0.8502	1	7	17	MTM1,OPHN1,PRMT6,EPHA4,WAC,SHH,LAMP3
GO: Biological Process	GO:0098908	regulation of neuronal action potential	0.02423	1	0.8502	1	4	7	PCDH19,OPRK1,CNTNAP2,FMR1
GO: Biological Process	GO:0031987	locomotion involved in locomotory behavior	0.02423	1	0.8502	1	4	7	ARRDC3,GHSR,ADGRL3,GPR37
GO: Biological Process	GO:0035455	response to interferon-alpha	0.02423	1	0.8502	1	4	7	MYC,LAMP3,GATA3,TPR
GO: Biological Process	GO:0046459	short-chain fatty acid metabolic process	0.02423	1	0.8502	1	4	7	MMUT,PCCB,OXSM,TYRP1
GO: Biological Process	GO:0046548	retinal rod cell development	0.02423	1	0.8502	1	4	7	RP1,SOX11,CFH,USH2A
GO: Biological Process	GO:1905939	regulation of gonad development	0.02423	1	0.8502	1	4	7	NR0B1,DMRT1,SEMA3A,INSR
GO: Biological Process	GO:0007320	insemination	0.02423	1	0.8502	1	4	7	ACVR2A,DDO,AVPR1A,TACR1
GO: Biological Process	GO:0007252	I-kappaB phosphorylation	0.02423	1	0.8502	1	4	7	PRDX4,MAP3K7,TLR2,TLR4
GO: Biological Process	GO:0021553	olfactory nerve development	0.02423	1	0.8502	1	4	7	LRRN1,DMD,PLXNA3,ST8SIA6
GO: Biological Process	GO:0021681	cerebellar granular layer development	0.02423	1	0.8502	1	4	7	OPHN1,MTPN,NRXN1,GRID2
GO: Biological Process	GO:0021683	cerebellar granular layer morphogenesis	0.02423	1	0.8502	1	4	7	OPHN1,MTPN,NRXN1,GRID2
GO: Biological Process	GO:0043084	penile erection	0.02423	1	0.8502	1	4	7	ACVR2A,AR,AVPR1A,SHH
GO: Biological Process	GO:0048640	negative regulation of developmental growth	0.02446	1	0.8502	1	15	49	STC2,OSTN,CCR5,SEMA3D,ROBO2,EPHA4,EPHA7,SEMA3A,SEMA6D,FGF13,PLXNA3,MSTN,STK3,TBX5,DUSP10
GO: Biological Process	GO:0072164	mesonephric tubule development	0.02545	1	0.8502	1	14	45	AGTR1,MYC,BMPER,MAGED1,FAT4,RARB,ROBO2,FMN1,SFRP1,SHH,SIM1,GATA3,GDNF,OSR1
GO: Biological Process	GO:0072163	mesonephric epithelium development	0.02545	1	0.8502	1	14	45	AGTR1,MYC,BMPER,MAGED1,FAT4,RARB,ROBO2,FMN1,SFRP1,SHH,SIM1,GATA3,GDNF,OSR1
GO: Biological Process	GO:0001657	ureteric bud development	0.02545	1	0.8502	1	14	45	AGTR1,MYC,BMPER,MAGED1,FAT4,RARB,ROBO2,FMN1,SFRP1,SHH,SIM1,GATA3,GDNF,OSR1
GO: Biological Process	GO:0001964	startle response	0.02593	1	0.8502	1	8	21	PRKN,NRXN1,CTNNA2,GRIN3A,SLITRK6,GRID2,CSMD1,PCDH15
GO: Biological Process	GO:0010837	regulation of keratinocyte proliferation	0.02593	1	0.8502	1	8	21	PRKD1,IFT57,EFNB2,FGF10,SRSF6,ZEB1,HAS2,REG3G
GO: Biological Process	GO:0007611	learning or memory	0.02595	1	0.8502	1	34	135	SHC3,MEF2C,PTCHD1,AMPH,ITGA8,CASP1,OPRK1,PRKN,LARGE1,NRXN1,SLC24A2,CYP7B1,CNTNAP2,BRINP1,PJA2,FGF13,AFF2,SORCS3,B3GAT1,CLSTN2,GHSR,KIF2B,TACR1,GRM7,GRPR,TLR2,CSMD1,SLC7A11,UBE3A,VLDLR,IL1B,INSR,ITGB1,NETO1
GO: Biological Process	GO:0006885	regulation of pH	0.02634	1	0.8502	1	13	41	AGTR1,AVPR1A,OCA2,SLC26A3,ATP6AP2,SLC45A2,ATP6AP1L,ATP6V1H,SLC9A7,RAB38,UBE3A,CXCR4,SLC4A10
GO: Biological Process	GO:0014910	regulation of smooth muscle cell migration	0.02706	1	0.8502	1	12	37	MEF2C,MYC,NFE2L2,CAMK2D,TAFA5,ADAMTS1,SEMA6D,PPARGC1A,TACR1,MAP3K7,TLR4,HAS2
GO: Biological Process	GO:0003170	heart valve development	0.02706	1	0.8502	1	12	37	MEF2C,PRDM1,KRIT1,CDH11,ROBO2,ELN,SLC2A12,GATA3,TBX5,HAS2,TWIST1,ITGB1
GO: Biological Process	GO:0030641	regulation of cellular pH	0.02706	1	0.8502	1	12	37	AVPR1A,OCA2,SLC26A3,ATP6AP2,SLC45A2,ATP6AP1L,ATP6V1H,SLC9A7,RAB38,UBE3A,CXCR4,SLC4A10
GO: Biological Process	GO:0046189	phenol-containing compound biosynthetic process	0.02717	1	0.8502	1	9	25	AGTR1,OCA2,RAPGEF2,SLC45A2,GATA3,GPR37,SLC7A11,RAB38,TYRP1
GO: Biological Process	GO:0030239	myofibril assembly	0.02753	1	0.8502	1	11	33	MEF2C,MYOM2,PGM5,PPP2R3A,DMD,DNAJB6,STYXL2,NEBL,SLC8A1,ITGB1,CXCR4
GO: Biological Process	GO:0043616	keratinocyte proliferation	0.02763	1	0.8502	1	10	29	CDH13,PRKD1,IFT57,EFNB2,FGF10,SRSF6,ZEB1,NFKBIZ,HAS2,REG3G
GO: Biological Process	GO:0030166	proteoglycan biosynthetic process	0.02763	1	0.8502	1	10	29	NDST3,HS6ST1,CHST9,UST,DSEL,B3GAT1,XYLT1,NDST4,CHST7,B3GAT2
GO: Biological Process	GO:0006024	glycosaminoglycan biosynthetic process	0.02763	1	0.8502	1	10	29	NDST3,CHST9,UST,DSEL,B3GAT1,XYLT1,HAS2,NDST4,CHST7,IL1B
GO: Biological Process	GO:0007218	neuropeptide signaling pathway	0.02781	1	0.8502	1	16	54	ADCYAP1,SORCS1,NMBR,OPRK1,OPRM1,RAPGEF2,TENM1,NPSR1,SORCS3,MRGPRX2,GLRA2,TACR1,NPBWR1,PRLHR,GPR37,GRPR
GO: Biological Process	GO:0009100	glycoprotein metabolic process	0.02784	1	0.8502	1	30	117	MAN1A1,AGA,MMP12,TRAK2,DPY19L2,GXYLT1,ALG10B,LARGE1,NDST3,HS6ST1,COL11A1,CST3,OTUD4,EDEM1,CHST9,UST,DSEL,B3GAT1,NGLY1,GALNT3,XYLT1,ST8SIA6,GALNT17,NDST4,CHST7,IDS,INSR,GALNTL6,SLC4A10,B3GAT2
GO: Biological Process	GO:0014808	release of sequestered calcium ion into cytosol by sarcoplasmic reticulum	0.02895	1	0.8502	1	6	14	ASPH,CAMK2D,CCR5,DMD,TMEM38B,SLC8A1
GO: Biological Process	GO:0014072	response to isoquinoline alkaloid	0.02895	1	0.8502	1	6	14	OPRK1,OPRM1,PCSK1,GHR,TACR1,CXCR4
GO: Biological Process	GO:0016331	morphogenesis of embryonic epithelium	0.0292	1	0.8502	1	18	63	PCDH19,AR,IRX1,KIF20B,IFT57,FGF10,SFRP1,SHH,SOX11,GATA3,GDNF,STK3,COBL,MAP3K7,POU5F2,TWIST1,KDM6A,OSR1
GO: Biological Process	GO:1903050	regulation of proteolysis involved in protein catabolic process	0.0292	1	0.8502	1	18	63	MTM1,NFE2L2,OPHN1,RGN,PRKN,TMEM67,PRMT6,EPHA4,WAC,RACK1,FMR1,SHH,LAMP3,L3MBTL3,DISC1,RNF217,AGBL4,UBE3A
GO: Biological Process	GO:0001754	eye photoreceptor cell differentiation	0.03065	1	0.8502	1	14	46	NDP,PRDM1,IRX1,PPP2R3A,IFT57,RP1,SHH,SOX11,PCDH17,CRB1,CFH,USH2A,CACNA2D4,OLFM3
GO: Biological Process	GO:0072080	nephron tubule development	0.03065	1	0.8502	1	14	46	MEF2C,AGTR1,MYC,MAGED1,IRX1,FAT4,FMN1,SHH,SIM1,GATA3,GDNF,PPARGC1A,TFAP2B,OSR1
GO: Biological Process	GO:0007224	smoothened signaling pathway	0.03098	1	0.8502	1	17	59	PTCHD1,IFT81,ACTRT1,NDP,SKOR2,EVC2,IFT57,DYNC2H1,WDPCP,RACK1,FGF10,SFRP1,SHH,SOX11,IQUB,IDS,ZIC3
GO: Biological Process	GO:0048704	embryonic skeletal system morphogenesis	0.03148	1	0.8502	1	25	95	MEF2C,ALCAM,MMP16,ITGA8,PRDM1,RUNX3,PLS3,COL11A1,SEMA3D,FGF3,PLXNA3,SHH,SOX11,DISC1,GATA3,PHF8,XYLT1,CDKL5,TBX15,ZEB1,TWIST1,KDM6A,IDS,OSR1,CXCR4
GO: Biological Process	GO:0032872	regulation of stress-activated MAPK cascade	0.03186	1	0.8502	1	19	68	MID1,MYC,OPRK1,PRKN,MDFIC,RB1CC1,PJA2,SEMA3A,SFRP1,STK3,NRK,STK39,MAP3K7,SASH1,GRIK2,TLR4,DUSP10,EDA2R,IL1B
GO: Biological Process	GO:0048066	developmental pigmentation	0.03199	1	0.8502	1	13	42	MEF2C,KITLG,PRDM1,OCA2,CHM,ATP6AP2,SLC45A2,LRMDA,ATP6V1H,MYCBP2,RAB38,TYRP1,HPS1
GO: Biological Process	GO:0099558	maintenance of synapse structure	0.03259	1	0.8502	1	7	18	OPHN1,NRXN1,CNTNAP2,RIMS2,SEMA3A,ADGRL3,ITGB1
GO: Biological Process	GO:0060560	developmental growth involved in morphogenesis	0.03417	1	0.8502	1	33	133	AHR,ALCAM,THSD7A,NTRK3,OSTN,PRKN,TMEM67,CCR5,PPP2R3A,RIMS2,S1PR1,SEMA3D,EFNA5,ROBO2,EPHA4,EPHA7,SEMA3A,SEMA6D,FMN1,FGF10,FGF13,PLXNA3,SFRP1,SHH,C9orf72,MYCBP2,DISC1,PCDH17,CDKL5,COBL,ISL2,ITGB1,CXCR4
GO: Biological Process	GO:0001841	neural tube formation	0.03421	1	0.8502	1	11	34	PCDH19,KIF20B,IFT57,SFRP1,SHH,SOX11,STK3,COBL,MAP3K7,TWIST1,KDM6A
GO: Biological Process	GO:0021515	cell differentiation in spinal cord	0.03421	1	0.8502	1	11	34	FZD8,MDGA2,NKX2-8,CDC73,DYNC2H1,GSX1,SHH,SLC16A2,GATA3,ZC4H2,ISL2
GO: Biological Process	GO:0051453	regulation of intracellular pH	0.03421	1	0.8502	1	11	34	AVPR1A,OCA2,SLC26A3,ATP6AP2,SLC45A2,ATP6V1H,SLC9A7,RAB38,UBE3A,CXCR4,SLC4A10
GO: Biological Process	GO:0051293	establishment of spindle localization	0.03441	1	0.8502	1	8	22	DIAPH2,MCPH1,FGF10,UBXN2B,YWHAQ,NLRP5,ITGB1,ANTXR2
GO: Biological Process	GO:0051653	spindle localization	0.03441	1	0.8502	1	8	22	DIAPH2,MCPH1,FGF10,UBXN2B,YWHAQ,NLRP5,ITGB1,ANTXR2
GO: Biological Process	GO:0021695	cerebellar cortex development	0.03441	1	0.8502	1	8	22	KLHL1,OPHN1,MTPN,NRXN1,CNTNAP2,SKOR2,DISC1,GRID2
GO: Biological Process	GO:0051099	positive regulation of binding	0.03469	1	0.8502	1	15	51	MYC,MBD2,KRIT1,PRKN,BAMBI,PON1,RAPGEF2,DDX11,EPHA4,FMR1,GATA3,STK3,TLR4,TWIST1,TNS3
GO: Biological Process	GO:0045666	positive regulation of neuron differentiation	0.03469	1	0.8502	1	15	51	MEF2C,PRDM1,NGFR,PHOX2B,CCR5,BRINP1,DMD,ECT2,FGF3,SHH,SOX11,ZC4H2,VWC2,ZEB1,ITGB1
GO: Biological Process	GO:0099084	postsynaptic specialization organization	0.03488	1	0.8502	1	10	30	NTRK3,OPHN1,NRXN1,CNTNAP2,PTPRD,GAP43,ARHGEF9,ADGRL3,GRID2,ITGB1
GO: Biological Process	GO:0006023	aminoglycan biosynthetic process	0.03488	1	0.8502	1	10	30	NDST3,CHST9,UST,DSEL,B3GAT1,XYLT1,HAS2,NDST4,CHST7,IL1B
GO: Biological Process	GO:0032410	negative regulation of transporter activity	0.03504	1	0.8502	1	9	26	DYSF,CAMK2D,CRBN,FMR1,STK39,MAP3K7,TWIST1,OSR1,INSR
GO: Biological Process	GO:0072176	nephric duct development	0.03518	1	0.8502	1	5	11	EFNB2,EPHA4,EPHA7,GATA3,OSR1
GO: Biological Process	GO:0060221	retinal rod cell differentiation	0.03518	1	0.8502	1	5	11	NDP,RP1,SOX11,CFH,USH2A
GO: Biological Process	GO:0070988	demethylation	0.03518	1	0.8502	1	5	11	OTUD4,TOX,GATA3,PHF8,KDM6A
GO: Biological Process	GO:0050650	chondroitin sulfate proteoglycan biosynthetic process	0.03518	1	0.8502	1	5	11	CHST9,B3GAT1,XYLT1,CHST7,B3GAT2
GO: Biological Process	GO:0014912	negative regulation of smooth muscle cell migration	0.03518	1	0.8502	1	5	11	MEF2C,NFE2L2,TAFA5,SEMA6D,PPARGC1A
GO: Biological Process	GO:0042693	muscle cell fate commitment	0.03518	1	0.8502	1	5	11	MEF2C,PRDM1,FGF10,SHH,TBX5
GO: Biological Process	GO:0043950	positive regulation of cAMP-mediated signaling	0.03518	1	0.8502	1	5	11	ADCYAP1,OPRM1,CHGA,RAPGEF2,FFAR4
GO: Biological Process	GO:1904322	cellular response to forskolin	0.03518	1	0.8502	1	5	11	AHR,EFNA5,EPHA5,HDAC8,GNAI1
GO: Biological Process	GO:1904321	response to forskolin	0.03518	1	0.8502	1	5	11	AHR,EFNA5,EPHA5,HDAC8,GNAI1
GO: Biological Process	GO:1901799	negative regulation of proteasomal protein catabolic process	0.03518	1	0.8502	1	5	11	MTM1,OPHN1,WAC,SHH,LAMP3
GO: Biological Process	GO:0021884	forebrain neuron development	0.03518	1	0.8502	1	5	11	RAPGEF2,SEMA3A,PLXNA3,DISC1,SLC4A10
GO: Biological Process	GO:0030902	hindbrain development	0.03546	1	0.8502	1	25	96	ACVR2A,KLHL1,PHOX2B,CA8,OPHN1,OTX1,MTPN,NRXN1,IRX1,CNTNAP2,CTNNA2,MDGA2,SKOR2,SEMA3D,EFNB2,EPHA4,ZIC4,FGF3,SHH,DISC1,GMDS,GRID2,HAS2,POU5F2,ITGB1
GO: Biological Process	GO:0061326	renal tubule development	0.03658	1	0.8502	1	14	47	MEF2C,AGTR1,MYC,MAGED1,IRX1,FAT4,FMN1,SHH,SIM1,GATA3,GDNF,PPARGC1A,TFAP2B,OSR1
GO: Biological Process	GO:0033555	multicellular organismal response to stress	0.03658	1	0.8502	1	14	47	MEF2C,ADCYAP1,CACNA1B,LARGE1,PIRT,CNTNAP2,BRINP1,TMEM74,DISC1,TACR1,GRIK1,GRIK2,GRM7,GRPR
GO: Biological Process	GO:0048705	skeletal system morphogenesis	0.03751	1	0.8502	1	37	153	MEF2C,ALCAM,MMP16,ITGA8,MYC,NAB1,PRDM1,OSTN,RUNX3,PLS3,COL3A1,SCHIP1,COL11A1,RARB,SEMA3D,SPEF2,FMN1,FGF3,PLXNA3,SFRP1,SHH,SOX11,DISC1,GATA3,PHF8,GHR,XYLT1,CDKL5,TBX15,ZEB1,HAS2,TWIST1,KDM6A,IDS,OSR1,INSIG1,CXCR4
GO: Biological Process	GO:0046530	photoreceptor cell differentiation	0.03844	1	0.8502	1	16	56	NDP,PRDM1,TMEM67,IRX1,PPP2R3A,IFT57,RP1,RP2,SHH,SOX11,PCDH17,CRB1,CFH,USH2A,CACNA2D4,OLFM3
GO: Biological Process	GO:0001656	metanephros development	0.03846	1	0.8502	1	13	43	ITGA8,MYC,IRX1,FAT4,ROBO2,FMN1,FGF10,SHH,SLC5A1,GATA3,GDNF,TFAP2B,OSR1
GO: Biological Process	GO:0042246	tissue regeneration	0.03924	1	0.8502	1	18	65	DYSF,MYC,LARGE1,MTPN,DMD,SEMA3D,CPQ,FGF10,SHH,GAP43,GATA3,MSTN,TBX5,DUSP10,HAS2,POU5F2,IL1B,CXCR4
GO: Biological Process	GO:0021675	nerve development	0.03924	1	0.8502	1	18	65	ALCAM,LRRN1,NDP,NGFR,PHOX2B,CDH6,CDH9,LARGE1,PGK2,MDGA2,DMD,ROBO2,SEMA3A,SLITRK6,PLXNA3,ST8SIA6,GMDS,TBX5
GO: Biological Process	GO:0031345	negative regulation of cell projection organization	0.03931	1	0.8502	1	20	74	TRAK2,NGFR,NRXN1,CCR5,FAT3,RAPGEF2,PTPRG,SEMA3D,EFNB2,ROBO2,EPHA4,EPHA7,SEMA3A,SEMA6D,FGF13,PLXNA3,XYLT1,UBE3A,ITGB1,THOC2
GO: Biological Process	GO:0045471	response to ethanol	0.04083	1	0.8502	1	15	52	MAOB,GGH,NTRK3,OPRK1,OPRM1,GRIN3A,SHH,GATA3,MSTN,GLRA2,TACR1,GOT2,TLR4,KCNMB1,GLRA3
GO: Biological Process	GO:0032925	regulation of activin receptor signaling pathway	0.04098	1	0.8502	1	6	15	ACVR2A,DMRT1,FGF10,SHH,OSR1,IGSF1
GO: Biological Process	GO:1903514	release of sequestered calcium ion into cytosol by endoplasmic reticulum	0.04098	1	0.8502	1	6	15	ASPH,CAMK2D,CCR5,DMD,TMEM38B,SLC8A1
GO: Biological Process	GO:0071305	cellular response to vitamin D	0.04098	1	0.8502	1	6	15	TRIM24,GDAP1,PHEX,SFRP1,SULT2A1,KDM6A
GO: Biological Process	GO:0051294	establishment of spindle orientation	0.04098	1	0.8502	1	6	15	MCPH1,FGF10,UBXN2B,YWHAQ,ITGB1,ANTXR2
GO: Biological Process	GO:0070296	sarcoplasmic reticulum calcium ion transport	0.04098	1	0.8502	1	6	15	ASPH,CAMK2D,CCR5,DMD,TMEM38B,SLC8A1
GO: Biological Process	GO:0051452	intracellular pH reduction	0.04098	1	0.8502	1	6	15	AVPR1A,ATP6AP2,ATP6V1H,SLC9A7,RAB38,UBE3A
GO: Biological Process	GO:0021697	cerebellar cortex formation	0.04098	1	0.8502	1	6	15	OPHN1,MTPN,NRXN1,SKOR2,DISC1,GRID2
GO: Biological Process	GO:0043649	dicarboxylic acid catabolic process	0.04156	1	0.8502	1	4	8	DDO,GAD2,GOT2,AASDHPPT
GO: Biological Process	GO:0120261	regulation of heterochromatin organization	0.04156	1	0.8502	1	4	8	RESF1,L3MBTL3,PHF8,TPR
GO: Biological Process	GO:0031445	regulation of heterochromatin formation	0.04156	1	0.8502	1	4	8	RESF1,L3MBTL3,PHF8,TPR
GO: Biological Process	GO:0043455	regulation of secondary metabolic process	0.04156	1	0.8502	1	4	8	RAPGEF2,SLC7A11,RAB38,TYRP1
GO: Biological Process	GO:1900376	regulation of secondary metabolite biosynthetic process	0.04156	1	0.8502	1	4	8	RAPGEF2,SLC7A11,RAB38,TYRP1
GO: Biological Process	GO:0003146	heart jogging	0.04156	1	0.8502	1	4	8	SHH,COBL,TBX5,HAS2
GO: Biological Process	GO:0071391	cellular response to estrogen stimulus	0.04156	1	0.8502	1	4	8	AR,TRIM24,SFRP1,ADGRL3
GO: Biological Process	GO:0002043	blood vessel endothelial cell proliferation involved in sprouting angiogenesis	0.04156	1	0.8502	1	4	8	AGTR1,JCAD,NGFR,BMPER
GO: Biological Process	GO:0010470	regulation of gastrulation	0.04156	1	0.8502	1	4	8	RACK1,DISC1,ZEB1,OSR1
GO: Biological Process	GO:0060736	prostate gland growth	0.04156	1	0.8502	1	4	8	AR,PRLR,SHH,UBE3A
GO: Biological Process	GO:0048021	regulation of melanin biosynthetic process	0.04156	1	0.8502	1	4	8	RAPGEF2,SLC7A11,RAB38,TYRP1
GO: Biological Process	GO:0045723	positive regulation of fatty acid biosynthetic process	0.04156	1	0.8502	1	4	8	AVPR1A,RGN,PLA2G4A,IL1B
GO: Biological Process	GO:0032607	interferon-alpha production	0.04156	1	0.8502	1	4	8	MMP12,NMBR,TLR4,GBP6
GO: Biological Process	GO:0048172	regulation of short-term neuronal synaptic plasticity	0.04156	1	0.8502	1	4	8	SHISA9,GRIK1,GRIK2,SLC4A10
GO: Biological Process	GO:0032647	regulation of interferon-alpha production	0.04156	1	0.8502	1	4	8	MMP12,NMBR,TLR4,GBP6
GO: Biological Process	GO:0002726	positive regulation of T cell cytokine production	0.04156	1	0.8502	1	4	8	GATA3,MAP3K7,IL1B,IL1R1
GO: Biological Process	GO:0008361	regulation of cell size	0.04171	1	0.8502	1	21	79	AHR,NTRK3,MTPN,CCR5,PLEK,RB1CC1,SEMA3D,EFNA5,ROBO2,EPHA4,EPHA7,SEMA3A,PRR16,SEMA6D,FGF13,PLXNA3,DISC1,CDKL5,MAP3K7,KDM6A,CXCR4
GO: Biological Process	GO:0061333	renal tubule morphogenesis	0.04195	1	0.8502	1	11	35	MEF2C,AGTR1,MYC,MAGED1,IRX1,FAT4,FMN1,SHH,GATA3,GDNF,OSR1
GO: Biological Process	GO:1903510	mucopolysaccharide metabolic process	0.04195	1	0.8502	1	11	35	NDST3,CHST9,UST,DSEL,XYLT1,ITIH5,HAS2,NDST4,CHST7,IDS,IL1B
GO: Biological Process	GO:0042462	eye photoreceptor cell development	0.04195	1	0.8502	1	11	35	PRDM1,IRX1,IFT57,RP1,SHH,SOX11,CRB1,CFH,USH2A,CACNA2D4,OLFM3
GO: Biological Process	GO:0070302	regulation of stress-activated protein kinase signaling cascade	0.04211	1	0.8502	1	19	70	MID1,MYC,OPRK1,PRKN,MDFIC,RB1CC1,PJA2,SEMA3A,SFRP1,STK3,NRK,STK39,MAP3K7,SASH1,GRIK2,TLR4,DUSP10,EDA2R,IL1B
GO: Biological Process	GO:2000110	negative regulation of macrophage apoptotic process	0.04287	1	0.8502	1	2	2	CCR5,GHSR
GO: Biological Process	GO:0098706	iron ion import across cell outer membrane	0.04287	1	0.8502	1	2	2	STEAP4,STEAP1
GO: Biological Process	GO:0097466	ubiquitin-dependent glycoprotein ERAD pathway	0.04287	1	0.8502	1	2	2	MAN1A1,EDEM1
GO: Biological Process	GO:0043578	nuclear matrix organization	0.04287	1	0.8502	1	2	2	SYNE1,TPR
GO: Biological Process	GO:0001865	NK T cell differentiation	0.04287	1	0.8502	1	2	2	PRDM1,TOX
GO: Biological Process	GO:0150103	reactive gliosis	0.04287	1	0.8502	1	2	2	LARGE1,ITGB1
GO: Biological Process	GO:0014850	response to muscle activity	0.04287	1	0.8502	1	2	2	MSTN,PPARGC1A
GO: Biological Process	GO:0006531	aspartate metabolic process	0.04287	1	0.8502	1	2	2	DDO,GOT2
GO: Biological Process	GO:0006533	aspartate catabolic process	0.04287	1	0.8502	1	2	2	DDO,GOT2
GO: Biological Process	GO:2000275	regulation of oxidative phosphorylation uncoupler activity	0.04287	1	0.8502	1	2	2	PPARGC1A,TWIST1
GO: Biological Process	GO:0043508	negative regulation of JUN kinase activity	0.04287	1	0.8502	1	2	2	SFRP1,DUSP10
GO: Biological Process	GO:0032849	positive regulation of cellular pH reduction	0.04287	1	0.8502	1	2	2	AVPR1A,UBE3A
GO: Biological Process	GO:0048890	lateral line ganglion development	0.04287	1	0.8502	1	2	2	CDH6,CDH9
GO: Biological Process	GO:0048885	neuromast deposition	0.04287	1	0.8502	1	2	2	NGFR,PHF8
GO: Biological Process	GO:0071374	cellular response to parathyroid hormone stimulus	0.04287	1	0.8502	1	2	2	MEF2C,PHEX
GO: Biological Process	GO:0048922	posterior lateral line neuromast deposition	0.04287	1	0.8502	1	2	2	NGFR,PHF8
GO: Biological Process	GO:1902866	regulation of retina development in camera-type eye	0.04287	1	0.8502	1	2	2	ATP6V1H,CELF4
GO: Biological Process	GO:0061669	spontaneous neurotransmitter secretion	0.04287	1	0.8502	1	2	2	PRKN,RIMS2
GO: Biological Process	GO:0098909	regulation of cardiac muscle cell action potential involved in regulation of contraction	0.04287	1	0.8502	1	2	2	CAMK2D,FGF13
GO: Biological Process	GO:0060309	elastin catabolic process	0.04287	1	0.8502	1	2	2	MMP12,CST3
GO: Biological Process	GO:1903972	regulation of cellular response to macrophage colony-stimulating factor stimulus	0.04287	1	0.8502	1	2	2	TLR2,TLR4
GO: Biological Process	GO:1903969	regulation of response to macrophage colony-stimulating factor	0.04287	1	0.8502	1	2	2	TLR2,TLR4
GO: Biological Process	GO:0071107	response to parathyroid hormone	0.04287	1	0.8502	1	2	2	MEF2C,PHEX
GO: Biological Process	GO:0035441	cell migration involved in vasculogenesis	0.04287	1	0.8502	1	2	2	SEMA3A,TBX5
GO: Biological Process	GO:1903942	positive regulation of respiratory gaseous exchange	0.04287	1	0.8502	1	2	2	NMBR,GRPR
GO: Biological Process	GO:0010710	regulation of collagen catabolic process	0.04287	1	0.8502	1	2	2	CST3,ITGB1
GO: Biological Process	GO:0033327	Leydig cell differentiation	0.04287	1	0.8502	1	2	2	NR0B1,AR
GO: Biological Process	GO:0035977	protein deglycosylation involved in glycoprotein catabolic process	0.04287	1	0.8502	1	2	2	MAN1A1,EDEM1
GO: Biological Process	GO:1901979	regulation of inward rectifier potassium channel activity	0.04287	1	0.8502	1	2	2	ALG10B,ITGB1
GO: Biological Process	GO:0070129	regulation of mitochondrial translation	0.04287	1	0.8502	1	2	2	METTL8,NSUN3
GO: Biological Process	GO:0035752	lysosomal lumen pH elevation	0.04287	1	0.8502	1	2	2	OCA2,SLC45A2
GO: Biological Process	GO:0060767	epithelial cell proliferation involved in prostate gland development	0.04287	1	0.8502	1	2	2	AR,SHH
GO: Biological Process	GO:0060768	regulation of epithelial cell proliferation involved in prostate gland development	0.04287	1	0.8502	1	2	2	AR,SHH
GO: Biological Process	GO:1901858	regulation of mitochondrial DNA metabolic process	0.04287	1	0.8502	1	2	2	PPARGC1A,METTL4
GO: Biological Process	GO:0072718	response to cisplatin	0.04287	1	0.8502	1	2	2	DDX11,NFKBIZ
GO: Biological Process	GO:0071557	histone H3-K27 demethylation	0.04287	1	0.8502	1	2	2	PHF8,KDM6A
GO: Biological Process	GO:1904742	regulation of telomeric DNA binding	0.04287	1	0.8502	1	2	2	TNKS,ERCC4
GO: Biological Process	GO:1903412	response to bile acid	0.04287	1	0.8502	1	2	2	ABCB4,KCNMB1
GO: Biological Process	GO:1903413	cellular response to bile acid	0.04287	1	0.8502	1	2	2	ABCB4,KCNMB1
GO: Biological Process	GO:0051674	localization of cell	0.04287	1	0.8502	1	2	2	LARGE1,CXCR4
GO: Biological Process	GO:0018243	protein O-linked glycosylation via threonine	0.04287	1	0.8502	1	2	2	GALNT3,GALNTL6
GO: Biological Process	GO:0033860	regulation of NAD(P)H oxidase activity	0.04287	1	0.8502	1	2	2	AGTR1,RFK
GO: Biological Process	GO:0033864	positive regulation of NAD(P)H oxidase activity	0.04287	1	0.8502	1	2	2	AGTR1,RFK
GO: Biological Process	GO:0015772	oligosaccharide transport	0.04287	1	0.8502	1	2	2	SLC45A1,SLC45A2
GO: Biological Process	GO:0015770	sucrose transport	0.04287	1	0.8502	1	2	2	SLC45A1,SLC45A2
GO: Biological Process	GO:0015766	disaccharide transport	0.04287	1	0.8502	1	2	2	SLC45A1,SLC45A2
GO: Biological Process	GO:1904587	response to glycoprotein	0.04287	1	0.8502	1	2	2	MAN1A1,EDEM1
GO: Biological Process	GO:0015757	galactose transmembrane transport	0.04287	1	0.8502	1	2	2	SLC45A1,SLC5A1
GO: Biological Process	GO:1904457	positive regulation of neuronal action potential	0.04287	1	0.8502	1	2	2	OPRK1,CNTNAP2
GO: Biological Process	GO:1904426	positive regulation of GTP binding	0.04287	1	0.8502	1	2	2	EPHA4,TNS3
GO: Biological Process	GO:0051582	positive regulation of neurotransmitter uptake	0.04287	1	0.8502	1	2	2	PRKN,ITGB1
GO: Biological Process	GO:1904382	mannose trimming involved in glycoprotein ERAD pathway	0.04287	1	0.8502	1	2	2	MAN1A1,EDEM1
GO: Biological Process	GO:0030517	negative regulation of axon extension	0.04372	1	0.8502	1	7	19	CCR5,SEMA3D,ROBO2,EPHA4,SEMA3A,SEMA6D,PLXNA3
GO: Biological Process	GO:0071599	otic vesicle development	0.04372	1	0.8502	1	7	19	BMPER,PGK2,CRBN,FGF3,FGF10,GATA3,RGS18
GO: Biological Process	GO:0021879	forebrain neuron differentiation	0.04372	1	0.8502	1	7	19	FZD8,POU3F4,RAPGEF2,SEMA3A,PLXNA3,DISC1,SLC4A10
GO: Biological Process	GO:0050871	positive regulation of B cell activation	0.04433	1	0.8502	1	9	27	MEF2C,PRDM1,CD40LG,PRLR,AKIRIN2,PAXIP1,TLR4,IL13RA1,ATP11C
GO: Biological Process	GO:1901019	regulation of calcium ion transmembrane transporter activity	0.04433	1	0.8502	1	9	27	DYSF,ASPH,CACNB2,CAMK2D,RGN,DMD,FMR1,MAP3K7,JPH1
GO: Biological Process	GO:0016575	histone deacetylation	0.04433	1	0.8502	1	9	27	MBD2,CAMK2D,MIER2,PRKD1,HDAC8,MSL3,TBL1X,SUDS3,MSL3B
GO: Biological Process	GO:0007215	glutamate receptor signaling pathway	0.04433	1	0.8502	1	9	27	GRIN3A,FMR1,GRIA4,GRID2,GRIK1,GRIK2,GRM3,GRM7,GRID2IP
GO: Biological Process	GO:1901879	regulation of protein depolymerization	0.04433	1	0.8502	1	9	27	DYSF,MID1,ASPH,MTPN,PLEK,RP1,FGF13,XIRP2,SPTBN1
GO: Biological Process	GO:0022898	regulation of transmembrane transporter activity	0.04455	1	0.8502	1	25	98	ASIC2,DYSF,MEF2C,ASPH,CACNB2,CAMK2D,ALG10B,OPRM1,SHISA9,RGN,PIRT,NRXN1,DMD,CRBN,TMEM74,FGF13,FMR1,PPARGC1A,STK39,MAP3K7,TWIST1,JPH1,OSR1,ITGB1,NETO1
GO: Biological Process	GO:0007617	mating behavior	0.04459	1	0.8502	1	8	23	ACVR2A,DDO,AR,AVPR1A,CYP11A1,SHH,DMRTA1,TACR1
GO: Biological Process	GO:0016051	carbohydrate biosynthetic process	0.04511	1	0.8502	1	18	66	RGN,PGK2,NDST3,PLEK,PPP1R3A,CHST9,UST,DSEL,FAM3C,PPARGC1A,ST8SIA6,HAS2,NDST4,INSR,SDHAF3,PPP1R3F,LHCGR,B3GAT2
GO: Biological Process	GO:0072172	mesonephric tubule formation	0.04541	1	0.8502	1	3	5	GATA3,GDNF,OSR1
GO: Biological Process	GO:2000018	regulation of male gonad development	0.04541	1	0.8502	1	3	5	NR0B1,DMRT1,SEMA3A
GO: Biological Process	GO:1902306	negative regulation of sodium ion transmembrane transport	0.04541	1	0.8502	1	3	5	CAMK2D,STK39,OSR1
GO: Biological Process	GO:0098543	detection of other organism	0.04541	1	0.8502	1	3	5	PGLYRP3,TLR2,TLR4
GO: Biological Process	GO:0050655	dermatan sulfate proteoglycan metabolic process	0.04541	1	0.8502	1	3	5	UST,DSEL,IDS
GO: Biological Process	GO:0044849	estrous cycle	0.04541	1	0.8502	1	3	5	OPRK1,OPRM1,HAS2
GO: Biological Process	GO:1903596	regulation of gap junction assembly	0.04541	1	0.8502	1	3	5	CNTNAP2,TBX5,IL1B
GO: Biological Process	GO:0071236	cellular response to antibiotic	0.04541	1	0.8502	1	3	5	MEF2C,PLA2G4A,HDAC8
GO: Biological Process	GO:2001280	positive regulation of unsaturated fatty acid biosynthetic process	0.04541	1	0.8502	1	3	5	AVPR1A,PLA2G4A,IL1B
GO: Biological Process	GO:1900038	negative regulation of cellular response to hypoxia	0.04541	1	0.8502	1	3	5	NFE2L2,EPHA4,KDM6A
GO: Biological Process	GO:0070487	monocyte aggregation	0.04541	1	0.8502	1	3	5	HAS2,CFH,IL1B
GO: Biological Process	GO:0038003	G protein-coupled opioid receptor signaling pathway	0.04541	1	0.8502	1	3	5	OPRK1,OPRM1,NPBWR1
GO: Biological Process	GO:0090520	sphingolipid mediated signaling pathway	0.04541	1	0.8502	1	3	5	PLPP3,S1PR1,GPR6
GO: Biological Process	GO:1901857	positive regulation of cellular respiration	0.04541	1	0.8502	1	3	5	MYC,PGK2,PPARGC1A
GO: Biological Process	GO:1904753	negative regulation of vascular associated smooth muscle cell migration	0.04541	1	0.8502	1	3	5	MEF2C,NFE2L2,TAFA5
GO: Biological Process	GO:0021860	pyramidal neuron development	0.04541	1	0.8502	1	3	5	PLXNA3,DISC1,SLC4A10
GO: Biological Process	GO:0048069	eye pigmentation	0.04541	1	0.8502	1	3	5	ATP6AP2,ATP6V1H,HPS1
GO: Biological Process	GO:2000650	negative regulation of sodium ion transmembrane transporter activity	0.04541	1	0.8502	1	3	5	CAMK2D,STK39,OSR1
GO: Biological Process	GO:0007634	optokinetic behavior	0.04541	1	0.8502	1	3	5	POC1B,SLC16A2,NYX
GO: Biological Process	GO:0045843	negative regulation of striated muscle tissue development	0.04541	1	0.8502	1	3	5	FGF3,MSTN,TWIST1
GO: Biological Process	GO:0051454	intracellular pH elevation	0.04541	1	0.8502	1	3	5	OCA2,SLC26A3,SLC45A2
GO: Biological Process	GO:0021529	spinal cord oligodendrocyte cell differentiation	0.04541	1	0.8502	1	3	5	FZD8,CDC73,SLC16A2
GO: Biological Process	GO:0046877	regulation of saliva secretion	0.04541	1	0.8502	1	3	5	OPRK1,FGF10,TACR1
GO: Biological Process	GO:0045652	regulation of megakaryocyte differentiation	0.04541	1	0.8502	1	3	5	MEF2C,PRMT6,RBM15
GO: Biological Process	GO:0051966	regulation of synaptic transmission, glutamatergic	0.04581	1	0.8502	1	13	44	MEF2C,ADCYAP1,NGFR,OPHN1,PRKN,NRXN1,PLPPR4,DISC1,GRIA4,GRIK1,GRIK2,GRM3,GRM7
GO: Biological Process	GO:0042461	photoreceptor cell development	0.04581	1	0.8502	1	13	44	PRDM1,TMEM67,IRX1,IFT57,RP1,RP2,SHH,SOX11,CRB1,CFH,USH2A,CACNA2D4,OLFM3
GO: Biological Process	GO:0048706	embryonic skeletal system development	0.04769	1	0.8502	1	27	108	ACVR2A,MEF2C,ALCAM,MMP16,ITGA8,DLK1,PRDM1,RUNX3,PLS3,COL11A1,SEMA3D,FGF3,PLXNA3,SHH,SOX11,DISC1,GATA3,PHF8,XYLT1,CDKL5,TBX15,ZEB1,TWIST1,KDM6A,IDS,OSR1,CXCR4
GO: Biological Process	GO:0008038	neuron recognition	0.04834	1	0.8502	1	12	40	NCAM2,CNTN5,CNTNAP2,SEMA3D,EFNA5,ROBO2,EPHA4,SEMA3A,PALLD,GAP43,MYCBP2,CXCR4
GO: Cellular Component	GO:0045211	postsynaptic membrane	0.0002526	0.1756	0.1756	1	48	162	SLITRK1,KCTD16,ITGA8,NTRK3,OPRK1,OPRM1,SHISA9,CDH9,NECTIN3,CTNNA2,KCTD8,DGKB,PLPPR4,GRIN3A,DMD,EFNB2,ATP6AP2,EPHA4,EPHA7,LRFN5,FMR1,NBEA,CNKSR2,SLC8A1,SORCS3,GABRG2,GABRQ,CLSTN2,ZC4H2,PCDH17,GLRA2,ADGRL2,ADGRL3,SYNE1,PCDHB8,GRIA4,GRID2,GRIK1,GRIK2,GRM3,GRM7,IL1RAPL1,ITGB1,GRID2IP,KCND2,KCNN2,GLRA3,NETO1
GO: Cellular Component	GO:0005912	adherens junction	0.002389	1	0.689	1	24	74	CCDC85A,JCAD,PLPP3,CDH6,CDH9,CDH11,CDH13,CDH18,MAGI1,PGM5,NECTIN3,CTNNA2,TMEM47,EFNA5,EFNB2,EPHA4,EPHA5,POF1B,FMN1,CRB1,ITGB1,CDH20,CDH19,LMO7
GO: Cellular Component	GO:0098839	postsynaptic density membrane	0.003763	1	0.689	1	20	60	SLITRK1,ITGA8,SHISA9,NECTIN3,DGKB,PLPPR4,GRIN3A,EFNB2,EPHA4,EPHA7,LRFN5,CNKSR2,SORCS3,CLSTN2,GRIA4,GRID2,GRIK1,GRIK2,IL1RAPL1,NETO1
GO: Cellular Component	GO:0016342	catenin complex	0.003965	1	0.689	1	8	16	CDH6,CDH9,CDH11,CDH13,CDH18,CTNNA2,CDH20,CDH19
GO: Cellular Component	GO:0000421	autophagosome membrane	0.007043	1	0.7902	1	5	8	PRKD1,RB1CC1,ATP6AP2,TMEM74,WDFY3
GO: Cellular Component	GO:0036064	ciliary basal body	0.007191	1	0.7902	1	15	43	POC1B,MLF1,IFT81,CETN3,RAB28,PJA2,IFT57,TTLL7,RP2,CCDC178,FANK1,DISC1,CDKL5,AGBL4,USH2A
GO: Cellular Component	GO:0032279	asymmetric synapse	0.007959	1	0.7902	1	46	179	SLITRK1,ITGA8,MPDZ,NGFR,SHISA9,PRKN,NECTIN3,CNTNAP2,CTNNA2,FRMPD4,DGKB,PJA2,PLPPR4,GRIN3A,DMD,EFNB2,ELAVL2,EPHA4,EPHA7,RPL30,SEMA3A,LRFN5,FMR1,ADGRL1,CNKSR2,SLC8A1,SORCS3,GAP43,DISC1,SPTBN1,CLSTN2,CDKL5,ARHGEF9,MAP3K7,GRIA4,GRID2,GRIK1,GRIK2,GRM3,GRM7,IL1RAPL1,IL1R1,ITGB1,GRID2IP,KCND2,NETO1
GO: Cellular Component	GO:0099634	postsynaptic specialization membrane	0.01062	1	0.7934	1	23	78	SLITRK1,ITGA8,SHISA9,NECTIN3,DGKB,PLPPR4,GRIN3A,EFNB2,EPHA4,EPHA7,LRFN5,CNKSR2,SORCS3,GABRG2,CLSTN2,GRIA4,GRID2,GRIK1,GRIK2,IL1RAPL1,KCND2,GLRA3,NETO1
GO: Cellular Component	GO:0098878	neurotransmitter receptor complex	0.01142	1	0.7934	1	9	22	SHISA9,GRIN3A,SACM1L,VWC2,GRIA4,GRID2,GRIK1,GRIK2,OLFM3
GO: Cellular Component	GO:0008328	ionotropic glutamate receptor complex	0.01142	1	0.7934	1	9	22	SHISA9,GRIN3A,SACM1L,VWC2,GRIA4,GRID2,GRIK1,GRIK2,OLFM3
GO: Cellular Component	GO:0098982	GABA-ergic synapse	0.01998	1	0.8523	1	20	69	SLITRK1,CNTN5,OPRM1,CDH13,NRXN1,CNTNAP2,RIMS2,MDGA2,EFNA5,LRFN5,NBEA,GABRG2,GAD2,GAP43,DISC1,PCDH17,ARHGEF9,GRM7,KCND2,GLRA3
GO: Cellular Component	GO:0150048	cerebellar granule cell to Purkinje cell synapse	0.02157	1	0.8523	1	3	4	CNTNAP2,ELAVL2,GRID2IP
GO: Cellular Component	GO:0032983	kainate selective glutamate receptor complex	0.02157	1	0.8523	1	3	4	GRIA4,GRIK1,GRIK2
GO: Cellular Component	GO:0033176	proton-transporting V-type ATPase complex	0.02157	1	0.8523	1	3	4	ATP6AP2,ATP6AP1L,ATP6V1H
GO: Cellular Component	GO:0019897	extrinsic component of plasma membrane	0.02748	1	0.8523	1	17	58	EEA1,CDH6,CDH9,CDH11,CDH13,CDH18,CTNNA2,DGKB,FMR1,NBEA,CNKSR2,GNAT3,GNAI1,GNAZ,CDH20,STXBP5,CDH19
GO: Cellular Component	GO:0014069	postsynaptic density	0.02759	1	0.8523	1	41	168	SLITRK1,ITGA8,MPDZ,NGFR,SHISA9,PRKN,NECTIN3,CTNNA2,FRMPD4,DGKB,PJA2,PLPPR4,GRIN3A,DMD,EFNB2,EPHA4,EPHA7,RPL30,LRFN5,FMR1,ADGRL1,CNKSR2,SLC8A1,SORCS3,GAP43,DISC1,SPTBN1,CLSTN2,CDKL5,ARHGEF9,MAP3K7,GRIA4,GRID2,GRIK1,GRIK2,GRM3,IL1RAPL1,IL1R1,GRID2IP,KCND2,NETO1
GO: Cellular Component	GO:0098802	plasma membrane signaling receptor complex	0.03124	1	0.8523	1	20	72	ACVR2A,ALCAM,ITGA8,IL18RAP,SHISA9,OSMR,GRIN3A,SACM1L,VWC2,GRIA4,GRID2,GRIK1,GRIK2,TLR2,IL13RA1,INSR,ITGB1,ITGB8,OLFM3,STXBP5
GO: Cellular Component	GO:0032589	neuron projection membrane	0.03429	1	0.8523	1	12	38	ITGA8,NGFR,CACNA1B,OPRM1,SHISA9,CNTNAP2,ATP6AP2,ROBO2,GABRG2,SPTBN1,USH2A,INSR
GO: Cellular Component	GO:0031253	cell projection membrane	0.0378	1	0.8523	1	28	110	JCAD,ITGA8,BMX,NGFR,CACNA1B,OPRM1,SHISA9,TMEM67,PLEK,CNTNAP2,PTPRH,DMD,SLC26A3,EVC2,SLC38A4,ATP6AP2,ROBO2,SLC5A1,GABRG2,GAP43,SPTBN1,FFAR4,CDKL5,SLC6A14,SLC7A11,USH2A,INSR,ITGB1
GO: Cellular Component	GO:0098690	glycinergic synapse	0.0422	1	0.8523	1	4	8	GLRA2,ARHGEF9,ITGB1,GLRA3
GO: Cellular Component	GO:0072487	MSL complex	0.04333	1	0.8523	1	2	2	MSL3,MSL3B
GO: Cellular Component	GO:0044615	nuclear pore nuclear basket	0.04597	1	0.8523	1	3	5	CETN3,NUP35,TPR
GO: Cellular Component	GO:0097224	sperm connecting piece	0.04597	1	0.8523	1	3	5	SPATA6,FSIP2,CFAP47
GO: Cellular Component	GO:0016235	aggresome	0.04597	1	0.8523	1	3	5	PRKN,PRKCQ,EDEM1
GO: Cellular Component	GO:0044292	dendrite terminus	0.04597	1	0.8523	1	3	5	IFT57,CDKL5,COBL
