# Supplementary material for: Adolescent binge ethanol impacts H3K9me3-occupancy at synaptic genes and the regulation of oligodendrocyte development
Source: Front Mol Neurosci. 2024 May 22;17:1389100. doi: 10.3389/fnmol.2024.1389100 (PMC11150558; doi:10.3389/fnmol.2024.1389100)
Supplement: Supplementary file 10 [file Table_6.XLSX]

## Sheet: Shared K9 GO 4to500 overlap bkg
Supplemental Table 6: Gene ontology analysis for the 289 genes that showed differential trimethylation of H3K9 in the PFC after adolescent binge ethanol in both males and females, p < 0.05
Category	ID	Name	p-value	q-value Bonferroni	q-value FDR B&H	q-value FDR B&Y	Hit Count in Query List	Hit Count in Genome	Hit in Query List
GO: Molecular Function	GO:0004985	G protein-coupled opioid receptor activity	0.000157	0.08603	0.06564	0.4519	3	3	NPBWR1,OPRK1,OPRM1
GO: Molecular Function	GO:0005003	ephrin receptor activity	0.0002396	0.1313	0.06564	0.4519	4	7	EPHA6,NTRK3,EPHA5,EPHA7
GO: Molecular Function	GO:0008066	glutamate receptor activity	0.0007849	0.4301	0.1434	0.987	5	15	GRIN3A,GRIA4,GRID2,GRIK2,GRM3
GO: Molecular Function	GO:0004970	glutamate-gated receptor activity	0.001266	0.6937	0.15	1	4	10	GRIN3A,GRIA4,GRID2,GRIK2
GO: Molecular Function	GO:0005004	GPI-linked ephrin receptor activity	0.001369	0.7502	0.15	1	3	5	NTRK3,EPHA5,EPHA7
GO: Molecular Function	GO:0005005	transmembrane-ephrin receptor activity	0.002631	1	0.2403	1	3	6	EPHA6,EPHA5,EPHA7
GO: Molecular Function	GO:0019199	transmembrane receptor protein kinase activity	0.004263	1	0.3337	1	6	30	EPHA6,CRIM1,ACVR2A,NTRK3,EPHA5,EPHA7
GO: Molecular Function	GO:0008266	poly(U) RNA binding	0.006803	1	0.392	1	3	8	PABPC5,RBMS3,FMR1
GO: Molecular Function	GO:0004714	transmembrane receptor protein tyrosine kinase activity	0.007509	1	0.392	1	5	24	EPHA6,CRIM1,NTRK3,EPHA5,EPHA7
GO: Molecular Function	GO:0070717	poly-purine tract binding	0.009808	1	0.392	1	3	9	PABPC5,RBMS3,FMR1
GO: Molecular Function	GO:0008187	poly-pyrimidine tract binding	0.009808	1	0.392	1	3	9	PABPC5,RBMS3,FMR1
GO: Molecular Function	GO:0022835	transmitter-gated channel activity	0.01253	1	0.392	1	5	27	GRIN3A,GLRA3,GRIA4,GRID2,GRIK2
GO: Molecular Function	GO:0022824	transmitter-gated monoatomic ion channel activity	0.01253	1	0.392	1	5	27	GRIN3A,GLRA3,GRIA4,GRID2,GRIK2
GO: Molecular Function	GO:0019003	GDP binding	0.01319	1	0.392	1	4	18	RAB38,RAB28,GNAI1,RAB18
GO: Molecular Function	GO:0005230	extracellular ligand-gated monoatomic ion channel activity	0.01461	1	0.392	1	5	28	GRIN3A,GLRA3,GRIA4,GRID2,GRIK2
GO: Molecular Function	GO:0035197	siRNA binding	0.01573	1	0.392	1	2	4	MBD2,FMR1
GO: Molecular Function	GO:0034236	protein kinase A catalytic subunit binding	0.01573	1	0.392	1	2	4	PJA2,PKIA
GO: Molecular Function	GO:0015020	glucuronosyltransferase activity	0.01781	1	0.392	1	3	11	UGT1A5,UGT2A3,LARGE1
GO: Molecular Function	GO:0046875	ephrin receptor binding	0.01781	1	0.392	1	3	11	EFNA5,EFNB2,EPHA7
GO: Molecular Function	GO:0003727	single-stranded RNA binding	0.02277	1	0.392	1	4	21	PABPC5,ADARB2,RBMS3,FMR1
GO: Molecular Function	GO:0016594	glycine binding	0.0253	1	0.392	1	2	5	GRIN3A,GLRA3
GO: Molecular Function	GO:0016597	amino acid binding	0.0267	1	0.392	1	4	22	GRIN3A,GOT2,GLRA3,CASTOR2
GO: Molecular Function	GO:0099106	ion channel regulator activity	0.03325	1	0.392	1	6	46	RACK1,NRXN1,CRISP1,RASA1,CAMK2D,GRM3
GO: Molecular Function	GO:0008200	ion channel inhibitor activity	0.03493	1	0.392	1	3	14	RACK1,RASA1,CAMK2D
GO: Molecular Function	GO:0003730	mRNA 3'-UTR binding	0.03572	1	0.392	1	4	24	PABPC5,RBMS3,NOVA1,FMR1
GO: Molecular Function	GO:0004713	protein tyrosine kinase activity	0.03577	1	0.392	1	5	35	EPHA6,CRIM1,NTRK3,EPHA5,EPHA7
GO: Molecular Function	GO:0015276	ligand-gated monoatomic ion channel activity	0.03649	1	0.392	1	6	47	KCNH7,GRIN3A,GLRA3,GRIA4,GRID2,GRIK2
GO: Molecular Function	GO:0061783	peptidoglycan muralytic activity	0.03663	1	0.392	1	2	6	MAN1A1,PGLYRP3
GO: Molecular Function	GO:1990247	N6-methyladenosine-containing RNA reader activity	0.03663	1	0.392	1	2	6	FMR1,YTHDF3
GO: Molecular Function	GO:0008143	poly(A) binding	0.03663	1	0.392	1	2	6	PABPC5,RBMS3
GO: Molecular Function	GO:1990825	sequence-specific mRNA binding	0.03663	1	0.392	1	2	6	NOVA1,FMR1
GO: Molecular Function	GO:0022834	ligand-gated channel activity	0.03993	1	0.392	1	6	48	KCNH7,GRIN3A,GLRA3,GRIA4,GRID2,GRIK2
GO: Molecular Function	GO:0031406	carboxylic acid binding	0.03993	1	0.392	1	6	48	GRIN3A,GOT2,UGT1A5,GLRA3,CASTOR2,P3H2
GO: Molecular Function	GO:0043177	organic acid binding	0.03993	1	0.392	1	6	48	GRIN3A,GOT2,UGT1A5,GLRA3,CASTOR2,P3H2
GO: Molecular Function	GO:0099529	neurotransmitter receptor activity involved in regulation of postsynaptic membrane potential	0.04081	1	0.392	1	4	25	GRIN3A,GRIA4,GRID2,GRIK2
GO: Molecular Function	GO:1904315	transmitter-gated monoatomic ion channel activity involved in regulation of postsynaptic membrane potential	0.04081	1	0.392	1	4	25	GRIN3A,GRIA4,GRID2,GRIK2
GO: Molecular Function	GO:0016248	channel inhibitor activity	0.04199	1	0.392	1	3	15	RACK1,RASA1,CAMK2D
GO: Molecular Function	GO:0001099	basal RNA polymerase II transcription machinery binding	0.04199	1	0.392	1	3	15	ERCC4,WAC,CDC73
GO: Molecular Function	GO:0001098	basal transcription machinery binding	0.04199	1	0.392	1	3	15	ERCC4,WAC,CDC73
GO: Molecular Function	GO:0016247	channel regulator activity	0.04741	1	0.392	1	6	50	RACK1,NRXN1,CRISP1,RASA1,CAMK2D,GRM3
GO: Molecular Function	GO:0035252	UDP-xylosyltransferase activity	0.04952	1	0.392	1	2	7	GXYLT1,LARGE1
GO: Molecular Function	GO:0070001	aspartic-type peptidase activity	0.04952	1	0.392	1	2	7	DDI1,CNTNAP5
GO: Molecular Function	GO:0004190	aspartic-type endopeptidase activity	0.04952	1	0.392	1	2	7	DDI1,CNTNAP5
GO: Molecular Function	GO:0042285	xylosyltransferase activity	0.04952	1	0.392	1	2	7	GXYLT1,LARGE1
GO: Molecular Function	GO:0042923	neuropeptide binding	0.04971	1	0.392	1	3	16	NPBWR1,OPRK1,OPRM1
GO: Molecular Function	GO:0005246	calcium channel regulator activity	0.04971	1	0.392	1	3	16	NRXN1,CRISP1,GRM3
GO: Biological Process	GO:0098742	cell-cell adhesion via plasma-membrane adhesion molecules	7.052e-07	0.002243	0.002243	0.01939	20	110	SLITRK1,CADM2,PCDH17,CDH20,PTPRD,NRXN1,CNTN5,PCDH19,PCDH11X,PCDH15,PCDH18,ADGRL3,FAT3,GRID2,EFNA5,CDH6,PCDH9,CDH9,CDH11,CDH18
GO: Biological Process	GO:0099054	presynapse assembly	7.555e-06	0.02403	0.01002	0.08662	9	28	SLITRK1,PCDH17,PTPRD,NRXN1,CNTN5,NTRK3,SLITRK4,GRID2,EFNB2
GO: Biological Process	GO:0007156	homophilic cell adhesion via plasma membrane adhesion molecules	1.14e-05	0.03628	0.01002	0.08662	14	70	CADM2,PCDH17,CDH20,CNTN5,PCDH19,PCDH11X,PCDH15,PCDH18,FAT3,CDH6,PCDH9,CDH9,CDH11,CDH18
GO: Biological Process	GO:0048013	ephrin receptor signaling pathway	1.26e-05	0.04009	0.01002	0.08662	7	17	EPHA6,RASA1,NTRK3,EFNA5,EFNB2,EPHA5,EPHA7
GO: Biological Process	GO:0099172	presynapse organization	1.92e-05	0.06107	0.01221	0.1056	9	31	SLITRK1,PCDH17,PTPRD,NRXN1,CNTN5,NTRK3,SLITRK4,GRID2,EFNB2
GO: Biological Process	GO:0099560	synaptic membrane adhesion	2.982e-05	0.09487	0.01581	0.1366	7	19	SLITRK1,PCDH17,PTPRD,NRXN1,EFNA5,CDH6,CDH9
GO: Biological Process	GO:0097305	response to alcohol	8.476e-05	0.2696	0.03852	0.3329	14	83	MAOB,GHR,FANCB,GNAI1,STK39,GRIN3A,GOT2,NTRK3,GLRA3,OPRK1,OPRM1,EFNA5,TLR4,EPHA5
GO: Biological Process	GO:0099565	chemical synaptic transmission, postsynaptic	0.0001016	0.3232	0.0404	0.3491	10	46	CELF4,NRXN1,PCDH19,GRIN3A,GLRA3,GRIA4,GRID2,GRIK2,OPRM1,CNTNAP2
GO: Cellular Component	GO:0042734	presynaptic membrane	0.0001022	0.03721	0.03404	0.2205	15	93	PCDH17,PTPRD,NRXN1,CNTN5,KCTD16,FMR1,GLRA3,GRIA4,GRIK2,GRM3,OPRK1,OPRM1,EFNB2,CNTNAP2,CDH9
GO: Cellular Component	GO:0008328	ionotropic glutamate receptor complex	0.0003389	0.1234	0.03404	0.2205	6	19	OLFM3,GRIN3A,VWC2,GRIA4,GRID2,GRIK2
GO: Cellular Component	GO:0098878	neurotransmitter receptor complex	0.0003389	0.1234	0.03404	0.2205	6	19	OLFM3,GRIN3A,VWC2,GRIA4,GRID2,GRIK2
GO: Cellular Component	GO:0043204	perikaryon	0.0003741	0.1362	0.03404	0.2205	12	72	CNTNAP3,ADCYAP1,RACK1,GOT2,FMR1,GLRA3,ITGA8,GRIK2,OPRK1,TTLL7,OPRM1,CNTNAP2
GO: Cellular Component	GO:0045211	postsynaptic membrane	0.0005412	0.197	0.0394	0.2551	18	143	SLITRK1,PCDH17,KCTD16,GRIN3A,ADGRL3,FMR1,NTRK3,GLRA3,ITGA8,GRIA4,GRID2,GRIK2,GRM3,OPRK1,OPRM1,EFNB2,CDH9,EPHA7
