# Supplementary material for: Adolescent binge ethanol impacts H3K9me3-occupancy at synaptic genes and the regulation of oligodendrocyte development
Source: Front Mol Neurosci. 2024 May 22;17:1389100. doi: 10.3389/fnmol.2024.1389100 (PMC11150558; doi:10.3389/fnmol.2024.1389100)
Supplement: Supplementary file 11 [file Table_7.XLSX]

## Sheet: Sheet2
Supplemental Table 7: Three Way ANOVA results for Experiment 2 (qPCR time course at 4 and 24 hours after ethanol in PFC tissue) and Experiment 3 (qPCR time course at PND 30, 35, 43 and 65 in O4+ and input cells). Significant effects are in bold.
Experiment 2: qPCR time course at 4 and 24 hours after ethanol in PFC tissue
	Mbp PFC		Plp PFC		Mobp PFC		Mag PFC		Mal PFC		Pdgfra PFC		Olig1 PFC		Sox10 PFC
	F (DFn, DFd)	P value	F (DFn, DFd)	P value	F (DFn, DFd)	P value	F (DFn, DFd)	P value	F (DFn, DFd)	P value	F (DFn, DFd)	P value	F (DFn, DFd)	P value	F (DFn, DFd)	P value
time	F (1, 34) = 0.2482	P=0.6215	F (1, 34) = 0.3111	P=0.5807	F (1, 34) = 0.3248	P=0.5725	F (1, 34) = 0.07383	P=0.7875	F (1, 34) = 0.1473	P=0.7035	F (1, 34) = 0.9152	P=0.3455	F (1, 34) = 0.3053	P=0.5842	F (1, 34) = 0.003597	P=0.9525
treatment	F (1, 34) = 0.8377	P=0.3665	F (1, 34) = 0.8663	P=0.3585	F (1, 34) = 0.2127	P=0.6476	F (1, 34) = 0.9385	P=0.3395	F (1, 34) = 0.5590	P=0.4598	F (1, 34) = 4.049	P=0.0522	F (1, 34) = 3.883	P=0.0570	F (1, 34) = 0.9416	P=0.3387
sex	F (1, 34) = 0.01231	P=0.9123	F (1, 34) = 0.08379	P=0.7740	F (1, 34) = 0.0005918	P=0.9807	F (1, 34) = 0.02623	P=0.8723	F (1, 34) = 0.0003296	P=0.9856	F (1, 34) = 1.897	P=0.1774	F (1, 34) = 1.663	P=0.2059	F (1, 34) = 0.3804	P=0.5415
time x treatment	F (1, 34) = 2.251	P=0.1428	F (1, 34) = 4.134	P=0.0499	F (1, 34) = 4.754	P=0.0363	F (1, 34) = 4.979	P=0.0324	F (1, 34) = 6.424	P=0.0160	F (1, 34) = 0.4187	P=0.5219	F (1, 34) = 1.562	P=0.2199	F (1, 34) = 2.760	P=0.1058
time x sex	F (1, 34) = 0.1034	P=0.7498	F (1, 34) = 0.003145	P=0.9556	F (1, 34) = 0.06966	P=0.7934	F (1, 34) = 0.002558	P=0.9600	F (1, 34) = 0.0003317	P=0.9856	F (1, 34) = 0.6937	P=0.4107	F (1, 34) = 0.1306	P=0.7200	F (1, 34) = 0.001272	P=0.9718
treatment x sex	F (1, 34) = 0.04427	P=0.8346	F (1, 34) = 0.1042	P=0.7488	F (1, 34) = 2.393e-006	P=0.9988	F (1, 34) = 0.6813	P=0.4149	F (1, 34) = 0.1023	P=0.7511	F (1, 34) = 0.006817	P=0.9347	F (1, 34) = 0.1314	P=0.7192	F (1, 34) = 0.1421	P=0.7085
time x treatment x sex	F (1, 34) = 1.314	P=0.2596	F (1, 34) = 0.8918	P=0.3517	F (1, 34) = 1.640	P=0.2090	F (1, 34) = 0.9316	P=0.3413	F (1, 34) = 1.086	P=0.3048	F (1, 34) = 0.04778	P=0.8283	F (1, 34) = 0.7256	P=0.4003	F (1, 34) = 0.08098	P=0.7777
Experiment 3: qPCR time course at PND 30, 35, 43 and 65 in O4+ cells/input
	Mbp O4+/input		Plp O4+/input		Mobp O4+/input		Mag O4+/input		Mal O4+/input		Pdgfra O4+/input		Olig1 O4+/input		Sox10 O4+/input		Kdm4d O4+/input		Kdm4c O4+/input		Ehmt1 O4+/input		Ehmt2 O4+/input
ANOVA table	F (DFn, DFd)	P value	F (DFn, DFd)	P value	F (DFn, DFd)	P value	F (DFn, DFd)	P value	F (DFn, DFd)	P value	F (DFn, DFd)	P value	F (DFn, DFd)	P value	F (DFn, DFd)	P value	F (DFn, DFd)	P value	F (DFn, DFd)	P value	F (DFn, DFd)	P value	F (DFn, DFd)	P value
age	F (3, 63) = 2.240	P=0.0923	F (3, 63) = 1.808	P=0.1547	F (3, 60) = 2.862	P=0.0442	F (3, 64) = 2.263	P=0.0896	F (3, 62) = 2.199	P=0.0971	F (3, 61) = 2.942	P=0.0400	F (3, 63) = 3.130	P=0.0318	F (3, 63) = 3.197	P=0.0293	F (3, 61) = 0.5221	P=0.6687	F (3, 61) = 2.544	P=0.0644	F (3, 64) = 4.015	P=0.0111	F (3, 62) = 3.207	P=0.0291
treatment	F (1, 63) = 0.03486	P=0.8525	F (1, 63) = 0.2659	P=0.6079	F (1, 60) = 0.7356	P=0.3945	F (1, 64) = 0.5012	P=0.4815	F (1, 62) = 0.4303	P=0.5143	F (1, 61) = 0.3412	P=0.5613	F (1, 63) = 0.2170	P=0.6429	F (1, 63) = 0.2131	P=0.6460	F (1, 61) = 0.09134	P=0.7635	F (1, 61) = 0.7800	P=0.3806	F (1, 64) = 0.5554	P=0.4589	F (1, 62) = 0.06475	P=0.8000
sex	F (1, 63) = 0.1455	P=0.7041	F (1, 63) = 0.2021	P=0.6546	F (1, 60) = 0.2849	P=0.5955	F (1, 64) = 0.06071	P=0.8062	F (1, 62) = 1.124	P=0.2932	F (1, 61) = 0.1662	P=0.6849	F (1, 63) = 0.2160	P=0.6437	F (1, 63) = 0.6932	P=0.4082	F (1, 61) = 1.276	P=0.2631	F (1, 61) = 0.02073	P=0.8860	F (1, 64) = 0.9687	P=0.3287	F (1, 62) = 0.01143	P=0.9152
age x treatment	F (3, 63) = 0.5830	P=0.6283	F (3, 63) = 0.8186	P=0.4884	F (3, 60) = 0.5065	P=0.6793	F (3, 64) = 0.1616	P=0.9218	F (3, 62) = 0.3534	P=0.7868	F (3, 61) = 0.8488	P=0.4726	F (3, 63) = 0.7469	P=0.5282	F (3, 63) = 0.1949	P=0.8995	F (3, 61) = 0.8290	P=0.4830	F (3, 61) = 0.9991	P=0.3994	F (3, 64) = 0.07866	P=0.9713	F (3, 62) = 0.4443	P=0.7222
age x sex	F (3, 63) = 0.9769	P=0.4094	F (3, 63) = 1.256	P=0.2973	F (3, 60) = 0.6312	P=0.5977	F (3, 64) = 0.3108	P=0.8175	F (3, 62) = 0.9164	P=0.4383	F (3, 61) = 0.6272	P=0.6002	F (3, 63) = 0.8561	P=0.4686	F (3, 63) = 0.5896	P=0.6241	F (3, 61) = 1.703	P=0.1759	F (3, 61) = 0.6863	P=0.5639	F (3, 64) = 0.7175	P=0.5452	F (3, 62) = 0.3733	P=0.7725
treatment x sex	F (1, 63) = 0.004638	P=0.9459	F (1, 63) = 0.06665	P=0.7971	F (1, 60) = 0.04423	P=0.8341	F (1, 64) = 0.01242	P=0.9116	F (1, 62) = 0.02868	P=0.8661	F (1, 61) = 0.004782	P=0.9451	F (1, 63) = 3.922e-005	P=0.9950	F (1, 63) = 0.4021	P=0.5283	F (1, 61) = 0.5228	P=0.4724	F (1, 61) = 1.107	P=0.2970	F (1, 64) = 1.798	P=0.1847	F (1, 62) = 0.02258	P=0.8810
age x treatment x sex	F (3, 63) = 0.2094	P=0.8895	F (3, 63) = 0.2447	P=0.8648	F (3, 60) = 0.1893	P=0.9033	F (3, 64) = 0.4103	P=0.7461	F (3, 62) = 0.1993	P=0.8965	F (3, 61) = 1.211	P=0.3135	F (3, 63) = 0.5491	P=0.6506	F (3, 63) = 0.3354	P=0.7998	F (3, 61) = 0.9761	P=0.4100	F (3, 61) = 0.3898	P=0.7608	F (3, 64) = 0.06252	P=0.9794	F (3, 62) = 0.3134	P=0.8156
Experiment 3: qPCR time course at PND 30, 35, 43 and 65 in input tissue
	Mbp input		Plp input		Mobp input		Mag input		Mal input		Pdgfra input		Olig1 input		Sox10 input		Kdm4d input		Kdm4c input		Ehmt1 input		Ehmt2 input
ANOVA table	F (DFn, DFd)	P value	F (DFn, DFd)	P value	F (DFn, DFd)	P value	F (DFn, DFd)	P value	F (DFn, DFd)	P value	F (DFn, DFd)	P value	F (DFn, DFd)	P value	F (DFn, DFd)	P value	F (DFn, DFd)	P value	F (DFn, DFd)	P value	F (DFn, DFd)	P value	F (DFn, DFd)	P value
age	F (3, 63) = 2.375	P=0.0785	F (3, 63) = 2.978	P=0.0381	F (3, 63) = 0.9033	P=0.4446	F (3, 63) = 1.163	P=0.3310	F (3, 62) = 3.695	P=0.0163	F (3, 63) = 5.773	P=0.0015	F (3, 63) = 4.797	P=0.0045	F (3, 63) = 5.059	P=0.0033	F (3, 63) = 0.9246	P=0.4342	F (3, 63) = 3.854	P=0.0135	F (3, 63) = 3.545	P=0.0194	F (3, 62) = 3.984	P=0.0116
treatment	F (1, 63) = 0.6783	P=0.4133	F (1, 63) = 0.2598	P=0.6120	F (1, 63) = 0.6963	P=0.4072	F (1, 63) = 0.1096	P=0.7417	F (1, 62) = 0.04776	P=0.8277	F (1, 63) = 0.7724	P=0.3828	F (1, 63) = 0.4899	P=0.4865	F (1, 63) = 0.1337	P=0.7159	F (1, 63) = 1.864	P=0.1770	F (1, 63) = 0.1256	P=0.7242	F (1, 63) = 8.236e-005	P=0.9928	F (1, 62) = 0.2602	P=0.6118
sex	F (1, 63) = 0.4773	P=0.4922	F (1, 63) = 1.357	P=0.2485	F (1, 63) = 0.1447	P=0.7049	F (1, 63) = 0.3083	P=0.5807	F (1, 62) = 3.453	P=0.0679	F (1, 63) = 0.07510	P=0.7850	F (1, 63) = 0.1127	P=0.7382	F (1, 63) = 0.02128	P=0.8845	F (1, 63) = 0.02044	P=0.8868	F (1, 63) = 1.761	P=0.1893	F (1, 63) = 1.177	P=0.2822	F (1, 62) = 0.5201	P=0.4735
age x treatment	F (3, 63) = 0.1894	P=0.9032	F (3, 63) = 1.282	P=0.2884	F (3, 63) = 0.3419	P=0.7951	F (3, 63) = 0.1864	P=0.9053	F (3, 62) = 0.6265	P=0.6006	F (3, 63) = 0.4400	P=0.7252	F (3, 63) = 0.5007	P=0.6832	F (3, 63) = 0.3296	P=0.8040	F (3, 63) = 0.03062	P=0.9927	F (3, 63) = 0.3199	P=0.8110	F (3, 63) = 0.4751	P=0.7007	F (3, 62) = 0.08337	P=0.9689
age x sex	F (3, 63) = 0.5123	P=0.6753	F (3, 63) = 1.191	P=0.3206	F (3, 63) = 0.7013	P=0.5548	F (3, 63) = 0.5193	P=0.6705	F (3, 62) = 0.9796	P=0.4082	F (3, 63) = 0.8764	P=0.4582	F (3, 63) = 0.1184	P=0.9490	F (3, 63) = 0.6289	P=0.5990	F (3, 63) = 0.05395	P=0.9833	F (3, 63) = 0.09972	P=0.9599	F (3, 63) = 0.08198	P=0.9696	F (3, 62) = 0.02350	P=0.9951
treatment x sex	F (1, 63) = 1.140	P=0.2897	F (1, 63) = 1.880	P=0.1752	F (1, 63) = 1.179	P=0.2818	F (1, 63) = 0.5065	P=0.4793	F (1, 62) = 1.549	P=0.2180	F (1, 63) = 0.4502	P=0.5047	F (1, 63) = 0.8790	P=0.3520	F (1, 63) = 0.8464	P=0.3611	F (1, 63) = 0.9743	P=0.3274	F (1, 63) = 0.006233	P=0.9373	F (1, 63) = 2.228	P=0.1405	F (1, 62) = 0.2008	P=0.6556
age x treatment x sex	F (3, 63) = 0.8820	P=0.4553	F (3, 63) = 1.338	P=0.2701	F (3, 63) = 0.9270	P=0.4330	F (3, 63) = 2.188	P=0.0982	F (3, 62) = 1.665	P=0.1838	F (3, 63) = 1.688	P=0.1786	F (3, 63) = 0.6936	P=0.5594	F (3, 63) = 0.4726	P=0.7025	F (3, 63) = 1.648	P=0.1874	F (3, 63) = 2.172	P=0.1001	F (3, 63) = 1.750	P=0.1659	F (3, 62) = 2.986	P=0.0379
