# Supplementary material for: Adolescent binge ethanol impacts H3K9me3-occupancy at synaptic genes and the regulation of oligodendrocyte development
Source: Front Mol Neurosci. 2024 May 22;17:1389100. doi: 10.3389/fnmol.2024.1389100 (PMC11150558; doi:10.3389/fnmol.2024.1389100)
Supplement: Supplementary file 12 [file Table_8.XLSX]

## Sheet: Sheet1
Supplemental Table 8: Overlap of genes that showed differential trimethylation of both H3K9 and H3K36 due to ethanol in males (column A, 176 genes) and females (column B, 308 genes).
The 56 genes that showed differential trimethylation of both H3K9 and H3K36 in males and females are listed in Column C.
H3K9me3+H3K9me3 Changes in Males:	H3K9me3+H3K9me3 Changes in Females:	H3K9me3+H3K9me3 Changes in Both Males and Females:
Slitrk1	E330021D16Rik	Slitrk1
1700015G11Rik	Rab38	Dnah7a
Dpyd	Rps29	Msl3l2
Gpr98	Mpdz	Got2
Dnah7a	Fancl	Gatsl2
Msl3l2	Ralyl	Cntn5
Plekhf2	Pet2	Ptprd
Got2	Fsip2	Cox7c
Zfp804b	Tgif2lx2	Adcyap1
Gatsl2	St8sia6	Adam29
Cntn5	Aasdhppt	Hnf4g
Enox1	Fbxo33	Kctd16
Ptprd	Chst7	Crisp1
Gxylt1	Paxip1	Wdpcp
Cox7c	Trhde	Snx16
Ptger4	Cntn5	Megf9
2610034M16Rik	Ptprd	Fat3
Adcyap1	Ostn	Pcdh15
Adam29	Nrxn1	Csmd3
Hnf4g	Hnf4g	Steap1
Vmn2r102	Irs4	Edil3
Hdac9	Slc10a2	Nrxn1
Cep162	Gm4301	Grik2
Zfp804a	Cdh20	Mut
Kctd16	Gm382	Gm14920
Zfp317	Spag16	Grid2
Chordc1	D3Ertd751e	Cdh9
Gabrg1	Grm3	Arrdc3
Rasa1	Pcdh15	Rab38
Asap1	Cntnap2	Cdh20
Cst3	Elavl2	Tmem261
Cyp2b10	Pitrm1	Cntnap5a
Wapal	Gm884	Rab28
Crisp1	Lrrd1	Efna5
Wdpcp	Pih1d3	Cobl
Snx16	Dgkb	Celf4
Mterf1b	Gm6377	Cntnap5c
Runx1t1	Vmn2r66	Pcdh9
Vmn2r67	Il1rapl1	Dsel
Adcy8	Slitrk4	Efnb2
Slco6c1	Grm7	Fsip2
Megf9	Gm8882	Pla2g4a
Klra1	Mrgpra3	Ralyl
Fat3	Pabpc5	Oca2
Pcdh15	Mrgprb4	Cadm2
Lrp1b	Adam26b	Fscb
Csmd3	Celf4	Tle1
Mbd2	Wdpcp	Tecrl
Cyp3a11	Cypt2	Mmp16
Otol1	Ophn1	Tmx3
Hsd17b13	Peg12	Ube2e2
Steap1	Cpxcr1	Epha7
Scn1a	Ctag2	6030498E09Rik
Edil3	4933436I01Rik	Grin3a
4930522H14Rik	Agtr1b	Ncam2
Abca13	Dcaf13	Zic4
Nrxn1	Epha7
Lrrtm3	Esp24
Acot10	Olfr693
Rgs1	Serpinb3c
Olfr1459	Rab28
Itga8	Gatsl2
Hpcal1	Otud4
Esp15	4930595M18Rik
4931408C20Rik	Cadm2
Grik2	Veph1
Dab2	Pvrl3
Mut	Steap1
Pglyrp3	Tecrl
Adam34	4933402N22Rik
Mrgprb3	Shh
Rbms3	4930415L06Rik
Fggy	Rarb
Vapb	Phex
Gm14920	Ube2e2
Grid2	Slitrk1
Prkg1	Dnajb6
Cdh9	Gm14374
Arrdc3	Ust
9130204L05Rik	Itgb1
Rab38	Tle1
Spata16	Pof1b
Zbbx	Grid2
Cdh20	Nhs
Tmem135	Tmem261
Tmem261	Gm806
Cntnap5a	Fam19a4
Rab28	Cyp7b1
Gpr158	Grin3a
Vmn2r27	Fam47c
Mtus2	Impg2
Efna5	Gm44
Zfp326	4921530L21Rik
Cobl	Hibch
Ythdf3	Rgs18
Man1a	Tmem200c
Mettl15	Camk2d
Mill1	Malrd1
Celf4	Oca2
Il15	Zic3
Cntnap5c	Zfp808
Pcdh9	6030498E09Rik
Casp12	GBP11
G6pd2	Fscb
Il6	Pcmtd1
B230118H07Rik	Snx16
Crim1	Efcab1
Slco6d1	4921511H03Rik
Pglyrp4	Pabpc6
Irak1bp1	Eea1
Prkd1	Ghr
Dsel	Gm15091
Efnb2	Gnai1
Epha6	Gm4975
Cdh18	Vmn2r116
Pclo	Runx3
Tenm2	Ptchd1
Smad2	Prb1
Cdk5rap2	Plekhb2
Fsip2	Cdh13
Mc3r	Csmd3
Pla2g4a	Stc2
Cdh6	Kcnh7
Pabpc4l	4930415F15Rik
Ralyl	Tmem47
Plek	Pla2g4a
Oca2	Izumo3
Kcnip1	Dynlrb2
Mettl4	Dync2h1
D130040H23Rik	Olfr164
Cadm2	Bmper
Jph1	Cdh19
Mug1	Grik2
Gabra2	Maob
Fscb	Olfr720
Eno1b	Nuak1
Gpr125	Nkain3
Xirp2	Adam6b
Tle1	Galntl6
4930433I11Rik	Soga3
Tecrl	Stxbp5
Tac1	Adam29
Mmp16	H2afb2
Eln	Lphn2
Tusc1	Tex13a
Tmem229a	Smarca1
Vmn2r104	Tnks
Gpbp1	Frem2
Vmn2r94	Crxos
Tas2r114	Dsc3
4930583I09Rik	Arrdc3
Tmx3	Nkain2
Mctp1	Cntnap5c
Lgr5	Cnksr2
Tlr4	Irx1
Cyp3a59	Vmn2r120
Ube2e2	Crisp1
Gnb2l1	Pcdh11x
Cldn10	Pou3f4
Hk1	Wac
Epha7	Il1rapl2
Fut9	Esp8
Sugct	Klk5
Atp6ap1l	Rb1cc1
6030498E09Rik	Cdh11
Mme	Ppapdc1a
Grin3a	Frmpd4
Wasf3	Fgf10
Timm8a1	Ins1
Vmn2r74	Vmn2r59
Ncam2	Ncam2
Gk2	Efnb2
Fpr3	Gm7173
Tc2n	Chdc2
Cyp2c69	Eda2r
Zic4	Olfr290
	5730507C01Rik
	Ctnna2
	Sema6d
	Epha5
	Tex16
	Tmem28
	Slc8a1
	Dsel
	Spef2
	Pcdh9
	Pgr15l
	Cntnap5a
	Pfkp
	Eepd1
	Cox7c
	Vmn2r75
	Gm14920
	Edil3
	Olfr1241
	Insr
	Rgmb
	Tfap2d
	Slc5a1
	Tbx22
	Gnaz
	Lrfn5
	Pcdh19
	C130060K24Rik
	Lhfpl1
	Agbl1
	Mageb4
	Large
	Zcchc16
	Cetn3
	Cdh9
	Kcnv1
	Btbd3
	Tyrp1
	Spag17
	Gadl1
	Dach2
	Dmd
	Vmn1r66
	Vmn2r10
	Acvr2a
	3110043O21Rik
	Cenpc1
	Rp1
	Pcsk1
	4930412D23Rik
	Mut
	Hddc2
	Tfap2b
	Cacnb2
	Nyap2
	Mbd5
	Msl3l2
	1700008P02Rik
	Psg21
	Vmn2r44
	L3mbtl3
	Sorcs3
	Commd10
	Rpl30
	Acn9
	Cyp2j11
	Ar
	Actrt1
	1700009N14Rik
	Kctd16
	Dnah7a
	Vldlr
	Arl6ip6
	1700007B14Rik
	Akr1e1
	Nsmce2
	Megf9
	Ntrk3
	Tns3
	Lmo7
	Adcyap1
	Crbn
	Got2
	Vwc2
	Gpr85
	Ccdc85a
	Chl1
	Nbea
	Zic4
	Cyp4a12b
	Cobl
	Gabrg2
	Osr1
	Efna5
	Mmp16
	2024-09-07
	Epha4
	Papolg
	Oprm1
	Fat3
	Fzd8
	Sorcs1
	Mdga2
	Glra2
	Tmem196
	Zfp606
	Gipc2
	Dysf
	Map3k7
	Wdfy3
	Kcnq5
	Phka1
	Vmn2r96
	Vmn2r112
	Vmn2r97
	Fat4
	Acnat2
	Tmx3
	B3gat1
	Cd209f
	Gm5934
	4932429P05Rik
	Cylc2
	Nap1l3
	Stk3
	Txnl1
	Mtpn
	Ube3a
	Tbl1x
	Olfr1105
	Sacm1l
	Nup35
